# Supplementary material for: A linker histone acts as a transcription factor to orchestrate malic acid accumulation in apple in response to sorbitol
Source: Plant Cell. 2024 Dec 20;37(1):koae328. doi: 10.1093/plcell/koae328 (PMC11773815; doi:10.1093/plcell/koae328)
Supplement: koae328_Supplementary_Data [file koae328_supplementary_data.zip]

Archive with 8 entries (8 files):
- Supplementary File S2.nwk
- 40112_2_supp_1545696_snkt17_convrt.pdf
- tpc.00586.2024-s11.pdf
- TPC2024-RA-00586R2_Supplementary Data_011425_Final.pdf
- Supplementary File S1.txt
- Supplementary Dataset S1_Final_010925.xlsx
- Supplementary Dataset S2_Final_010925.xlsx
- Supplementary Dataset S3_Final_010925.xlsx
