# Supplementary material for: A linker histone acts as a transcription factor to orchestrate malic acid accumulation in apple in response to sorbitol
Source: Plant Cell. 2024 Dec 20;37(1):koae328. doi: 10.1093/plcell/koae328 (PMC11773815; doi:10.1093/plcell/koae328)
Supplement: koae328_Supplementary_Data [file koae328_supplementary_data.zip › Supplementary File S2.nwk]

(((((('MD04G1226600 (MdH1.2)','MD12G1243700 (MdH1.1)'),('AT1G06760 (AtH1.1)','AT2G30620 (AtH1.2)')),'AT2G18050 (AtH1.3)'),('AT1G14900 (AtHMGA3)',('AT1G48620 (AtHMGA2)','AT3G18035 (AtHMGA1)'))),AT5G08780),((AT1G17520,AT1G72740),('AT1G49950 (AtTRB1)',('AT5G67580 (AtTRB2)','AT3G49850 (AtTRB3)'))),(AT1G54260,(AT1G54230,AT1G54240)));
