# Supplementary material for: A linker histone acts as a transcription factor to orchestrate malic acid accumulation in apple in response to sorbitol
Source: Plant Cell. 2024 Dec 20;37(1):koae328. doi: 10.1093/plcell/koae328 (PMC11773815; doi:10.1093/plcell/koae328)
Supplement: koae328_Supplementary_Data [file koae328_supplementary_data.zip › Supplementary File S1.txt]

Supplementary File S1. Text file of alignment used for phylogenetic analysis.
>AT5G67580 (AtTRB2)
MGAPKQKWTPEEEAALKAGVLKHGTGKWRTILSDTEFSLILKSRSNVDLKDKWRNISVTALWGSRKKAKLALKRTPPGTKQDDNNTALTIVALTNDDERAKPTSPGGSGGGSPRTCASKRSITSLDKIIFEAITNLRELRGSDRTSIFLYIEENFKTPPNMKRHVAVRLKHLSSNGTLVKIKHKYRFSSNFIPAGARQKAPQLFLEGNNKKDPTKPEENGANSLTKFRVDGELYMIKGMTAQEAAEAAARAVAEAEFAITEAEQAAKEAERAEAEAEAAQIFAKAAMKALKFRIRNHPW
>AT1G14900 (AtHMGA3)
MAFDLHHGSASDTHSSELPSFSLPPYPQMIMEAIESLNDKNGCNKTTIAKHIESTQQTLPPSHMTLLSYHLNQMKKTGQLIMVKNNYMKPDPDAPPKRGRGRPPKQKTQAESDAAAAAVVAATVVSTDPPRSRGRPPKPKDPSEPPQEKVITGSGRPRGRPPKRPRTDSETVAAPEPAAQATGERRGRGRPPKVKPTVVAPVGC
>AT1G17520 
MGNQKLKWTAEEEEALLAGVRKHGPGKWKNILRDPELAEQLSSRSNIDLKDKWRNLSVAPGIQGSKDKIRTPKIKAAAFHLAAAAAAAIVTPTHSGHSSPVATLPRSGSSDLSIDDSFNIVVDPKNAPRYDGMIFEALSNLTDANGSDVSAIFNFIEQQRQEVPPNFRRMLSSRLRRLAAQGKLEKVSHLKSTQNFYKMNDNSLVQRTPHVARPKESNTKSRQQTNSQGPSISQQIVEASITAAYKLVEVENKLDVSKGAAEEIERLMKLAEEADEMLVIAREMHEECSQGKIMYLN
>AT1G54230
MDSADANVTFEYTLSLDDMVFEALSTIDDEHDGTGRDVDGIFKFNNDRYVIPDNSRERLRGEVEKLVAERKIEKVGNRYMMMMPQRVPATREDSTTPQRDPQAEAVAKLVAETEHLEFQAKEAQELADRYSLMLNSECIILELAVEILNRCANGQMIFLCTSLVPRAPEENPQMDAVAKLIAEAEHLEFQAKEAQELADKHAQLLELESEIILQLAVEIFNRCANGQKIFLR
>AT1G54240
MVSGDTKSDANNVTYGDLPSSPAATDSSEPSSYAEQLERLMMIDSEEDRGPSGFTTDELIFQALETVYENHNGLDVDAIFTFIKERNELQEDFRERLENQLRYLVSEGQVYKVGNLYKIPRGVFDTPVVSVGDSNQRETMDPEDSTGTKAQDTPSTCASFAPPTTEVDPRIIALAKEVAEAEHLELEAKEAYELADKHAQLLKLESNITLQLAVEILNRCANGEKIFLL
>AT1G54260
MSNDARYDAMVFEAVSTINDENGSNLKEILRFIEGQHEVPQNFKKLLSYSLGILVSQDKLKKVRNRYKISVTKAIKPTLTLRPKDSTKPPELPNWYEEQQDFRMFLSECLIILVSQGKLEKVLDRYKISELENKVLEVAPEVVAMKLAESDNKRLIAAEAVEEEERMHKLVEESHTMLQLCLEIHQQCALGQEVVLL
>AT1G72740
MGNQKLKWTAEEEEALLAGIRKHGPGKWKNILRDPEFADQLIHRSNIDLKDKWRNLSVPPGTQSLTNKARPAKVKEEGDTPAADANDAVTIPRPIPTIPPPPGRRTLPSELIPDENTKNAPRYDGVIFEALSALADGNGSDVSSIYHFIEPRHEVPPNFRRILSTRLRRLAAQSKLEKVSTFKSIQNFYKIPDPSGTKIGVPKPKETHTKLRQANNQTSADSQQMIEEAAITAACKVVEAENKIDVAKLAAEEFEKMTKIAEENRKLLVIATEMHELCSCGETMLLA
>AT1G49950 (AtTRB1)
MGAPKQKWTQEEESALKSGVIKHGPGKWRTILKDPEFSGVLYLRSNVDLKDKWRNMSVMANGWGSREKSRLAVKRTFSLPKQEENSLALTNSLQSDEENVDATSGLQVSSNPPPRRPNVRLDSLIMEAIATLKEPGGCNKTTIGAYIEDQYHAPPDFKRLLSTKLKYLTSCGKLVKVKRKYRIPNSTPLSSHRRKGLGVFGGKQRTSSLPSPKTDIDEVNFQTRSQIDTEIARMKSMNVHEAAAVAAQAVAEAEAAMAEAEEAAKEAEAAEAEAEAAQAFAEEASKTLKGRNICKMMIRA
>AT1G48620 (AtHMGA2)
MDPSLSATNDPHHPPPPQFTSFPPFTNTNPFASPNHPFFTGPTAVAPPNNIHLYQAAPPQQPQTSPVPPHPSISHPPYSDMICTAIAALNEPDGSSKQAISRYIERIYTGIPTAHGALLTHHLKTLKTSGILVMVKKSYKLASTPPPPPPTSVAPSLEPPRSDFIVNENQPLPDPVLASSTPQTIKRGRGRPPKAKPDVVQPQPLTNGKLTWEQSELPVSRPEEIQIQPPQLPLQPQQPVKRPPGRPRKDGTSPTVKPAASVSGGVETVKRRGRPPSGRAAGRERKPIVVSAPASVFPYVANGGVRRRGRPKRVDAGGASSVAPPPPPPTNVESGGEEVAVKKRGRGRPPKIGGVIRKPMKPMRSFARTGKPVGRPRKNAVSVGASGRQDGDYGELKKKFELFQARAKDIVIVLKSEIGGSGNQAVVQAIQDLEGIAETTNEPKHMEEVQLPDEEHLETEPEAEGQGQTEAEAMQEALF
>AT3G18035 (AtHMGA1)
MDPSLGDPHHPPQFTPFPHFPTSNHHPLGPNPYNNHVVFQPQPQTQTQIPQPQMFQLSPHVSMPHPPYSEMICAAIAALNEPDGSSKMAISRYIERCYTGLTSAHAALLTHHLKTLKTSGVLSMVKKSYKIAGSSTPPASVAVAAAAAAQGLDVPRSEILHSSNNDPMASGSASQPLKRGRGRPPKPKPESQPQPLQQLPPTNQVQANGQPIWEQQQVQSPVPVPTPVTESAKRGPGRPRKNGSAAPATAPIVQASVMAGIMKRRGRPPGRRAAGRQRKPKSVSSTASVYPYVANGARRRGRPRRVVDPSSIVSVAPVGGENVAAVAPGMKRGRGRPPKIGGVISRLIMKPKRGRGRPVGRPRKIGTSVTTGTQDSGELKKKFDIFQEKVKEIVKVLKDGVTSENQAVVQAIKDLEALTVTETVEPQVMEEVQPEETAAPQTEAQQTEAAETQGGQEEGQEREGETQTQTEAEAMQEALF
>AT3G49850 (AtTRB3)
MGAPKLKWTPEEETALKAGVLKHGTGKWRTILSDPVYSTILKSRSNVDLKDKWRNISVTALWGSRKKAKLALKRTPLSGSRQDDNATAITIVSLANGDVGGQQIDAPSPPAGSCEPPRPSTSVDKIILEAITSLKRPFGPDGKSILMYIEENFKMQPDMKRLVTSRLKYLTNVGTLVKKKHKYRISQNYMAEGEGQRSPQLLLEGNKENTPKPEENGVKNLTKSQVGGEVMIMGMTEKEAAAAAARAVAEAEFAMAEAEEAAREADKAEAEAEAAHIFAKAAMKAVKYRMHSQTR
>AT5G08780
MAASATLMSMAHERKVENLRGFMVNLANSRDFSLPETKLFQQKFLDLCLSRTPDHPTYSAMIFIAIMDLNKEGGASEDAISEFIKSKYKNLPFAHTNLLSHHLAKLVEKREILCDCNNDCYSLPGEKKTVASTDVQRKSDLITVRTNDQRAADEVMTCQNKEESVEILKSGDPKVVLLEEQSLTKSRTGSKRKACCVINVIEVMDTEDNGFKAGLRDSTVQIPRKEGVVEVVDVENSENEARIEANSRGGELYEVAVLYKQNDVLMEESGKEAMETSSIVRKAKLRRTSNTTKENVEVTSEAYKKLWECQTEACSNIIALEKMLKQCKEKDQQNKAVSEIDDVSRLPLSMESCRELWKAAQKLQSQLSEIIDSCDETVVPYSVSPGCELEGISKGLCKEDPKMKTPRGNNGSEKPSTQLEQKEREKSSKKKPQVKKTRIKSLRDIGITAVRKSPRFS
>MD04G1226600 (MdH1.2)
MTGTDVSAAKAKKARSPPAHPPFVEMITMAIVALKERTGSSQYAITKFVEEKHKNLPPTFRKLLLYHLKKLVAAGKLVKVKNSFKLPPVRGAAPVKEKTAAAPKPKKAAVVTKPKTKAAAKPKAKVASKPKSKAVAAKPKSKAVAAKPKSKAVAAKPKSAAAKPKVKKAAAAAKPAAKAARTSTRTSPGKKVDVKSKAKAKKPVAPARSVRKPKSVKSPVKRKAPARKAKK
>MD12G1243700 (MdH1.1)
MTGTVVSTAKAKKARSPPAHPPFVEMITAAIVSLKERTGSSQYAITKFVEEKHKNLPPTFKKLLLNHLKKLVAAGKLVKVKNSFKLPSVRSAAPAKEKAVAAAPKPKKSAAVVAKPKSKTAAKPKAKVAAKPKAKAVASKPKPAAAKPKVKAIAALPKPAAKAARTSTRTSPGKKAEVKSKAKAKKPVAPARAVRKPKSVKSPVKRKAPARKAKK
>AT1G06760 (AtH1.1)
MSEVEIENAATIEGNTAADAPVTDAAVEKKPAAKGRKTKNVKEVKEKKTVAAAPKKRTVSSHPTYEEMIKDAIVTLKERTGSSQYAIQKFIEEKRKELPPTFRKLLLLNLKRLVASGKLVKVKASFKLPSASAKASSPKAAAEKSAPAKKKPATVAVTKAKRKVAAASKAKKTIAVKPKTAAAKKVTAKAKAKPVPRATAAATKRKAVDAKPKAKARPAKAAKTAKVTSPAKKAVAATKKVATVATKKKTPVKKVVKPKTVKSPAKRASSRVKK
>AT2G18050 (AtH1.3)
MAEDKILKKTPAAKKPRKPKTTTHPPYFQMIKEALMVLKEKNGSSPYAIAKKIEEKHKSLLPESFRKTLSLQLKNSVAKGKLVKIRASYKLSDTTKMITRQQDKKNKKNMKQEDKEITKRTRSSSTRPKKTVSVNKQEKKRKVKKARQPKSIKSSVGKKKAMKASAA
>AT2G30620 (AtH1.2)
MSIEEENVPTTVDSGAADTTVKSPEKKPAAKGGKSKKTTTAKATKKPVKAAAPTKKKTTSSHPTYEEMIKDAIVTLKERTGSSQYAIQKFIEEKHKSLPPTFRKLLLVNLKRLVASEKLVKVKASFKIPSARSAATPKPAAPVKKKATVVAKPKGKVAAAVAPAKAKAAAKGTKKPAAKVVAKAKVTAKPKAKVTAAKPKSKSVAAVSKTKAVAAKPKAKERPAKASRTSTRTSPGKKVAAPAKKVAVTKKAPAKSVKVKSPAKRASTRKAKK
