# Supplementary material for: A linker histone acts as a transcription factor to orchestrate malic acid accumulation in apple in response to sorbitol
Source: Plant Cell. 2024 Dec 20;37(1):koae328. doi: 10.1093/plcell/koae328 (PMC11773815; doi:10.1093/plcell/koae328)
Supplement: koae328_Supplementary_Data [file koae328_supplementary_data.zip › Supplementary Dataset S1_Final_010925.xlsx]

## Sheet: all_genes
Supplementary Datasets S1. Annotation of all unigenes detected via RNA-seq in the fruit of A6PR antisense line A4 vs. the wild-type (WT) collected at 15, 60 and 120 days after bloom (DAB). Means are obtained from 5 replicates. Note: MD16G1045200 is MdALMT9/Ma1.
Gene ID	Gene description	Mean RPKM (WT 15)	Mean RPKM (A4 15)	Adjusted P (A4 15 vs. WT 15)	Ratio (A4 15 vs. WT 15)	Fold change (A4 15 vs. WT 15)	Mean RPKM (WT 60)	Mean RPKM (A4 60)	Adjusted P (A4 60 vs. WT 60)	Ratio (A4 60 vs. WT 60)	Fold change (A4 60 vs. WT 60)	Mean RPKM (WT 120)	Mean RPKM (A4 120)	Adjusted P (A4 120 vs. WT 120)	Ratio (A4 120 vs. WT 120)	Fold change (A4 120 vs. WT 120)
MD00G1000100	RNA-binding (RRM/RBD/RNP motifs) family protein;function=RNA-binding (RRM/RBD/RNP motifs) family protein	3.75	3.67	0.894411	0.978667	-1.0218	9.22	10.61	0.775827	1.15076	1.15076	12.84	10.61	0.725782	0.826324	-1.21018
MD00G1000200	Ribosomal protein L35;function=Ribosomal protein L35	6.28	6.02	0.523552	0.958599	-1.04319	5.74	6.37	0.777625	1.10976	1.10976	4.56	5.66	0.179912	1.24123	1.24123
MD00G1000300		0.02	0.01	0.871664	0.5	-2	0.02	0.02	1	1	-1	0.09	0.05	0.868338	0.555556	-1.8
MD00G1000400	alpha/beta-Hydrolases superfamily protein;function=alpha/beta-Hydrolases superfamily protein	0.99	0.35	0.0194233	0.353535	-2.82857	1.33	1.5	0.965801	1.12782	1.12782	0.56	1.2	0.172014	2.14286	2.14286
MD00G1000500	Homeodomain-like superfamily protein;function=Homeodomain-like superfamily protein	3.84	5.85	0.000551742	1.52344	1.52344	3.4	2.52	0.183276	0.741176	-1.34921	1.03	1.12	0.870384	1.08738	1.08738
MD00G1000600	Domain of unknown function (DUF1995);function=Domain of unknown function (DUF1995)	33.1	41.71	0.0462434	1.26012	1.26012	11.78	10.1	0.477901	0.857385	-1.16634	3.34	1.53	0.00647213	0.458084	-2.18301
MD00G1000700	Protein of unknown function;function=Protein of unknown function	6.06	5.3	0.0525529	0.874587	-1.1434	2.56	2.21	0.818639	0.863281	-1.15837	2.06	1.05	0.0129956	0.509709	-1.9619
MD00G1000800	Mob1/phocein family protein;function=Mob1/phocein family protein	29.84	32.18	1	1.07842	1.07842	62.45	58.62	0.804336	0.938671	-1.06534	66.01	53.74	0.1548	0.814119	-1.22832
MD00G1000900		2.38	2.91	0.79038	1.22269	1.22269	1.52	1.58	1	1.03947	1.03947	0.55	0.99	0.328685	1.8	1.8
MD00G1001000	growth-regulating factor 2;function=growth-regulating factor 2	1.79	2.26	0.401514	1.26257	1.26257	1.75	1.27	0.452286	0.725714	-1.37795	1.29	1.21	1	0.937984	-1.06612
MD00G1001200	Protein of unknown function;function=Protein of unknown function	9.5	10.4	1	1.09474	1.09474	14.94	9.87	0.00228697	0.660643	-1.51368	11	15.45	0.0148898	1.40455	1.40455
MD00G1001300		0.26	0.34	1	1.30769	1.30769	0.17	0	1	0	#DIV/0!	0	0	NA	#DIV/0!	#DIV/0!
MD00G1001400	Protein kinase superfamily protein;function=Protein kinase superfamily protein	24.34	29.39	0.101762	1.20748	1.20748	38.91	43.47	0.273935	1.11719	1.11719	60.52	54.18	0.775423	0.895241	-1.11702
MD00G1001500	S-adenosyl-L-methionine-dependent methyltransferases superfamily protein;function=S-adenosyl-L-methionine-dependent methyltransferases superfamily protein	12.91	13.82	1	1.07049	1.07049	68.09	64.6	0.868043	0.948744	-1.05402	59.67	58.73	0.819524	0.984247	-1.01601
MD00G1001700	Replication factor-A protein 1-related;function=Replication factor-A protein 1-related	0.05	0.09	1	1.8	1.8	0.18	0.06	0.842156	0.333333	-3	0.04	0	1	0	#DIV/0!
MD00G1001800	Protein of unknown function;function=Protein of unknown function	12.05	11.7	0.323657	0.970954	-1.02991	21.24	23.72	0.393865	1.11676	1.11676	18.2	16.99	1	0.933516	-1.07122
MD00G1001900	G10 family protein;function=G10 family protein	24.97	24.2	0.313853	0.969163	-1.03182	11.23	9.12	0.363873	0.81211	-1.23136	7.7	7.82	0.821298	1.01558	1.01558
MD00G1002000		0.04	0.07	0.458442	1.75	1.75	0	0.02	0.553103	#DIV/0!	#DIV/0!	0.09	0.1	1	1.11111	1.11111
MD00G1002100	acyl-CoA-binding protein 6;function=acyl-CoA-binding protein 6	282.25	321.24	0.586357	1.13814	1.13814	228.97	164.36	1.80105e-06	0.717823	-1.3931	174.17	157.8	0.867403	0.906011	-1.10374
MD00G1002200	Ribonuclease P protein subunit P38-related;function=Ribonuclease P protein subunit P38-related	0.41	0.73	0.431007	1.78049	1.78049	0.07	0	1	0	#DIV/0!	0	0	NA	#DIV/0!	#DIV/0!
MD00G1002500	chromatin remodeling factor18;function=chromatin remodeling factor18	6.03	9.48	0.00412106	1.57214	1.57214	6.26	6.29	1	1.00479	1.00479	3.63	4.66	0.265977	1.28375	1.28375
MD00G1002600	basic helix-loop-helix (bHLH) DNA-binding superfamily protein;function=basic helix-loop-helix (bHLH) DNA-binding superfamily protein	0.13	0.09	0.701632	0.692308	-1.44444	0.04	0	1	0	#DIV/0!	0.04	0.05	1	1.25	1.25
MD00G1002700	Protein kinase superfamily protein;function=Protein kinase superfamily protein	0	0.01	1	#DIV/0!	#DIV/0!	0	0.02	0.923857	#DIV/0!	#DIV/0!	0	0	NA	#DIV/0!	#DIV/0!
MD00G1003400	Protein kinase superfamily protein;function=Protein kinase superfamily protein	0	0.01	1	#DIV/0!	0	0	0	NA	#DIV/0!	#DIV/0!	0	0	NA	#DIV/0!	#DIV/0!
MD00G1003500	carboxyesterase 20;function=carboxyesterase 20	1.69	1.59	0.694163	0.940828	-1.06289	0.84	1.13	0.65407	1.34524	1.34524	2.88	3.38	0.460853	1.17361	1.17361
MD00G1003600	gibberellin 20 oxidase 2;function=gibberellin 20 oxidase 2	0.03	0.03	1	1	-1	0.2	0.17	1	0.85	-1.17647	0	0	NA	#DIV/0!	#DIV/0!
MD00G1003800	phosphoglucomutase;function=phosphoglucomutase	25.97	29.36	0.642143	1.13054	1.13054	43.43	43.64	0.94162	1.00484	1.00484	41.38	37.6	0.842468	0.908652	-1.10053
MD00G1003900	hAT dimerisation domain-containing protein;function=hAT dimerisation domain-containing protein	0	0	NA	#DIV/0!	#DIV/0!	0.03	0	1	0	#DIV/0!	0	0.01	1	#DIV/0!	#DIV/0!
MD00G1004000	hAT dimerisation domain-containing protein / transposase-related;function=hAT dimerisation domain-containing protein / transposase-related	0.02	0.03	1	1.5	1.5	0	0.01	1	#DIV/0!	0	0.04	0.03	1	0.75	-1.33333
MD00G1004100	pfkB-like carbohydrate kinase family protein;function=pfkB-like carbohydrate kinase family protein	7.13	6.88	0.267331	0.964937	-1.03634	8.73	8.99	0.850554	1.02978	1.02978	16.75	17.23	0.475246	1.02866	1.02866
MD00G1004200	Protein of unknown function;function=Protein of unknown function	15.78	20.26	0.0212129	1.2839	1.2839	14.28	15.18	0.759757	1.06303	1.06303	15.32	9.94	0.00482398	0.648825	-1.54125
MD00G1004300	Protein of unknown function;function=Protein of unknown function	21.99	25.5	0.468158	1.15962	1.15962	1.22	0.78	0.0926457	0.639344	-1.5641	0.05	0.02	0.708749	0.4	-2.5
MD00G1004400	AGAMOUS-like 42;function=AGAMOUS-like 42	0.03	0	1	0	#DIV/0!	0	0	NA	#DIV/0!	#DIV/0!	0	0	NA	#DIV/0!	#DIV/0!
MD00G1004500	AGAMOUS-like 42;function=AGAMOUS-like 42	0	0	NA	#DIV/0!	#DIV/0!	0	0	NA	#DIV/0!	#DIV/0!	0	0	NA	#DIV/0!	#DIV/0!
MD00G1004600		0.09	0.05	0.915966	0.555556	-1.8	0	0.07	0.923314	#DIV/0!	#DIV/0!	0.09	0.03	0.90971	0.333333	-3
MD00G1004800	Peroxidase superfamily protein;function=Peroxidase superfamily protein	0.05	0	0.520252	0	#DIV/0!	0	0.07	0.730925	#DIV/0!	#DIV/0!	0.07	0	0.578781	0	#DIV/0!
MD00G1004900	TCP family transcription factor;function=TCP family transcription factor	8.85	9.28	0.919362	1.04859	1.04859	12.6	12.08	0.944207	0.95873	-1.04305	13.02	22.34	7.46403e-07	1.71582	1.71582
MD00G1005000	Pentatricopeptide repeat (PPR-like) superfamily protein;function=Pentatricopeptide repeat (PPR-like) superfamily protein	0.47	0.4	0.619407	0.851064	-1.175	0.28	0.26	1	0.928571	-1.07692	0.04	0.05	1	1.25	1.25
MD00G1005100	Pyridoxal phosphate (PLP)-dependent transferases superfamily protein;function=Pyridoxal phosphate (PLP)-dependent transferases superfamily protein	19.63	17.19	0.0132773	0.8757	-1.14194	17.7	13.1	0.104296	0.740113	-1.35115	7.31	8.07	0.423775	1.10397	1.10397
MD00G1005200	Glucose-methanol-choline (GMC) oxidoreductase family protein;function=Glucose-methanol-choline (GMC) oxidoreductase family protein	0	0.04	1	#DIV/0!	#DIV/0!	0.04	0	1	0	#DIV/0!	0	0	NA	#DIV/0!	#DIV/0!
MD00G1005300	peptidoglycan-binding LysM domain-containing protein;function=peptidoglycan-binding LysM domain-containing protein	0.88	1.2	0.827061	1.36364	1.36364	1.24	0.43	0.560601	0.346774	-2.88372	9.26	12.72	0.249263	1.37365	1.37365
MD00G1005400	Protein of unknown function;function=Protein of unknown function	0.52	1.06	0.161256	2.03846	2.03846	0.61	0.68	1	1.11475	1.11475	0.78	0.75	1	0.961538	-1.04
MD00G1005500	Tetratricopeptide repeat (TPR)-like superfamily protein;function=Tetratricopeptide repeat (TPR)-like superfamily protein	0.12	0.22	0.368813	1.83333	1.83333	0.2	0.17	1	0.85	-1.17647	0.18	0.18	1	1	-1
MD00G1005600	GroES-like zinc-binding alcohol dehydrogenase family protein;function=GroES-like zinc-binding alcohol dehydrogenase family protein	15.06	4.96	2.33085e-21	0.329349	-3.03629	5.68	4.53	0.327051	0.797535	-1.25386	4.26	1.2	3.91288e-08	0.28169	-3.55
MD00G1005700	GroES-like zinc-binding alcohol dehydrogenase family protein;function=GroES-like zinc-binding alcohol dehydrogenase family protein	474.85	277.2	1.99795e-24	0.583763	-1.71302	664.4	700.39	0.627832	1.05417	1.05417	513.39	159.8	1.49727e-12	0.311264	-3.2127
MD00G1005800	TPX2 (targeting protein for Xklp2) protein family;function=TPX2 (targeting protein for Xklp2) protein family	6.26	6.71	1	1.07188	1.07188	3.99	3.07	0.455175	0.769424	-1.29967	2.16	1.73	0.824228	0.800926	-1.24855
MD00G1006000	TPX2 (targeting protein for Xklp2) protein family;function=TPX2 (targeting protein for Xklp2) protein family	2.82	3.23	0.899536	1.14539	1.14539	2.54	1.99	0.610481	0.783465	-1.27638	1.39	1.11	0.819524	0.798561	-1.25225
MD00G1006100	GroES-like zinc-binding alcohol dehydrogenase family protein;function=GroES-like zinc-binding alcohol dehydrogenase family protein	104.07	115.55	1	1.11031	1.11031	275.45	33.42	5.62991e-06	0.121329	-8.24207	14.46	1.91	7.9396e-12	0.132089	-7.57068
MD00G1006200	GroES-like zinc-binding alcohol dehydrogenase family protein;function=GroES-like zinc-binding alcohol dehydrogenase family protein	192.5	110.16	3.31314e-16	0.57226	-1.74746	231.29	331.59	0.00236178	1.43365	1.43365	231.77	58.02	8.52307e-11	0.250334	-3.99466
MD00G1006400	hAT family dimerisation domain;function=hAT family dimerisation domain	0.43	0.43	1	1	-1	0.24	0.46	0.366947	1.91667	1.91667	0.39	0.15	0.171607	0.384615	-2.6
MD00G1006500	Leucine-rich repeat transmembrane protein kinase;function=Leucine-rich repeat transmembrane protein kinase	0.54	0.59	1	1.09259	1.09259	0.68	0.33	0.0161054	0.485294	-2.06061	0.28	0.3	0.940382	1.07143	1.07143
MD00G1006600	Leucine-rich repeat transmembrane protein kinase;function=Leucine-rich repeat transmembrane protein kinase	0.85	1.46	0.00970506	1.71765	1.71765	0.48	0.35	0.470397	0.729167	-1.37143	0.18	0.15	1	0.833333	-1.2
MD00G1006700	receptor-like kinase in flowers 1;function=receptor-like kinase in flowers 1	5.57	7.44	0.0367019	1.33573	1.33573	3.79	3.47	0.775827	0.915567	-1.09222	3.45	2.74	0.306348	0.794203	-1.25912
MD00G1006800	receptor-like kinase in flowers 1;function=receptor-like kinase in flowers 1	0.95	1.3	0.114348	1.36842	1.36842	1.3	1.12	0.738121	0.861538	-1.16071	0.78	0.48	0.225288	0.615385	-1.625
MD00G1006900	receptor-like kinase in flowers 1;function=receptor-like kinase in flowers 1	12.55	16.6	0.00171995	1.32271	1.32271	10.83	9.96	0.667242	0.919668	-1.08735	5.95	4.69	0.299959	0.788235	-1.26866
MD00G1007000	receptor-like kinase in flowers 1;function=receptor-like kinase in flowers 1	0.19	0.07	0.0532874	0.368421	-2.71429	0.08	0.08	1	1	-1	0.32	0.27	0.942829	0.84375	-1.18519
MD00G1007100	Putative adipose-regulatory protein (Seipin);function=Putative adipose-regulatory protein (Seipin)	13.38	14.06	0.910074	1.05082	1.05082	15.07	13.65	0.709378	0.905773	-1.10403	13.64	15.23	0.0969668	1.11657	1.11657
MD00G1007200	2;function=2	10.23	10.36	0.73156	1.01271	1.01271	11.62	12.94	0.403007	1.1136	1.1136	5.33	3.81	0.249995	0.714822	-1.39895
MD00G1007300	Haloacid dehalogenase-like hydrolase (HAD) superfamily protein;function=Haloacid dehalogenase-like hydrolase (HAD) superfamily protein	0.02	0.02	1	1	-1	0	0	NA	#DIV/0!	#DIV/0!	0	0	NA	#DIV/0!	#DIV/0!
MD00G1007400		0	0	NA	#DIV/0!	#DIV/0!	0	0	NA	#DIV/0!	#DIV/0!	0	0	NA	#DIV/0!	#DIV/0!
MD00G1007500	Haloacid dehalogenase-like hydrolase (HAD) superfamily protein;function=Haloacid dehalogenase-like hydrolase (HAD) superfamily protein	2.68	2.67	1	0.996269	-1.00375	0.08	0.07	1	0.875	-1.14286	0.07	0	1	0	#DIV/0!
MD00G1007600	RING/FYVE/PHD-type zinc finger family protein;function=RING/FYVE/PHD-type zinc finger family protein	6.31	6.29	0.568919	0.99683	-1.00318	7.36	8.98	0.033844	1.22011	1.22011	11.17	10.2	0.912266	0.91316	-1.0951
MD00G1007700	BES1/BZR1 homolog 4;function=BES1/BZR1 homolog 4	16.08	13.84	0.00851124	0.860697	-1.16185	6.67	6.53	1	0.97901	-1.02144	41.83	81.93	8.10943e-13	1.95864	1.95864
MD00G1007800	heat shock transcription factor A4A;function=heat shock transcription factor A4A	4.46	5.11	0.795706	1.14574	1.14574	4.76	4.39	0.888483	0.922269	-1.08428	4.14	3.85	1	0.929952	-1.07532
MD00G1007900	ovate family protein 5;function=ovate family protein 5	0.52	0.72	0.638391	1.38462	1.38462	0.06	0.04	1	0.666667	-1.5	0	0	NA	#DIV/0!	#DIV/0!
MD00G1008000	Protein of unknown function;function=Protein of unknown function	0.41	0.34	0.517999	0.829268	-1.20588	0.09	0.08	1	0.888889	-1.125	0.03	0	0.643261	0	#DIV/0!
MD00G1008100	plant U-box 17;function=plant U-box 17	8.31	6.59	0.000202182	0.79302	-1.261	9.3	9.5	0.934449	1.02151	1.02151	23.55	20.15	0.533928	0.855626	-1.16873
MD00G1008200	AAA-type ATPase family protein;function=AAA-type ATPase family protein	1.31	1.39	1	1.06107	1.06107	1.09	1.04	1	0.954128	-1.04808	0.34	0.16	0.0455272	0.470588	-2.125
MD00G1008300	Protein of unknown function;function=Protein of unknown function	0	0	NA	#DIV/0!	#DIV/0!	0	0	NA	#DIV/0!	#DIV/0!	0	0	NA	#DIV/0!	#DIV/0!
MD00G1008400	ER lumen protein retaining receptor family protein;function=ER lumen protein retaining receptor family protein	3.23	2.8	0.190513	0.866873	-1.15357	2.5	3.81	0.0196548	1.524	1.524	2.86	3.29	0.438569	1.15035	1.15035
MD00G1008500	SecY protein transport family protein;function=SecY protein transport family protein	7.38	6.7	0.210673	0.907859	-1.10149	11.9	11.04	0.873017	0.927731	-1.0779	14.23	15.86	0.247854	1.11455	1.11455
MD00G1008600	Plant protein of unknown function (DUF641);function=Plant protein of unknown function (DUF641)	1.36	1.12	0.335061	0.823529	-1.21429	0	0.01	1	#DIV/0!	#DIV/0!	0.03	0	0.830705	0	#DIV/0!
MD00G1008700	trehalose-phosphatase/synthase 7;function=trehalose-phosphatase/synthase 7	5.82	6.41	0.933	1.10137	1.10137	6.87	8.49	0.00873808	1.23581	1.23581	13.85	12.76	0.981135	0.9213	-1.08542
MD00G1008800	trehalose-phosphatase/synthase 7;function=trehalose-phosphatase/synthase 7	0.01	0.07	0.871546	7	7	0	0	NA	#DIV/0!	#DIV/0!	0	0	NA	#DIV/0!	#DIV/0!
MD00G1008900		0	0	NA	#DIV/0!	#DIV/0!	0	0	NA	#DIV/0!	#DIV/0!	0	0	NA	#DIV/0!	#DIV/0!
MD00G1009000	VALINE-TOLERANT 1;function=VALINE-TOLERANT 1	7.92	8.8	0.871664	1.11111	1.11111	11.78	13.9	0.246909	1.17997	1.17997	13.44	12.93	0.984144	0.962054	-1.03944
MD00G1009200	Protein of unknown function;function=Protein of unknown function	0.35	0.28	0.970646	0.8	-1.25	0.11	0.16	1	1.45455	1.45455	8.02	10.65	0.252167	1.32793	1.32793
MD00G1009300	NAD(P)-binding Rossmann-fold superfamily protein;function=NAD(P)-binding Rossmann-fold superfamily protein	22.78	30.79	0.000387958	1.35162	1.35162	32.68	38.52	0.0211181	1.1787	1.1787	37.69	30.02	0.150573	0.796498	-1.2555
MD00G1009400		0.13	0.07	0.777229	0.538462	-1.85714	0	0	NA	#DIV/0!	#DIV/0!	0	0.07	0.819524	#DIV/0!	#DIV/0!
MD00G1009500	RAB GTPase homolog A1D;function=RAB GTPase homolog A1D	24.57	26.34	1	1.07204	1.07204	22.87	24.05	0.761266	1.0516	1.0516	23.09	19.82	0.551587	0.85838	-1.16498
MD00G1009600	Protein kinase family protein with leucine-rich repeat domain;function=Protein kinase family protein with leucine-rich repeat domain	0.34	0.38	1	1.11765	1.11765	1.23	0.97	0.495089	0.788618	-1.26804	1.3	1.74	0.228351	1.33846	1.33846
MD00G1009700	methyl-CPG-binding domain 8;function=methyl-CPG-binding domain 8	3.1	3.79	0.477795	1.22258	1.22258	8.11	7.2	0.627117	0.887793	-1.12639	5.16	6.61	0.0131698	1.28101	1.28101
MD00G1009800	Outer arm dynein light chain 1 protein;function=Outer arm dynein light chain 1 protein	10.68	8.74	1.43743e-05	0.818352	-1.22197	2.4	2.71	0.501541	1.12917	1.12917	3.11	4.29	0.0334043	1.37942	1.37942
MD00G1009900	Ubiquitin carboxyl-terminal hydrolase family protein;function=Ubiquitin carboxyl-terminal hydrolase family protein	3.29	3.52	1	1.06991	1.06991	4.62	5.46	0.425566	1.18182	1.18182	4.51	4.55	0.841151	1.00887	1.00887
MD00G1010000	S-adenosyl-L-methionine-dependent methyltransferases superfamily protein;function=S-adenosyl-L-methionine-dependent methyltransferases superfamily protein	7.9	8.22	0.819467	1.04051	1.04051	26.2	25.04	0.944673	0.955725	-1.04633	28.71	23.65	0.208505	0.823755	-1.21395
MD00G1010100	Pentatricopeptide repeat (PPR-like) superfamily protein;function=Pentatricopeptide repeat (PPR-like) superfamily protein	0	0	NA	#DIV/0!	#DIV/0!	0	0	NA	#DIV/0!	#DIV/0!	0	0	NA	#DIV/0!	#DIV/0!
MD00G1010200	RNA-binding (RRM/RBD/RNP motifs) family protein;function=RNA-binding (RRM/RBD/RNP motifs) family protein	0.39	0.62	0.285803	1.58974	1.58974	0	0	NA	#DIV/0!	#DIV/0!	0	0	NA	#DIV/0!	#DIV/0!
MD00G1010300	Ankyrin repeat family protein;function=Ankyrin repeat family protein	0.26	0.53	0.544642	2.03846	2.03846	0.13	0.06	0.835739	0.461538	-2.16667	0	0	NA	#DIV/0!	#DIV/0!
MD00G1010400	Ankyrin repeat family protein;function=Ankyrin repeat family protein	0.31	0.39	1	1.25806	1.25806	0.11	0.09	1	0.818182	-1.22222	0.04	0	0.819524	0	#DIV/0!
MD00G1010500		0.06	0	1	0	#DIV/0!	0	0	NA	#DIV/0!	#DIV/0!	0	0	NA	#DIV/0!	#DIV/0!
MD00G1010600	mitogen-activated protein kinase kinase 3;function=mitogen-activated protein kinase kinase 3	0.87	1.11	0.931997	1.27586	1.27586	1.22	0.71	0.555564	0.581967	-1.71831	0.42	0.92	0.380282	2.19048	2.19048
MD00G1010700	mitogen-activated protein kinase kinase 3;function=mitogen-activated protein kinase kinase 3	1.18	1.16	0.961385	0.983051	-1.01724	1.18	1.83	0.485711	1.55085	1.55085	1.98	1.08	0.196066	0.545455	-1.83333
MD00G1010800		0	0	NA	#DIV/0!	#DIV/0!	0	0	NA	#DIV/0!	#DIV/0!	0	0	NA	#DIV/0!	#DIV/0!
MD00G1011000	Ankyrin repeat family protein;function=Ankyrin repeat family protein	0.06	0.02	0.665516	0.333333	-3	0.04	0.02	1	0.5	-2	0.02	0	1	0	#DIV/0!
MD00G1011100	Pentatricopeptide repeat (PPR) superfamily protein;function=Pentatricopeptide repeat (PPR) superfamily protein	0.56	0.75	0.651939	1.33929	1.33929	0.97	0.68	0.657659	0.701031	-1.42647	1.45	1.93	0.221641	1.33103	1.33103
MD00G1011200	Ankyrin repeat family protein;function=Ankyrin repeat family protein	4.88	4.18	0.370023	0.856557	-1.16746	3.74	2.75	0.557222	0.735294	-1.36	1.59	1.43	1	0.899371	-1.11189
MD00G1011300	methyltransferases;function=methyltransferases	1	1.71	0.217703	1.71	1.71	1.04	1.51	0.537052	1.45192	1.45192	0.98	1.24	0.674329	1.26531	1.26531
MD00G1011400		2.82	3.37	0.90958	1.19504	1.19504	2.47	2.96	0.825889	1.19838	1.19838	1.54	0.72	0.243489	0.467532	-2.13889
MD00G1011500	Ankyrin repeat family protein;function=Ankyrin repeat family protein	11.99	13.55	0.721703	1.13011	1.13011	8.82	8.16	0.762203	0.92517	-1.08088	1.57	1.94	0.16165	1.23567	1.23567
MD00G1011600		6.13	7.33	0.583285	1.19576	1.19576	4.46	2.67	0.0155195	0.598655	-1.67041	2.63	2.68	0.932323	1.01901	1.01901
MD00G1011700	Disease resistance protein (TIR-NBS-LRR class) family;function=Disease resistance protein (TIR-NBS-LRR class) family	5.91	6.58	0.871519	1.11337	1.11337	5.93	4.7	0.152675	0.79258	-1.2617	3.17	3.21	0.81781	1.01262	1.01262
MD00G1011900	Ankyrin repeat family protein;function=Ankyrin repeat family protein	8.33	8.2	0.334841	0.984394	-1.01585	7.45	5.19	0.00594436	0.696644	-1.43545	4.37	3.23	0.0787069	0.73913	-1.35294
MD00G1012000		0.15	0.33	0.73989	2.2	2.2	0.15	0.2	1	1.33333	1.33333	0.09	0	1	0	#DIV/0!
MD00G1012100	Leucine-rich repeat protein kinase family protein;function=Leucine-rich repeat protein kinase family protein	3.5	4.56	0.026474	1.30286	1.30286	2.7	2.57	0.991018	0.951852	-1.05058	5.26	3.58	0.00858153	0.680608	-1.46927
MD00G1012200	triosephosphate isomerase;function=triosephosphate isomerase	7.55	9.86	0.111329	1.30596	1.30596	6.85	5.5	0.304958	0.80292	-1.24545	4.25	3.36	0.558818	0.790588	-1.26488
MD00G1012300	Protein kinase superfamily protein;function=Protein kinase superfamily protein	10.37	12.65	0.0909844	1.21986	1.21986	5.36	4.45	0.419616	0.830224	-1.20449	3.6	3.26	0.989051	0.905556	-1.10429
MD00G1012400	Protein kinase superfamily protein;function=Protein kinase superfamily protein	2.95	2.91	0.674484	0.986441	-1.01375	0.86	0.87	1	1.01163	1.01163	0.4	0.4	1	1	-1
MD00G1012500	flowering promoting factor 1;function=flowering promoting factor 1	0	0	NA	#DIV/0!	#DIV/0!	0	0	NA	#DIV/0!	#DIV/0!	0	0	NA	#DIV/0!	#DIV/0!
MD00G1012600	XH/XS domain-containing protein;function=XH/XS domain-containing protein	1.26	1.36	1	1.07937	1.07937	1.43	1.69	0.490568	1.18182	1.18182	2.9	1.97	0.0373807	0.67931	-1.47208
MD00G1012700		0.18	0.24	0.996768	1.33333	1.33333	0.06	0.22	0.832595	3.66667	3.66667	0.34	0.37	1	1.08824	1.08824
MD00G1012800	Glucose-methanol-choline (GMC) oxidoreductase family protein;function=Glucose-methanol-choline (GMC) oxidoreductase family protein	0.01	0.03	0.665116	3	3	0.01	0	1	0	#DIV/0!	0.08	0.09	1	1.125	1.125
MD00G1012900	Glucose-methanol-choline (GMC) oxidoreductase family protein;function=Glucose-methanol-choline (GMC) oxidoreductase family protein	0.04	0.1	0.618873	2.5	2.5	0	0.01	1	#DIV/0!	0	0.09	0.1	1	1.11111	1.11111
MD00G1013000	Glucose-methanol-choline (GMC) oxidoreductase family protein;function=Glucose-methanol-choline (GMC) oxidoreductase family protein	0	0.01	1	#DIV/0!	0	0.01	0	1	0	#DIV/0!	0.26	0.51	0.498011	1.96154	1.96154
MD00G1013300	Glucose-methanol-choline (GMC) oxidoreductase family protein;function=Glucose-methanol-choline (GMC) oxidoreductase family protein	0.04	0.09	0.618902	2.25	2.25	0.03	0.06	0.998501	2	2	0.26	0.32	0.739895	1.23077	1.23077
MD00G1013500	putative endonuclease or glycosyl hydrolase with C2H2-type zinc finger domain;function=putative endonuclease or glycosyl hydrolase with C2H2-type zinc finger domain	12.27	14.62	0.32088	1.19152	1.19152	7.49	7.28	1	0.971963	-1.02885	6.61	6.11	1	0.924357	-1.08183
MD00G1013600	expansin A4;function=expansin A4	56.21	68.78	0.233565	1.22363	1.22363	4	2.14	0.000411132	0.535	-1.86916	1.07	1.35	0.605044	1.26168	1.26168
MD00G1013700		0.39	0.58	0.381304	1.48718	1.48718	3.81	3.7	1	0.971129	-1.02973	2.71	2.36	0.889575	0.870849	-1.14831
MD00G1013800	Leucine-rich repeat protein kinase family protein;function=Leucine-rich repeat protein kinase family protein	1.76	2.42	0.0938957	1.375	1.375	1.43	1.63	0.669362	1.13986	1.13986	4.14	2.31	0.000319283	0.557971	-1.79221
MD00G1013900	RHOMBOID-like 1;function=RHOMBOID-like 1	0.88	0.66	0.312547	0.75	-1.33333	0.85	0.6	0.647449	0.705882	-1.41667	0.5	0.39	0.930301	0.78	-1.28205
MD00G1014000		10.22	12.31	0.532035	1.2045	1.2045	10.45	9.84	0.919195	0.941627	-1.06199	7.5	8.23	0.363517	1.09733	1.09733
MD00G1014100		0.11	0.54	0.0985096	4.90909	4.90909	0.34	0.23	1	0.676471	-1.47826	0.27	0	0.194938	0	#DIV/0!
MD00G1014200		1.81	2.1	0.873292	1.16022	1.16022	3.98	4.71	0.535765	1.18342	1.18342	3.94	4.35	0.511099	1.10406	1.10406
MD00G1014300	Leucine-rich repeat (LRR) family protein;function=Leucine-rich repeat (LRR) family protein	37.96	26.57	7.78133e-08	0.699947	-1.42868	3.69	1.91	0.229761	0.517615	-1.93194	5.41	0.22	0.000482717	0.0406654	-24.5909
MD00G1014800	laccase 14;function=laccase 14	0.05	0.04	0.814676	0.8	-1.25	0.07	0.02	0.641424	0.285714	-3.5	0.08	0.15	0.612329	1.875	1.875
MD00G1014900	laccase 14;function=laccase 14	0.45	0.48	1	1.06667	1.06667	0.02	0.03	1	1.5	1.5	0	0.01	1	#DIV/0!	#DIV/0!
MD00G1015000	laccase 14;function=laccase 14	0	0	NA	#DIV/0!	#DIV/0!	0	0	NA	#DIV/0!	#DIV/0!	0	0	NA	#DIV/0!	#DIV/0!
MD00G1015100	polypeptide 7;function=polypeptide 7	0	0	NA	#DIV/0!	#DIV/0!	0	0	NA	#DIV/0!	#DIV/0!	0	0	NA	#DIV/0!	#DIV/0!
MD00G1015500	polypeptide 7;function=polypeptide 7	0.55	0.69	0.750274	1.25455	1.25455	0.1	0.1	1	1	-1	0.14	0.13	1	0.928571	-1.07692
MD00G1015600	Acetamidase/Formamidase family protein;function=Acetamidase/Formamidase family protein	4.25	5.99	0.0650994	1.40941	1.40941	2.81	1.89	0.0564014	0.672598	-1.48677	2.98	2.54	0.851855	0.852349	-1.17323
MD00G1015700	Acetamidase/Formamidase family protein;function=Acetamidase/Formamidase family protein	1.77	1.98	1	1.11864	1.11864	1.47	1.34	1	0.911565	-1.09701	1.91	1.37	0.454039	0.717277	-1.39416
MD00G1015800	LOB domain-containing protein 38;function=LOB domain-containing protein 38	22.66	16.25	2.22865e-05	0.717123	-1.39446	7.46	8.47	0.397559	1.13539	1.13539	2.99	7.72	1.10661e-13	2.58194	2.58194
MD00G1016200	Chitinase family protein;function=Chitinase family protein	0	0	NA	#DIV/0!	#DIV/0!	0.07	0	0.775827	0	#DIV/0!	0	0	NA	#DIV/0!	#DIV/0!
MD00G1016400	Ubiquitin carboxyl-terminal hydrolase family protein;function=Ubiquitin carboxyl-terminal hydrolase family protein	0.17	0.25	0.734919	1.47059	1.47059	0.19	0.44	0.200262	2.31579	2.31579	0.33	0.27	0.992297	0.818182	-1.22222
MD00G1016500	indole-3-acetic acid inducible 30;function=indole-3-acetic acid inducible 30	0	0	NA	#DIV/0!	#DIV/0!	0	0	NA	#DIV/0!	#DIV/0!	0	0	NA	#DIV/0!	#DIV/0!
MD00G1016600		0.85	1.05	1	1.23529	1.23529	0.45	1.03	0.64532	2.28889	2.28889	0.62	0.55	1	0.887097	-1.12727
MD00G1016700	sister chromatid cohesion 1 protein 4;function=sister chromatid cohesion 1 protein 4	7.21	8.75	0.18836	1.21359	1.21359	13.74	14.39	0.64757	1.04731	1.04731	11.16	9.66	0.53615	0.865591	-1.15528
MD00G1016800	beta glucosidase 42;function=beta glucosidase 42	40.24	45.54	0.58837	1.13171	1.13171	36.09	31.16	0.136044	0.863397	-1.15822	30.7	28.67	1	0.933876	-1.07081
MD00G1016900	Lateral organ boundaries (LOB) domain family protein;function=Lateral organ boundaries (LOB) domain family protein	0.02	0	1	0	#DIV/0!	0	0	NA	#DIV/0!	#DIV/0!	0	0	NA	#DIV/0!	#DIV/0!
MD00G1017000	Tetratricopeptide repeat (TPR)-like superfamily protein;function=Tetratricopeptide repeat (TPR)-like superfamily protein	6.5	5.53	0.00193498	0.850769	-1.17541	12.06	13.02	0.512551	1.0796	1.0796	13.72	10.1	0.0112114	0.736152	-1.35842
MD00G1017100	RNA binding (RRM/RBD/RNP motifs) family protein;function=RNA binding (RRM/RBD/RNP motifs) family protein	13.17	16.78	0.0192966	1.27411	1.27411	16.16	15.67	1	0.969678	-1.03127	11.26	11.12	0.807307	0.987567	-1.01259
MD00G1017200	Protein of unknown function;function=Protein of unknown function	67.18	66.74	0.54957	0.99345	-1.00659	2.35	0.95	0.0330019	0.404255	-2.47368	0.18	0.04	0.61773	0.222222	-4.5
MD00G1017300	Plant stearoyl-acyl-carrier-protein desaturase family protein;function=Plant stearoyl-acyl-carrier-protein desaturase family protein	63.2	63.59	0.370617	1.00617	1.00617	103.36	119.21	0.0518378	1.15335	1.15335	176.74	157.28	0.664494	0.889895	-1.12373
MD00G1017400	chromatin assembly factor-1 (FASCIATA1) (FAS1);function=chromatin assembly factor-1 (FASCIATA1) (FAS1)	1.46	1.51	0.938946	1.03425	1.03425	1.13	1.46	0.17802	1.29204	1.29204	0.76	0.48	0.209169	0.631579	-1.58333
MD00G1017500	CONSTANS-like 5;function=CONSTANS-like 5	16.18	15.08	0.231845	0.932015	-1.07294	8.87	11.8	0.0280402	1.33033	1.33033	9.18	6.68	0.127625	0.727669	-1.37425
MD00G1017600	Aluminium activated malate transporter family protein;function=Aluminium activated malate transporter family protein	0	0	NA	#DIV/0!	#DIV/0!	0	0	NA	#DIV/0!	#DIV/0!	0	0	NA	#DIV/0!	#DIV/0!
MD00G1017700		2.84	3.97	0.391217	1.39789	1.39789	2.18	2.54	0.916711	1.16514	1.16514	1.75	1.28	0.667433	0.731429	-1.36719
MD00G1017800		18.28	22.44	0.122177	1.22757	1.22757	10.72	10.13	0.986988	0.944963	-1.05824	8.43	12.11	0.00415101	1.43654	1.43654
MD00G1018100	Protein of unknown function;function=Protein of unknown function	1.76	1.2	0.121674	0.681818	-1.46667	1.74	2.12	0.875764	1.21839	1.21839	1.65	1.11	0.551986	0.672727	-1.48649
MD00G1018200	UDP-glucosyl transferase 76E2;function=UDP-glucosyl transferase 76E2	0.02	0	1	0	#DIV/0!	0.96	0.65	0.904761	0.677083	-1.47692	1.15	1.12	1	0.973913	-1.02679
MD00G1018300		0.42	0.41	1	0.97619	-1.02439	1	0.94	1	0.94	-1.06383	0.41	0.54	1	1.31707	1.31707
MD00G1018400	Cysteine/Histidine-rich C1 domain family protein;function=Cysteine/Histidine-rich C1 domain family protein	2.9	4.94	0.0213406	1.70345	1.70345	3.07	2.8	1	0.912052	-1.09643	1.92	0.6	0.0037078	0.3125	-3.2
MD00G1018600	general regulatory factor 2;function=general regulatory factor 2	63.99	56.7	0.0228683	0.886076	-1.12857	74.41	64.68	0.16202	0.869238	-1.15043	71.96	70.05	0.879765	0.973457	-1.02727
MD00G1018700	hemoglobin 1;function=hemoglobin 1	3.15	2.55	0.280948	0.809524	-1.23529	0.25	0.19	0.939969	0.76	-1.31579	2.01	1.13	0.137375	0.562189	-1.77876
MD00G1018800	hemoglobin 1;function=hemoglobin 1	2.48	1.21	0.0336737	0.487903	-2.04959	0.23	0.15	1	0.652174	-1.53333	1.29	0.78	0.595421	0.604651	-1.65385
MD00G1018900	Ribosomal protein L13 family protein;function=Ribosomal protein L13 family protein	162.35	166.1	0.580765	1.0231	1.0231	107.91	111.61	0.919993	1.03429	1.03429	101.62	88.12	0.582714	0.867152	-1.1532
MD00G1019100	cytochrome B5 isoform B;function=cytochrome B5 isoform B	29.42	29.51	0.45535	1.00306	1.00306	16.15	18.61	0.103951	1.15232	1.15232	19.58	16.19	0.249995	0.826864	-1.20939
MD00G1019200	plastid transcriptionally active 4;function=plastid transcriptionally active 4	13.98	18.73	0.00731324	1.33977	1.33977	13.78	12.39	0.598317	0.899129	-1.11219	9.71	8.52	0.794829	0.877446	-1.13967
MD00G1019700	kinesin like protein for actin based chloroplast movement 1;function=kinesin like protein for actin based chloroplast movement 1	9.66	11.7	0.0885888	1.21118	1.21118	15.05	16.25	0.415257	1.07973	1.07973	11.95	10.06	0.341842	0.841841	-1.18787
MD00G1019800	transmembrane;function=transmembrane	0	0	NA	#DIV/0!	#DIV/0!	0	0	NA	#DIV/0!	#DIV/0!	0	0	NA	#DIV/0!	#DIV/0!
MD00G1019900		0	0	NA	#DIV/0!	#DIV/0!	0	0	NA	#DIV/0!	#DIV/0!	0	0	NA	#DIV/0!	#DIV/0!
MD00G1020000	disease resistance protein (TIR-NBS-LRR class);function=disease resistance protein (TIR-NBS-LRR class)	2.36	2.25	0.710043	0.95339	-1.04889	2.99	3.55	0.651508	1.18729	1.18729	3.2	1.94	0.0586852	0.60625	-1.64948
MD00G1020100	Transducin family protein / WD-40 repeat family protein;function=Transducin family protein / WD-40 repeat family protein	7.01	8.86	0.0954785	1.26391	1.26391	4.22	3.83	0.917246	0.907583	-1.10183	3.92	3.04	0.473182	0.77551	-1.28947
MD00G1020200	Transducin family protein / WD-40 repeat family protein;function=Transducin family protein / WD-40 repeat family protein	10.65	10.6	0.594574	0.995305	-1.00472	4.61	4.77	0.936244	1.03471	1.03471	4.73	3.39	0.248575	0.716702	-1.39528
MD00G1020300	putative;function=putative	0.99	1.41	0.118634	1.42424	1.42424	3.12	3.54	0.465491	1.13462	1.13462	2.46	1.84	0.193645	0.747967	-1.33696
MD00G1020400	putative;function=putative	1.21	1.8	0.0506266	1.4876	1.4876	3.25	3.64	0.528822	1.12	1.12	2.62	2.01	0.471732	0.767176	-1.30348
MD00G1020500	putative;function=putative	2.18	3.01	0.281134	1.38073	1.38073	3.23	3.08	1	0.95356	-1.0487	1.92	1.36	0.384714	0.708333	-1.41176
MD00G1020600	AP2/B3-like transcriptional factor family protein;function=AP2/B3-like transcriptional factor family protein	8.17	12.57	0.000858793	1.53856	1.53856	11.74	9.9	0.230258	0.843271	-1.18586	11.17	9.8	0.710108	0.87735	-1.1398
MD00G1020700	putative;function=putative	1.35	1.92	0.181821	1.42222	1.42222	6.3	7.56	0.136294	1.2	1.2	6.55	5.5	0.430659	0.839695	-1.19091
MD00G1021100	putative;function=putative	0.68	0.73	1	1.07353	1.07353	1.72	1.95	0.698277	1.13372	1.13372	2.01	1.3	0.0379566	0.646766	-1.54615
MD00G1021200		0	0	NA	#DIV/0!	#DIV/0!	0	0	NA	#DIV/0!	#DIV/0!	0	0	NA	#DIV/0!	#DIV/0!
MD00G1021300	Disease resistance protein (TIR-NBS-LRR class) family;function=Disease resistance protein (TIR-NBS-LRR class) family	2.49	2.4	0.85927	0.963855	-1.0375	4.18	3.41	0.802263	0.815789	-1.22581	3.67	3.3	1	0.899183	-1.11212
MD00G1021400	Chalcone-flavanone isomerase family protein;function=Chalcone-flavanone isomerase family protein	1.8	2.24	0.682496	1.24444	1.24444	1.25	1.21	1	0.968	-1.03306	1.35	1.04	0.866896	0.77037	-1.29808
MD00G1021500	Transducin family protein / WD-40 repeat family protein;function=Transducin family protein / WD-40 repeat family protein	2.08	2.47	0.864002	1.1875	1.1875	3.29	3.36	1	1.02128	1.02128	2.5	2.03	0.818465	0.812	-1.23153
MD00G1021600	Transducin family protein / WD-40 repeat family protein;function=Transducin family protein / WD-40 repeat family protein	1.76	3.31	0.10373	1.88068	1.88068	2.17	1.92	1	0.884793	-1.13021	1.52	1.44	1	0.947368	-1.05556
MD00G1021700		7.25	8.91	0.691476	1.22897	1.22897	9.36	7.03	0.598027	0.751068	-1.33144	5.6	7.27	0.523783	1.29821	1.29821
MD00G1021800	TOPLESS-related 1;function=TOPLESS-related 1	5.28	5.93	0.821325	1.12311	1.12311	5.56	5.37	1	0.965827	-1.03538	3.62	3.29	1	0.90884	-1.1003
MD00G1021900	phenylalanyl-tRNA synthetase class IIc family protein;function=phenylalanyl-tRNA synthetase class IIc family protein	0.89	1.2	0.73721	1.34831	1.34831	0.88	1.39	0.649944	1.57955	1.57955	0.21	0.69	0.154867	3.28571	3.28571
MD00G1022000	AP2/B3-like transcriptional factor family protein;function=AP2/B3-like transcriptional factor family protein	1.81	2.32	0.689942	1.28177	1.28177	2.47	2.62	0.931731	1.06073	1.06073	2.85	1.42	0.00675178	0.498246	-2.00704
MD00G1022100	AP2/B3-like transcriptional factor family protein;function=AP2/B3-like transcriptional factor family protein	1.01	1.69	0.0253691	1.67327	1.67327	2.54	2	0.482372	0.787402	-1.27	2.26	2.64	0.437057	1.16814	1.16814
MD00G1022200	Putative thiol-disulphide oxidoreductase DCC;function=Putative thiol-disulphide oxidoreductase DCC	5.38	6.09	0.839894	1.13197	1.13197	6.37	5.87	0.923314	0.921507	-1.08518	5.46	6.37	0.422935	1.16667	1.16667
MD00G1022400	RHOMBOID-like protein 5;function=RHOMBOID-like protein 5	1.81	2	1	1.10497	1.10497	0.29	0.31	1	1.06897	1.06897	0.06	0.02	0.724298	0.333333	-3
MD00G1022500	Pectin lyase-like superfamily protein;function=Pectin lyase-like superfamily protein	0	0	NA	#DIV/0!	#DIV/0!	0	0	NA	#DIV/0!	#DIV/0!	0	0	NA	#DIV/0!	#DIV/0!
MD00G1022600	Pectin lyase-like superfamily protein;function=Pectin lyase-like superfamily protein	0	0	NA	#DIV/0!	#DIV/0!	0	0	NA	#DIV/0!	#DIV/0!	0	0	NA	#DIV/0!	#DIV/0!
MD00G1022700	Pectin lyase-like superfamily protein;function=Pectin lyase-like superfamily protein	0	0	NA	#DIV/0!	#DIV/0!	0	0	NA	#DIV/0!	#DIV/0!	0	0	NA	#DIV/0!	#DIV/0!
MD00G1022900	DEAD/DEAH box RNA helicase family protein;function=DEAD/DEAH box RNA helicase family protein	21.99	23.11	0.899633	1.05093	1.05093	19.16	20.13	0.630981	1.05063	1.05063	15	13.55	0.835977	0.903333	-1.10701
MD00G1023000	(ATS3);function=(ATS3)	17.41	25.01	5.80543e-05	1.43653	1.43653	1.67	1.39	0.779947	0.832335	-1.20144	0.41	0.25	0.634328	0.609756	-1.64
MD00G1023100	(ATS3);function=(ATS3)	0	0	NA	#DIV/0!	#DIV/0!	0	0	NA	#DIV/0!	#DIV/0!	0	0	NA	#DIV/0!	#DIV/0!
MD00G1023300	Root hair defective 3 GTP-binding protein (RHD3);function=Root hair defective 3 GTP-binding protein (RHD3)	6.54	8.51	0.167718	1.30122	1.30122	14.5	15.3	0.748991	1.05517	1.05517	12.92	10.09	0.162115	0.78096	-1.28048
MD00G1023400		0.32	0.6	0.335129	1.875	1.875	2.67	2.63	1	0.985019	-1.01521	0.88	0.92	0.964161	1.04545	1.04545
MD00G1023500	Root hair defective 3 GTP-binding protein (RHD3);function=Root hair defective 3 GTP-binding protein (RHD3)	37.08	38.85	0.886077	1.04773	1.04773	40.34	39.03	1	0.967526	-1.03356	33.16	27.1	0.337219	0.81725	-1.22362
MD00G1023600	Leucine-rich repeat transmembrane protein kinase;function=Leucine-rich repeat transmembrane protein kinase	7.31	8.71	0.376541	1.19152	1.19152	10.72	9.47	0.450475	0.883396	-1.132	6.31	5.28	0.760083	0.836767	-1.19508
MD00G1023700		24	26.94	0.819605	1.1225	1.1225	32.95	36.86	0.32643	1.11866	1.11866	26.27	22.31	0.475592	0.849258	-1.1775
MD00G1023800	Pentatricopeptide repeat (PPR-like) superfamily protein;function=Pentatricopeptide repeat (PPR-like) superfamily protein	0.26	0.23	1	0.884615	-1.13043	0	0.22	0.923314	#DIV/0!	#DIV/0!	0.19	0.69	0.646073	3.63158	3.63158
MD00G1024000	putative;function=putative	2.3	3.57	0.0922891	1.55217	1.55217	11.78	14.21	0.154588	1.20628	1.20628	8.71	7.8	0.956452	0.895522	-1.11667
MD00G1024100	putative;function=putative	1.83	2.48	0.683197	1.35519	1.35519	8.28	11.34	0.111523	1.36957	1.36957	5.85	5.27	1	0.900855	-1.11006
MD00G1024200	putative;function=putative	5.14	8.02	0.00305185	1.56031	1.56031	19.34	19.09	1	0.987073	-1.0131	13.95	13.29	1	0.952688	-1.04966
MD00G1024300		6.4	8.63	0.115478	1.34844	1.34844	17.35	20.16	0.180846	1.16196	1.16196	10.33	8.74	0.672125	0.846079	-1.18192
MD00G1024400	Leucine-rich repeat transmembrane protein kinase;function=Leucine-rich repeat transmembrane protein kinase	3.13	4.82	0.0554307	1.53994	1.53994	9.79	9.13	0.846312	0.932584	-1.07229	5.27	6.09	0.307268	1.1556	1.1556
MD00G1024500	Leucine-rich repeat transmembrane protein kinase;function=Leucine-rich repeat transmembrane protein kinase	8.04	10.29	0.0552957	1.27985	1.27985	10.88	12.76	0.0788198	1.17279	1.17279	8.8	7.73	0.777077	0.878409	-1.13842
MD00G1024600	cysteine-rich RLK (RECEPTOR-like protein kinase) 8;function=cysteine-rich RLK (RECEPTOR-like protein kinase) 8	0	0	NA	#DIV/0!	#DIV/0!	0	0	1	#DIV/0!	#DIV/0!	0	0	NA	#DIV/0!	#DIV/0!
MD00G1024700		0.68	0.88	0.771209	1.29412	1.29412	0.81	0.73	0.933548	0.901235	-1.10959	0.45	0.39	1	0.866667	-1.15385
MD00G1024800	Root hair defective 3 GTP-binding protein (RHD3);function=Root hair defective 3 GTP-binding protein (RHD3)	0.95	2.16	0.000294996	2.27368	2.27368	2.39	1.53	0.493712	0.640167	-1.56209	3.88	0.64	0.0101692	0.164948	-6.0625
MD00G1024900	Cyclase family protein;function=Cyclase family protein	6.93	7.69	0.982426	1.10967	1.10967	7.92	9.24	0.490055	1.16667	1.16667	8.2	8.81	0.635594	1.07439	1.07439
MD00G1025200	disproportionating enzyme 2;function=disproportionating enzyme 2	15.94	17.3	1	1.08532	1.08532	15.81	15.22	0.990668	0.962682	-1.03876	14.75	12.66	0.4466	0.858305	-1.16509
MD00G1025500	global transcription factor group B1;function=global transcription factor group B1	14.2	12.27	0.00252705	0.864085	-1.15729	14.24	16.81	0.119465	1.18048	1.18048	11.79	10.2	0.581714	0.86514	-1.15588
MD00G1025600	Transducin/WD40 repeat-like superfamily protein;function=Transducin/WD40 repeat-like superfamily protein	32.14	33.16	0.752159	1.03174	1.03174	29.4	25.64	0.418725	0.872109	-1.14665	20.01	19.68	0.92024	0.983508	-1.01677
MD00G1025700	histone H2A protein 9;function=histone H2A protein 9	5.9	6.01	0.855143	1.01864	1.01864	4.38	3.91	0.834022	0.892694	-1.1202	4.1	3.04	0.357876	0.741463	-1.34868
MD00G1025800	3-ketoacyl-CoA synthase 11;function=3-ketoacyl-CoA synthase 11	9.32	6.33	9.56664e-09	0.679185	-1.47235	7.15	8.23	0.219085	1.15105	1.15105	6.06	5.95	0.963084	0.981848	-1.01849
MD00G1025900	SOUL heme-binding family protein;function=SOUL heme-binding family protein	0.62	0.87	0.479239	1.40323	1.40323	0.61	1.15	0.0662361	1.88525	1.88525	0.37	0.42	1	1.13514	1.13514
MD00G1026000	Toll-Interleukin-Resistance (TIR) domain family protein;function=Toll-Interleukin-Resistance (TIR) domain family protein	3.86	5.43	0.179166	1.40674	1.40674	7.98	8.15	1	1.0213	1.0213	5.65	6.27	0.459895	1.10973	1.10973
MD00G1026100	disease resistance protein (TIR-NBS-LRR class);function=disease resistance protein (TIR-NBS-LRR class)	3.72	6.02	0.000467479	1.61828	1.61828	7.23	8.02	0.494454	1.10927	1.10927	5.51	3.91	0.0617214	0.709619	-1.40921
MD00G1026200	Domain of unknown function (DUF1767);function=Domain of unknown function (DUF1767)	0.34	0.55	0.135819	1.61765	1.61765	0.44	0.5	0.960448	1.13636	1.13636	0.32	0.3	1	0.9375	-1.06667
MD00G1026300		0.81	1.22	0.286952	1.50617	1.50617	1.52	2.08	0.32015	1.36842	1.36842	0.4	0.31	0.924639	0.775	-1.29032
MD00G1026400	myosin heavy chain-related;function=myosin heavy chain-related	0.19	0.17	1	0.894737	-1.11765	0.27	0.36	0.84981	1.33333	1.33333	0.15	0.12	1	0.8	-1.25
MD00G1026500	Disease resistance protein (TIR-NBS-LRR class) family;function=Disease resistance protein (TIR-NBS-LRR class) family	0.49	0.74	0.2245	1.5102	1.5102	0.84	1.23	0.200262	1.46429	1.46429	0.86	0.6	0.488013	0.697674	-1.43333
MD00G1026600		0	0.06	1	#DIV/0!	#DIV/0!	0.11	0.04	1	0.363636	-2.75	0	0	NA	#DIV/0!	#DIV/0!
MD00G1026700	3-ketoacyl-CoA synthase 11;function=3-ketoacyl-CoA synthase 11	4.67	3.19	0.00755474	0.683084	-1.46395	5.13	5.98	0.612483	1.16569	1.16569	3.22	3.96	0.394841	1.22981	1.22981
MD00G1026800	SOUL heme-binding family protein;function=SOUL heme-binding family protein	0.22	0.37	0.789824	1.68182	1.68182	0.11	0.09	1	0.818182	-1.22222	0.03	0.07	1	2.33333	2.33333
MD00G1026900	SOUL heme-binding family protein;function=SOUL heme-binding family protein	0.23	0.37	0.972952	1.6087	1.6087	0	0.53	0.142283	#DIV/0!	#DIV/0!	0.32	0.16	0.804006	0.5	-2
MD00G1027000	Disease resistance protein (TIR-NBS-LRR class) family;function=Disease resistance protein (TIR-NBS-LRR class) family	0.62	0.87	0.422829	1.40323	1.40323	1.43	1.67	0.611941	1.16783	1.16783	1.04	1.01	1	0.971154	-1.0297
MD00G1027100	putative;function=putative	1.9	2.53	0.436107	1.33158	1.33158	1.94	2.11	0.952807	1.08763	1.08763	1.43	0.94	0.396376	0.657343	-1.52128
MD00G1027200		0.62	0.59	0.852764	0.951613	-1.05085	0.32	0.53	0.466918	1.65625	1.65625	0.33	0.18	0.4281	0.545455	-1.83333
MD00G1027300	Domain of unknown function (DUF1767);function=Domain of unknown function (DUF1767)	0.07	0.15	0.7773	2.14286	2.14286	0	0.06	0.923314	#DIV/0!	#DIV/0!	0.08	0	0.578781	0	#DIV/0!
MD00G1027600	syntaxin of plants 132;function=syntaxin of plants 132	0.92	1.17	0.632219	1.27174	1.27174	0.61	0.91	0.561873	1.4918	1.4918	0.5	0.55	0.949696	1.1	1.1
MD00G1027700	Disease resistance protein (TIR-NBS-LRR class) family;function=Disease resistance protein (TIR-NBS-LRR class) family	0.69	0.85	0.738301	1.23188	1.23188	1.56	1.56	1	1	-1	1.32	1.14	0.915014	0.863636	-1.15789
MD00G1027800	Disease resistance protein (TIR-NBS-LRR class) family;function=Disease resistance protein (TIR-NBS-LRR class) family	0.54	0.68	0.738959	1.25926	1.25926	0.52	0.47	1	0.903846	-1.10638	0.28	0.17	0.61271	0.607143	-1.64706
MD00G1027900	ATP binding;function=ATP binding	1.2	1.56	0.531016	1.3	1.3	2.47	2.47	1	1	-1	1.9	1.9	1	1	-1
MD00G1028000	Disease resistance protein (TIR-NBS-LRR class) family;function=Disease resistance protein (TIR-NBS-LRR class) family	3.25	3.46	1	1.06462	1.06462	4.33	3.36	0.324183	0.775982	-1.28869	2.96	2.7	1	0.912162	-1.0963
MD00G1028200	Disease resistance protein (TIR-NBS-LRR class) family;function=Disease resistance protein (TIR-NBS-LRR class) family	0	0	NA	#DIV/0!	#DIV/0!	0	0	NA	#DIV/0!	#DIV/0!	0	0	NA	#DIV/0!	#DIV/0!
MD00G1028300		2.48	4.05	0.219259	1.63306	1.63306	3.97	1.64	0.0477157	0.413098	-2.42073	1.34	1.17	1	0.873134	-1.1453
MD00G1028400	proteasome beta subunit C1;function=proteasome beta subunit C1	48.71	49.04	0.495257	1.00677	1.00677	33.75	32.39	0.932558	0.959704	-1.04199	32	29.01	0.874239	0.906563	-1.10307
MD00G1028500	RING/U-box superfamily protein;function=RING/U-box superfamily protein	0.06	0.13	0.941804	2.16667	2.16667	0.05	0	1	0	#DIV/0!	0	0	NA	#DIV/0!	#DIV/0!
MD00G1028600	NAC (No Apical Meristem) domain transcriptional regulator superfamily protein;function=NAC (No Apical Meristem) domain transcriptional regulator superfamily protein	0.02	0	1	0	#DIV/0!	0	0.04	1	#DIV/0!	#DIV/0!	0	0	NA	#DIV/0!	#DIV/0!
MD00G1028700	C2 calcium/lipid-binding domain (CaLB) protein;function=C2 calcium/lipid-binding domain (CaLB) protein	7.61	8.47	0.851449	1.11301	1.11301	21.9	21.74	1	0.992694	-1.00736	15.3	11.7	0.030096	0.764706	-1.30769
MD00G1028800	replication factor C subunit 3;function=replication factor C subunit 3	5.67	6.88	0.215877	1.2134	1.2134	6.82	6.76	1	0.991202	-1.00888	7.32	9.15	0.0140809	1.25	1.25
MD00G1028900	P-loop containing nucleoside triphosphate hydrolases superfamily protein;function=P-loop containing nucleoside triphosphate hydrolases superfamily protein	1.29	1.92	0.00129958	1.48837	1.48837	0.49	0.52	1	1.06122	1.06122	0.52	0.29	0.0875099	0.557692	-1.7931
MD00G1029000	HSP40/DnaJ peptide-binding protein;function=HSP40/DnaJ peptide-binding protein	0	0	NA	#DIV/0!	#DIV/0!	0	0	NA	#DIV/0!	#DIV/0!	0	0	NA	#DIV/0!	#DIV/0!
MD00G1029100	aldehyde dehydrogenase 3H1;function=aldehyde dehydrogenase 3H1	2.93	3.34	0.856138	1.13993	1.13993	1.56	2	0.373805	1.28205	1.28205	3.6	4.37	0.114346	1.21389	1.21389
MD00G1029200	aldehyde dehydrogenase 3I1;function=aldehyde dehydrogenase 3I1	0.51	1.09	0.274601	2.13725	2.13725	0.25	0.06	1	0.24	-4.16667	0.14	0	0.819524	0	#DIV/0!
MD00G1029300	thylakoidal ascorbate peroxidase;function=thylakoidal ascorbate peroxidase	18.09	17.41	0.270034	0.96241	-1.03906	24.24	32.98	7.79597e-05	1.36056	1.36056	39.33	49.49	0.0158088	1.25833	1.25833
MD00G1029400	thylakoidal ascorbate peroxidase;function=thylakoidal ascorbate peroxidase	13.78	11.01	0.146759	0.798984	-1.25159	8.96	10.12	0.890205	1.12946	1.12946	13.62	10.95	0.676479	0.803965	-1.24384
MD00G1029500		815.07	873.06	1	1.07115	1.07115	514.64	394.98	0.00322818	0.767488	-1.30295	283.19	343.55	0.0421437	1.21314	1.21314
MD00G1030000	SWITCH/sucrose nonfermenting 3C;function=SWITCH/sucrose nonfermenting 3C	6.69	6.79	0.540528	1.01495	1.01495	7.02	6.98	1	0.994302	-1.00573	4.98	5.81	0.0587502	1.16667	1.16667
MD00G1030300	NRAMP metal ion transporter 6;function=NRAMP metal ion transporter 6	0.04	0.06	1	1.5	1.5	0.07	0.06	1	0.857143	-1.16667	0	0.02	1	#DIV/0!	#DIV/0!
MD00G1030400	Pentatricopeptide repeat (PPR) superfamily protein;function=Pentatricopeptide repeat (PPR) superfamily protein	0.92	0.73	0.259939	0.793478	-1.26027	1.12	1.03	0.926302	0.919643	-1.08738	1.31	1.34	0.827011	1.0229	1.0229
MD00G1030500	SET domain-containing protein;function=SET domain-containing protein	5.71	5.47	0.330944	0.957968	-1.04388	5.95	6.17	0.857567	1.03697	1.03697	5.2	5.2	0.826993	1	-1
MD00G1030600	chloride channel C;function=chloride channel C	11.23	10.55	0.0641253	0.939448	-1.06445	15.51	14.44	0.813972	0.931012	-1.0741	8.27	7.55	0.970531	0.912938	-1.09536
MD00G1031100	target of rapamycin;function=target of rapamycin	9.73	10.9	0.70236	1.12025	1.12025	26.32	30.18	0.0494111	1.14666	1.14666	21.16	17.15	0.152688	0.810491	-1.23382
MD00G1031200	4-trisphosphate 5/6-kinase family protein;function=4-trisphosphate 5/6-kinase family protein	2.55	1.9	0.00478899	0.745098	-1.34211	1.83	1.69	0.999664	0.923497	-1.08284	4.46	5.02	0.298307	1.12556	1.12556
MD00G1031300	Pyruvate kinase family protein;function=Pyruvate kinase family protein	0.72	0.69	0.770883	0.958333	-1.04348	1.84	1.66	0.910831	0.902174	-1.10843	4.5	3.56	0.207543	0.791111	-1.26404
MD00G1031500	Cysteine/Histidine-rich C1 domain family protein;function=Cysteine/Histidine-rich C1 domain family protein	0.87	0.63	0.288573	0.724138	-1.38095	1.05	1	1	0.952381	-1.05	1.11	1.3	0.735419	1.17117	1.17117
MD00G1031600	squamosa promoter binding protein-like 14;function=squamosa promoter binding protein-like 14	5.79	5.13	0.00370641	0.88601	-1.12865	10.49	11.71	0.188547	1.1163	1.1163	10.78	10.78	0.733048	1	-1
MD00G1031700	C2H2 zinc-finger protein SERRATE (SE);function=C2H2 zinc-finger protein SERRATE (SE)	16.15	16.48	0.557143	1.02043	1.02043	18.58	20.64	0.273951	1.11087	1.11087	16.81	18.21	0.149746	1.08328	1.08328
MD00G1031800	AGAMOUS-like 61;function=AGAMOUS-like 61	0	0	NA	#DIV/0!	#DIV/0!	0	0	NA	#DIV/0!	#DIV/0!	0	0	NA	#DIV/0!	#DIV/0!
MD00G1031900	F-box protein 2;function=F-box protein 2	1.94	2.03	0.947114	1.04639	1.04639	2.25	2.72	0.266116	1.20889	1.20889	2.76	2.35	0.667099	0.851449	-1.17447
MD00G1032200	NAD(P)-binding Rossmann-fold superfamily protein;function=NAD(P)-binding Rossmann-fold superfamily protein	57.55	64.1	0.752835	1.11381	1.11381	53.34	37.59	6.24574e-06	0.704724	-1.41899	16.2	11.99	0.0266214	0.740123	-1.35113
MD00G1032300	SNF7 family protein;function=SNF7 family protein	9.48	12.8	0.00708313	1.35021	1.35021	13.59	12.76	0.904167	0.938926	-1.06505	15.48	13.43	0.6041	0.867571	-1.15264
MD00G1032400	serine carboxypeptidase-like 48;function=serine carboxypeptidase-like 48	0.7	0.76	1	1.08571	1.08571	0.09	0.05	0.854829	0.555556	-1.8	0.7	0.73	0.996519	1.04286	1.04286
MD00G1032500	alpha-L-fucosidase 1;function=alpha-L-fucosidase 1	23.11	22.02	0.0865639	0.952834	-1.0495	20.36	17.94	0.441707	0.881139	-1.13489	14.56	13.93	1	0.956731	-1.04523
MD00G1032600	myb domain protein 36;function=myb domain protein 36	11.23	11.99	1	1.06768	1.06768	0.67	0.55	0.850292	0.820896	-1.21818	0.03	0.01	1	0.333333	-3
MD00G1032700	lactoylglutathione lyase family protein / glyoxalase I family protein;function=lactoylglutathione lyase family protein / glyoxalase I family protein	22.86	26.39	0.543575	1.15442	1.15442	31.91	28.24	0.409168	0.884989	-1.12996	26.74	28.57	0.3251	1.06844	1.06844
MD00G1033000	AMP-dependent synthetase and ligase family protein;function=AMP-dependent synthetase and ligase family protein	8.43	8.14	0.446175	0.965599	-1.03563	25.21	16.35	0.0232676	0.648552	-1.5419	26.55	37.92	0.00750322	1.42825	1.42825
MD00G1033100	AMP-dependent synthetase and ligase family protein;function=AMP-dependent synthetase and ligase family protein	8.69	8.04	0.448617	0.925201	-1.08085	16.28	18.23	0.53994	1.11978	1.11978	28.91	22.15	0.0871325	0.766171	-1.30519
MD00G1033200		0.02	0.03	1	1.5	1.5	0.16	0.28	0.93624	1.75	1.75	1.57	0.34	0.0146718	0.216561	-4.61765
MD00G1033400	Heavy metal transport/detoxification superfamily protein;function=Heavy metal transport/detoxification superfamily protein	82.76	75.46	0.00848576	0.911793	-1.09674	14.01	7.33	5.087e-09	0.523198	-1.91132	2.08	0.41	1.63778e-06	0.197115	-5.07317
MD00G1033500	Ribosomal L18p/L5e family protein;function=Ribosomal L18p/L5e family protein	2.26	2.3	0.86117	1.0177	1.0177	1.96	2.09	0.950891	1.06633	1.06633	1.45	1.68	0.554453	1.15862	1.15862
MD00G1033600	ABC transporter family protein;function=ABC transporter family protein	30.86	28.86	0.0503615	0.935191	-1.0693	47.03	50.85	0.409416	1.08122	1.08122	55.8	56.6	0.635594	1.01434	1.01434
MD00G1033700	SAUR-like auxin-responsive protein family;function=SAUR-like auxin-responsive protein family	47.93	63.01	0.0595477	1.31463	1.31463	41	28.92	0.00455865	0.705366	-1.4177	0.1	0.25	0.813454	2.5	2.5
MD00G1033800	phosphatidate cytidylyltransferase family protein;function=phosphatidate cytidylyltransferase family protein	9.84	10.03	0.897287	1.01931	1.01931	7.84	7.16	0.940255	0.913265	-1.09497	6.33	10.05	0.00432038	1.58768	1.58768
MD00G1033900	phosphatidate cytidylyltransferase family protein;function=phosphatidate cytidylyltransferase family protein	1.71	2.08	0.728762	1.21637	1.21637	1.96	1.23	0.131892	0.627551	-1.5935	1.1	1.45	0.267973	1.31818	1.31818
MD00G1034000	Ubiquitin-like superfamily protein;function=Ubiquitin-like superfamily protein	0	0	NA	#DIV/0!	#DIV/0!	0	0	NA	#DIV/0!	#DIV/0!	0	0	NA	#DIV/0!	#DIV/0!
MD00G1034100	Argonaute family protein;function=Argonaute family protein	0	0.03	0.773503	#DIV/0!	#DIV/0!	0	0	NA	#DIV/0!	#DIV/0!	0	0	NA	#DIV/0!	#DIV/0!
MD00G1034500	Polyketide cyclase/dehydrase and lipid transport superfamily protein;function=Polyketide cyclase/dehydrase and lipid transport superfamily protein	8.79	6.03	0.00198193	0.686007	-1.45771	6.15	6.9	0.393309	1.12195	1.12195	11.16	10.29	0.997005	0.922043	-1.08455
MD00G1034600	Galactosyltransferase family protein;function=Galactosyltransferase family protein	20.35	24.86	0.0946054	1.22162	1.22162	2.88	1.38	0.000723458	0.479167	-2.08696	0.22	0.04	0.0389503	0.181818	-5.5
MD00G1034700		6.05	7.3	0.903046	1.20661	1.20661	10.4	9.27	0.958189	0.891346	-1.1219	4.87	4.82	1	0.989733	-1.01037
MD00G1034800	SUPPRESSOR OF AUXIN RESISTANCE1;function=SUPPRESSOR OF AUXIN RESISTANCE1	7.35	10.02	0.00853391	1.36327	1.36327	7.19	8.58	0.104384	1.19332	1.19332	3.39	3.04	0.931782	0.896755	-1.11513
MD00G1034900	Subtilase family protein;function=Subtilase family protein	2.29	2.26	0.931165	0.9869	-1.01327	1.38	1.56	0.996067	1.13043	1.13043	1.45	1.69	0.698657	1.16552	1.16552
MD00G1035000	Subtilase family protein;function=Subtilase family protein	20.77	23.81	0.485773	1.14636	1.14636	20.17	21.27	0.616744	1.05454	1.05454	19.53	24.15	0.00263211	1.23656	1.23656
MD00G1035100	YBL036C type;function=YBL036C type	0	0	NA	#DIV/0!	#DIV/0!	0	0	NA	#DIV/0!	#DIV/0!	0	0	NA	#DIV/0!	#DIV/0!
MD00G1035200	alpha-amylase-like;function=alpha-amylase-like	0.09	0.23	0.626381	2.55556	2.55556	0.16	0.04	0.628513	0.25	-4	0.17	0.22	0.899033	1.29412	1.29412
MD00G1035300	alpha-amylase-like;function=alpha-amylase-like	0.09	0.12	1	1.33333	1.33333	0	0.17	0.923314	#DIV/0!	#DIV/0!	0.12	0	1	0	#DIV/0!
MD00G1035400	LAG1 homologue 2;function=LAG1 homologue 2	5.68	5.37	0.340599	0.945423	-1.05773	6.65	7.76	0.22786	1.16692	1.16692	6.42	5.69	0.861267	0.886293	-1.1283
MD00G1035500		0	0	NA	#DIV/0!	#DIV/0!	0	0	NA	#DIV/0!	#DIV/0!	0	0	NA	#DIV/0!	#DIV/0!
MD00G1035800	Protein of unknown function;function=Protein of unknown function	0.1	0.17	0.669137	1.7	1.7	0	0.02	1	#DIV/0!	#DIV/0!	0.1	0.01	0.467475	0.1	-10
MD00G1035900	cytochrome B5 isoform E;function=cytochrome B5 isoform E	104.6	112.73	1	1.07772	1.07772	61.62	53.97	0.209443	0.875852	-1.14175	48.52	44.77	1	0.922712	-1.08376
MD00G1036000		17.94	23.28	0.0819127	1.29766	1.29766	26.72	31.41	0.390775	1.17552	1.17552	1.56	2.39	0.116407	1.53205	1.53205
MD00G1036100	polypeptide 6;function=polypeptide 6;Alias=MD00G0026800	86.78	67.71	0.000688842	0.780249	-1.28164	104.22	91.54	0.247236	0.878334	-1.13852	16.97	36.28	1.79459e-16	2.13789	2.13789
MD00G1036200		0.22	0.11	0.778501	0.5	-2	0	0	NA	#DIV/0!	#DIV/0!	0	0	NA	#DIV/0!	#DIV/0!
MD00G1036300	homeobox 7;function=homeobox 7	11.98	24.88	2.2406e-11	2.07679	2.07679	6.57	8.51	0.267317	1.29528	1.29528	7.34	14.47	2.14389e-05	1.97139	1.97139
MD00G1036600	SAUR-like auxin-responsive protein family;function=SAUR-like auxin-responsive protein family	27.3	38.76	0.00421925	1.41978	1.41978	27.76	29.79	0.692864	1.07313	1.07313	15.8	24.78	0.00131156	1.56835	1.56835
MD00G1036700	glycosyl hydrolase 9B1;function=glycosyl hydrolase 9B1	0.02	0.03	1	1.5	1.5	0.05	0.01	1	0.2	-5	0	0	NA	#DIV/0!	#DIV/0!
MD00G1036800	white-brown complex homolog protein 11;function=white-brown complex homolog protein 11	0.02	0	0.520128	0	#DIV/0!	0	0	NA	#DIV/0!	#DIV/0!	0.25	0.68	0.0015683	2.72	2.72
MD00G1036900		3.06	3.73	0.807218	1.21895	1.21895	6.29	6.14	1	0.976153	-1.02443	4.99	5.76	0.58187	1.15431	1.15431
MD00G1037000	RNA-binding (RRM/RBD/RNP motifs) family protein;function=RNA-binding (RRM/RBD/RNP motifs) family protein	31.69	35.77	0.752937	1.12875	1.12875	19.33	19.15	1	0.990688	-1.0094	16.35	13.84	0.44691	0.846483	-1.18136
MD00G1037100	Class-II DAHP synthetase family protein;function=Class-II DAHP synthetase family protein	634.7	405.84	3.92311e-19	0.63942	-1.56392	166.4	129.13	0.00347794	0.776022	-1.28862	47.66	36.02	0.0193845	0.75577	-1.32315
MD00G1037200		13.38	18.92	0.0167388	1.41405	1.41405	14.68	11.05	0.130943	0.752725	-1.32851	4.05	3.26	0.674225	0.804938	-1.24233
MD00G1037300	Protein of unknown function;function=Protein of unknown function	10.83	11.1	0.745152	1.02493	1.02493	13.79	13.6	1	0.986222	-1.01397	17.19	19.39	0.0746737	1.12798	1.12798
MD00G1037400	polypeptide 1;function=polypeptide 1	0	0	NA	#DIV/0!	#DIV/0!	1.19	1.16	1	0.97479	-1.02586	2.72	0.14	0.0028198	0.0514706	-19.4286
MD00G1037500	polypeptide 4;function=polypeptide 4	0.09	0.39	0.0717425	4.33333	4.33333	1.46	1.39	1	0.952055	-1.05036	2.65	0.11	2.55991e-05	0.0415094	-24.0909
MD00G1037600	polypeptide 4;function=polypeptide 4	1.82	2.19	0.886203	1.2033	1.2033	11.55	16.06	0.0161054	1.39048	1.39048	2.74	1.97	0.509166	0.718978	-1.39086
MD00G1037700	cysteine-rich RLK (RECEPTOR-like protein kinase) 8;function=cysteine-rich RLK (RECEPTOR-like protein kinase) 8	0.26	0.33	0.742686	1.26923	1.26923	1.84	2.37	0.180768	1.28804	1.28804	0.42	0.29	0.498851	0.690476	-1.44828
MD00G1038100	Protein kinase superfamily protein;function=Protein kinase superfamily protein	0.19	0.28	1	1.47368	1.47368	0.91	1.33	0.775827	1.46154	1.46154	0.34	0.35	1	1.02941	1.02941
MD00G1038200	Transducin/WD40 repeat-like superfamily protein;function=Transducin/WD40 repeat-like superfamily protein	0.12	0.14	1	1.16667	1.16667	0.3	0.29	1	0.966667	-1.03448	0.09	0.27	0.098445	3	3
MD00G1038300	Protein kinase superfamily protein;function=Protein kinase superfamily protein	0.39	0.34	0.680665	0.871795	-1.14706	0.11	0.12	1	1.09091	1.09091	0.46	0.46	0.994808	1	-1
MD00G1038400	allene oxide synthase;function=allene oxide synthase	24.06	16.69	1.05635e-06	0.693682	-1.44158	18.49	19.83	0.507504	1.07247	1.07247	22.57	23.86	0.451487	1.05716	1.05716
MD00G1038500	Protein of unknown function;function=Protein of unknown function	8.35	6.93	0.00328493	0.82994	-1.20491	7.67	9.36	0.25248	1.22034	1.22034	9.75	8.97	1	0.92	-1.08696
MD00G1038600	Protein of unknown function;function=Protein of unknown function	0	0	NA	#DIV/0!	#DIV/0!	0	0	NA	#DIV/0!	#DIV/0!	0	0	NA	#DIV/0!	#DIV/0!
MD00G1038700	Uncharacterised protein family (UPF0114);function=Uncharacterised protein family (UPF0114)	0.14	0.14	1	1	-1	0	0.02	1	#DIV/0!	#DIV/0!	0.19	0.09	0.866135	0.473684	-2.11111
MD00G1038800	IBR domain-containing protein;function=IBR domain-containing protein	2.85	2.96	0.954457	1.0386	1.0386	4.46	5.95	0.0593653	1.33408	1.33408	13.26	10.01	0.0377735	0.754902	-1.32468
MD00G1038900	exocyst complex component sec3A;function=exocyst complex component sec3A	14.26	15.08	0.957482	1.0575	1.0575	23.66	21.78	0.742359	0.920541	-1.08632	16.34	13.69	0.254339	0.837821	-1.19357
MD00G1039200		2.48	1.96	0.106488	0.790323	-1.26531	3.47	3.77	0.726731	1.08646	1.08646	4.68	3.57	0.195965	0.762821	-1.31092
MD00G1039300	RING/U-box superfamily protein;function=RING/U-box superfamily protein	2.11	3.21	0.00898865	1.52133	1.52133	2.16	1.66	0.245877	0.768519	-1.3012	3.44	3.3	1	0.959302	-1.04242
MD00G1039400	MATE efflux family protein;function=MATE efflux family protein	0.13	0.11	0.923768	0.846154	-1.18182	0	0.03	0.923314	#DIV/0!	#DIV/0!	0.02	0	1	0	#DIV/0!
MD00G1039500	F-box/RNI-like superfamily protein;function=F-box/RNI-like superfamily protein	10.83	12.28	0.602808	1.13389	1.13389	9.34	9.73	0.875171	1.04176	1.04176	5.94	5.96	0.819524	1.00337	1.00337
MD00G1039600	DA1;function=DA1	3.95	3.97	0.705119	1.00506	1.00506	1.91	1.88	1	0.984293	-1.01596	1.06	0.65	0.0783655	0.613208	-1.63077
MD00G1039900	B-box zinc finger family protein;function=B-box zinc finger family protein	2.7	3.04	0.96314	1.12593	1.12593	2.77	3.07	0.881491	1.1083	1.1083	6.28	8.3	0.00944911	1.32166	1.32166
MD00G1040000	fructose-bisphosphate aldolase 2;function=fructose-bisphosphate aldolase 2	300.33	319.7	1	1.0645	1.0645	209.9	240.3	0.425072	1.14483	1.14483	123.44	46.42	0.0171104	0.376053	-2.6592
MD00G1040100	Protein of unknown function;function=Protein of unknown function	6.25	8.43	0.108365	1.3488	1.3488	2.92	2.86	1	0.979452	-1.02098	2.07	1.64	0.696255	0.792271	-1.2622
MD00G1040200	zinc knuckle (CCHC-type) family protein;function=zinc knuckle (CCHC-type) family protein	12.3	13.31	1	1.08211	1.08211	5.08	6.33	0.232366	1.24606	1.24606	4.35	5.5	0.154735	1.26437	1.26437
MD00G1040300	AP2/B3-like transcriptional factor family protein;function=AP2/B3-like transcriptional factor family protein	0.12	0.1	1	0.833333	-1.2	0.1	0.07	0.99974	0.7	-1.42857	0.02	0	1	0	#DIV/0!
MD00G1040400	F-box family protein with a domain of unknown function (DUF295);function=F-box family protein with a domain of unknown function (DUF295)	0.05	0.04	0.872618	0.8	-1.25	0.04	0.18	0.709518	4.5	4.5	0.25	0.13	0.792859	0.52	-1.92308
MD00G1040500	DNA binding;function=DNA binding	4.23	4	0.189104	0.945626	-1.0575	7.18	9.23	0.000594881	1.28552	1.28552	8.22	7.03	0.425762	0.855231	-1.16927
MD00G1040600	Protein of unknown function (DUF1640);function=Protein of unknown function (DUF1640)	2.02	2.47	0.536023	1.22277	1.22277	2.44	3.1	0.37342	1.27049	1.27049	3.77	3.52	1	0.933687	-1.07102
MD00G1040900	myo-inositol-1-phosphate synthase 3;function=myo-inositol-1-phosphate synthase 3	23.59	20.61	0.0327599	0.873675	-1.14459	75.66	81.71	0.527866	1.07996	1.07996	61.15	52.68	0.552388	0.861488	-1.16078
MD00G1041000	DNAJ-like 20;function=DNAJ-like 20	0	0	NA	#DIV/0!	#DIV/0!	0	0	NA	#DIV/0!	#DIV/0!	0	0	NA	#DIV/0!	#DIV/0!
MD00G1041100	Mitochondrial transcription termination factor family protein;function=Mitochondrial transcription termination factor family protein	1.87	2.59	0.110975	1.38503	1.38503	2.15	2.56	0.321373	1.1907	1.1907	1.51	1.11	0.390572	0.735099	-1.36036
MD00G1041200	RNA-binding KH domain-containing protein;function=RNA-binding KH domain-containing protein	6.56	8.48	0.157154	1.29268	1.29268	7.93	7.35	0.865408	0.92686	-1.07891	6.31	5.57	0.819524	0.882726	-1.13285
MD00G1041300	Plant protein of unknown function (DUF247);function=Plant protein of unknown function (DUF247)	0.68	0.72	1	1.05882	1.05882	0.23	0.14	0.643774	0.608696	-1.64286	0.06	0.01	0.539962	0.166667	-6
MD00G1041400	Protein of unknown function;function=Protein of unknown function	27.89	29.72	1	1.06561	1.06561	32.25	34.72	0.518582	1.07659	1.07659	39.71	31.82	0.239818	0.801309	-1.24796
MD00G1041800		24.5	28.76	0.697907	1.17388	1.17388	34.2	25.1	0.0705498	0.733918	-1.36255	12.76	11.2	0.899883	0.877743	-1.13929
MD00G1041900	SWITCH/sucrose nonfermenting 3C;function=SWITCH/sucrose nonfermenting 3C	13.31	14.57	0.95939	1.09467	1.09467	13.46	12.7	0.858839	0.943536	-1.05984	9.87	11.45	0.0221116	1.16008	1.16008
MD00G1042000	NRAMP metal ion transporter 6;function=NRAMP metal ion transporter 6	0.01	0	1	0	#DIV/0!	0	0	NA	#DIV/0!	#DIV/0!	0	0.02	1	#DIV/0!	#DIV/0!
MD00G1043300	GRAS family transcription factor;function=GRAS family transcription factor;Alias=MD00G0032200	8.89	6.7	2.47781e-06	0.753656	-1.32687	4.02	4.3	0.606813	1.06965	1.06965	3.26	4.11	0.0174734	1.26074	1.26074
MD00G1043400	chloroplast (HCF136);function=chloroplast (HCF136)	4.4	4.25	0.787714	0.965909	-1.03529	3.3	3.43	0.991665	1.03939	1.03939	2.85	2.97	0.90971	1.04211	1.04211
MD00G1043500	Fe superoxide dismutase 3;function=Fe superoxide dismutase 3	1.55	2.77	0.0161189	1.7871	1.7871	1.5	1.17	0.887629	0.78	-1.28205	0.65	0.37	0.598541	0.569231	-1.75676
MD00G1043700	plant VAP homolog 12;function=plant VAP homolog 12	28.17	28.11	0.343756	0.99787	-1.00213	30.12	29.29	1	0.972444	-1.02834	31.02	34.28	0.139622	1.10509	1.10509
MD00G1043800	Sec14p-like phosphatidylinositol transfer family protein;function=Sec14p-like phosphatidylinositol transfer family protein	0.42	0.55	0.742667	1.30952	1.30952	0.35	0.14	0.146425	0.4	-2.5	0.01	0.01	1	1	-1
MD00G1043900	Leucine-rich repeat protein kinase family protein;function=Leucine-rich repeat protein kinase family protein	0	0	NA	#DIV/0!	#DIV/0!	0	0	NA	#DIV/0!	#DIV/0!	0	0	NA	#DIV/0!	#DIV/0!
MD00G1044000	Leucine-rich repeat protein kinase family protein;function=Leucine-rich repeat protein kinase family protein	0	0	NA	#DIV/0!	#DIV/0!	0	0.11	0.923314	#DIV/0!	#DIV/0!	0.04	0	1	0	#DIV/0!
MD00G1044100	Leucine-rich repeat protein kinase family protein;function=Leucine-rich repeat protein kinase family protein	0.07	0	0.524039	0	#DIV/0!	0	0.04	1	#DIV/0!	#DIV/0!	0	0.04	1	#DIV/0!	#DIV/0!
MD00G1044200	zinc knuckle (CCHC-type) family protein;function=zinc knuckle (CCHC-type) family protein	2.24	2.41	1	1.07589	1.07589	0.79	1.03	0.716537	1.3038	1.3038	1.13	1.15	0.982994	1.0177	1.0177
MD00G1044300	Protein of unknown function;function=Protein of unknown function	0.08	0.11	1	1.375	1.375	0.94	1.57	0.132846	1.67021	1.67021	1.44	0.93	0.361106	0.645833	-1.54839
MD00G1044400		0	0	NA	#DIV/0!	#DIV/0!	0	0	NA	#DIV/0!	#DIV/0!	0	0	NA	#DIV/0!	#DIV/0!
MD00G1044500	inhibitor/interactor with cyclin-dependent kinase;function=inhibitor/interactor with cyclin-dependent kinase	11.74	15.45	0.0151818	1.31601	1.31601	13.11	17.54	0.0103598	1.33791	1.33791	11.22	9.54	0.696228	0.850267	-1.1761
MD00G1044800	Tetratricopeptide repeat (TPR)-like superfamily protein;function=Tetratricopeptide repeat (TPR)-like superfamily protein	0.02	0.06	1	3	3	0	0	NA	#DIV/0!	#DIV/0!	0	0	NA	#DIV/0!	#DIV/0!
MD00G1044900	GroES-like zinc-binding alcohol dehydrogenase family protein;function=GroES-like zinc-binding alcohol dehydrogenase family protein	6.67	5.96	0.522395	0.893553	-1.11913	7.26	9.45	0.403225	1.30165	1.30165	10.77	13.5	0.29134	1.25348	1.25348
MD00G1045000	methionine aminopeptidase 1D;function=methionine aminopeptidase 1D	0.02	0	1	0	#DIV/0!	0	0.02	1	#DIV/0!	#DIV/0!	0	0.06	1	#DIV/0!	#DIV/0!
MD00G1045100	phospholipase A 2A;function=phospholipase A 2A	0.12	0.15	1	1.25	1.25	0.57	0.54	1	0.947368	-1.05556	0.33	0.65	0.08388	1.9697	1.9697
MD00G1045200	Protein of unknown function;function=Protein of unknown function	4.39	4.67	0.989612	1.06378	1.06378	5.57	5.62	0.951236	1.00898	1.00898	4.51	5.46	0.0198509	1.21064	1.21064
MD00G1045300	Calcium-dependent lipid-binding (CaLB domain) family protein;function=Calcium-dependent lipid-binding (CaLB domain) family protein	79.33	60.81	9.7154e-06	0.766545	-1.30456	84.05	65.19	0.0642795	0.77561	-1.28931	83.62	112.17	0.0020009	1.34143	1.34143
MD00G1045400	cking 2;function=cking 2	2.81	3.55	0.740932	1.26335	1.26335	5.39	5.38	1	0.998145	-1.00186	4.2	4.64	0.6843	1.10476	1.10476
MD00G1045500	PTEN 2;function=PTEN 2	0.04	0	0.550971	0	#DIV/0!	0.14	0.14	1	1	-1	0.06	0.08	0.968838	1.33333	1.33333
MD00G1045600	PTEN 2;function=PTEN 2	0	0	NA	#DIV/0!	#DIV/0!	0	0.09	0.923314	#DIV/0!	#DIV/0!	0.06	0	1	0	#DIV/0!
MD00G1045700	Zinc-binding dehydrogenase family protein;function=Zinc-binding dehydrogenase family protein	0.01	0	1	0	#DIV/0!	0	0	NA	#DIV/0!	#DIV/0!	0.02	0	1	0	#DIV/0!
MD00G1045800		0	0	NA	#DIV/0!	#DIV/0!	0	0	NA	#DIV/0!	#DIV/0!	0	0	NA	#DIV/0!	#DIV/0!
MD00G1045900		12.01	13.14	1	1.09409	1.09409	20.14	13.65	0.0189424	0.677756	-1.47546	7.41	7.7	0.894577	1.03914	1.03914
MD00G1046000	AGAMOUS-like 62;function=AGAMOUS-like 62	0.03	0	1	0	#DIV/0!	0	0	NA	#DIV/0!	#DIV/0!	0	0	NA	#DIV/0!	#DIV/0!
MD00G1046200	UDP-glucosyl transferase 73B3;function=UDP-glucosyl transferase 73B3	0	0.03	0.771209	#DIV/0!	#DIV/0!	0	0	NA	#DIV/0!	#DIV/0!	0.04	0.02	1	0.5	-2
MD00G1046300	Root hair defective 3 GTP-binding protein (RHD3);function=Root hair defective 3 GTP-binding protein (RHD3)	9.04	10.26	0.770416	1.13496	1.13496	12.16	13.68	0.250562	1.125	1.125	12.25	8.46	0.00294422	0.690612	-1.44799
MD00G1046400	Root hair defective 3 GTP-binding protein (RHD3);function=Root hair defective 3 GTP-binding protein (RHD3)	6.99	10.83	0.0106826	1.54936	1.54936	18.12	22.78	0.151833	1.25717	1.25717	19.43	13.25	0.0470365	0.681935	-1.46642
MD00G1046500		35.02	48.3	0.00971611	1.37921	1.37921	46.24	44.08	0.909153	0.953287	-1.049	29.89	26.94	0.826993	0.901305	-1.1095
MD00G1046600	RAB homolog 1;function=RAB homolog 1	17.68	22.26	0.221474	1.25905	1.25905	21.03	20.18	0.964411	0.959582	-1.04212	13.09	12.03	1	0.919022	-1.08811
MD00G1046700	Leucine-rich repeat transmembrane protein kinase;function=Leucine-rich repeat transmembrane protein kinase	4.41	5.37	0.288606	1.21769	1.21769	6.15	6.03	1	0.980488	-1.0199	4.47	3.75	0.599448	0.838926	-1.192
MD00G1046800		0.68	0.45	0.213402	0.661765	-1.51111	0.62	0.55	0.99987	0.887097	-1.12727	0.67	0.56	1	0.835821	-1.19643
MD00G1047000		2.94	4.44	0.291416	1.5102	1.5102	12.5	12.46	1	0.9968	-1.00321	8.52	9.15	0.729354	1.07394	1.07394
MD00G1047100	putative;function=putative	3.81	5.16	0.24138	1.35433	1.35433	12.2	11.83	1	0.969672	-1.03128	8.13	7.57	1	0.931119	-1.07398
MD00G1047200	Root hair defective 3 GTP-binding protein (RHD3);function=Root hair defective 3 GTP-binding protein (RHD3)	12.6	12.89	0.806238	1.02302	1.02302	14.67	17.91	0.0358172	1.22086	1.22086	15.3	10.6	0.00443971	0.69281	-1.4434
MD00G1047300		0.87	1.05	0.898529	1.2069	1.2069	2.24	2.08	1	0.928571	-1.07692	2.19	2.93	0.0909831	1.3379	1.3379
MD00G1047400	Leucine-rich repeat transmembrane protein kinase;function=Leucine-rich repeat transmembrane protein kinase	7.16	7.5	0.83979	1.04749	1.04749	10.62	10.4	1	0.979284	-1.02115	6.81	6.35	1	0.932452	-1.07244
MD00G1047500		7.95	10.31	0.298801	1.29686	1.29686	16.7	17.08	0.923314	1.02275	1.02275	10.38	9.6	1	0.924855	-1.08125
MD00G1047600	putative;function=putative	3.65	4.14	0.908481	1.13425	1.13425	10.48	10.84	0.96896	1.03435	1.03435	6.35	5.23	0.743254	0.823622	-1.21415
MD00G1047900	Clathrin light chain protein;function=Clathrin light chain protein	20.67	23.3	0.732872	1.12724	1.12724	23.36	25.67	0.597232	1.09889	1.09889	25.12	24.4	0.966801	0.971338	-1.02951
MD00G1048000	Leucine-rich receptor-like protein kinase family protein;function=Leucine-rich receptor-like protein kinase family protein	0	0	NA	#DIV/0!	#DIV/0!	0.42	0	0.35175	0	#DIV/0!	0.09	0.07	1	0.777778	-1.28571
MD00G1048100	Leucine-rich repeat protein kinase family protein;function=Leucine-rich repeat protein kinase family protein	0.09	0.08	1	0.888889	-1.125	0.18	0.17	1	0.944444	-1.05882	0.14	0.19	0.800185	1.35714	1.35714
MD00G1048200		12.95	15.95	0.239927	1.23166	1.23166	16.04	12.47	0.0468811	0.777431	-1.28629	10.86	11.79	0.388821	1.08564	1.08564
MD00G1048300	Leucine-rich repeat protein kinase family protein;function=Leucine-rich repeat protein kinase family protein	0.08	0.06	0.759316	0.75	-1.33333	0.29	0.22	0.763219	0.758621	-1.31818	0.34	0.39	0.807948	1.14706	1.14706
MD00G1048400	Clathrin light chain protein;function=Clathrin light chain protein	16.08	14.97	0.364943	0.93097	-1.07415	23.78	24.96	0.780677	1.04962	1.04962	25.35	34.91	0.000756044	1.37712	1.37712
MD00G1048600		3	4.78	0.103015	1.59333	1.59333	2.07	2.52	0.936785	1.21739	1.21739	1.68	1.22	0.819621	0.72619	-1.37705
MD00G1048700		4.28	5.31	0.707179	1.24065	1.24065	1.79	1.62	1	0.905028	-1.10494	0.7	0.99	0.867031	1.41429	1.41429
MD00G1048800	4-lactone dehydrogenase;function=4-lactone dehydrogenase	4.3	4.47	0.948756	1.03953	1.03953	6.17	8.58	0.0508842	1.3906	1.3906	8.46	8.88	0.580699	1.04965	1.04965
MD00G1048900	SEC14 cytosolic factor family protein / phosphoglyceride transfer family protein;function=SEC14 cytosolic factor family protein / phosphoglyceride transfer family protein	6.62	8.28	0.242764	1.25076	1.25076	6.82	5.47	0.148159	0.802053	-1.2468	5.72	5.25	1	0.917832	-1.08952
MD00G1049000	lycopene cyclase;function=lycopene cyclase	4.19	3.99	0.334809	0.952267	-1.05013	5.51	6.65	0.419829	1.2069	1.2069	6.18	5.62	0.95835	0.909385	-1.09964
MD00G1049100	Plant protein of unknown function (DUF247);function=Plant protein of unknown function (DUF247)	0.53	0.47	0.717022	0.886792	-1.12766	0.72	0.95	0.69208	1.31944	1.31944	0.01	0	1	0	#DIV/0!
MD00G1049200	Aluminium activated malate transporter family protein;function=Aluminium activated malate transporter family protein	1.99	1.25	0.0078188	0.628141	-1.592	0.25	0.42	0.48761	1.68	1.68	4.56	3.17	0.323311	0.695175	-1.43849
MD00G1049400	Tetratricopeptide repeat (TPR)-like superfamily protein;function=Tetratricopeptide repeat (TPR)-like superfamily protein	0.01	0	1	0	#DIV/0!	0	0	NA	#DIV/0!	#DIV/0!	0	0	NA	#DIV/0!	#DIV/0!
MD00G1049500	Tetratricopeptide repeat (TPR)-like superfamily protein;function=Tetratricopeptide repeat (TPR)-like superfamily protein	0.03	0.03	1	1	-1	0.04	0.02	1	0.5	-2	0.05	0.06	1	1.2	1.2
MD00G1049600	Leucine-rich repeat protein kinase family protein;function=Leucine-rich repeat protein kinase family protein	0.26	0.22	0.839169	0.846154	-1.18182	0.1	0.15	1	1.5	1.5	0.18	0.13	1	0.722222	-1.38462
MD00G1049700	Aluminium activated malate transporter family protein;function=Aluminium activated malate transporter family protein	0	0	NA	#DIV/0!	#DIV/0!	0	0	NA	#DIV/0!	#DIV/0!	0	0	NA	#DIV/0!	#DIV/0!
MD00G1049800	Cystathionine beta-synthase (CBS) family protein;function=Cystathionine beta-synthase (CBS) family protein	0.07	0.04	0.814596	0.571429	-1.75	0	0.03	0.923314	#DIV/0!	#DIV/0!	0.05	0.04	1	0.8	-1.25
MD00G1050100	RING/U-box superfamily protein;function=RING/U-box superfamily protein	18.16	20.88	0.461236	1.14978	1.14978	22.84	23.22	0.873501	1.01664	1.01664	19.59	18.66	1	0.952527	-1.04984
MD00G1050200	phragmoplast orienting kinesin 2;function=phragmoplast orienting kinesin 2	0.96	2.24	4.8765e-08	2.33333	2.33333	0.28	0.38	0.435654	1.35714	1.35714	0.21	0.29	0.327079	1.38095	1.38095
MD00G1050300		1.61	3.09	0.00198671	1.91925	1.91925	0.12	0.25	0.743342	2.08333	2.08333	0.18	0.17	1	0.944444	-1.05882
MD00G1050400	phragmoplast orienting kinesin 2;function=phragmoplast orienting kinesin 2	2.93	5.2	0.00204508	1.77474	1.77474	0.38	0.26	0.838031	0.684211	-1.46154	0.17	0.17	1	1	-1
MD00G1050500	copper ion binding;function=copper ion binding	3.59	3.95	0.976058	1.10028	1.10028	3.77	4.73	0.171884	1.25464	1.25464	3.55	3.24	1	0.912676	-1.09568
MD00G1050600	embryo defective 1273;function=embryo defective 1273;Alias=MD00G0035400	10.08	8.36	0.00066949	0.829365	-1.20574	11.95	12.84	0.551278	1.07448	1.07448	12.93	13.97	0.305047	1.08043	1.08043
MD00G1050700	KH domain-containing protein;function=KH domain-containing protein	35.97	34.12	0.152913	0.948568	-1.05422	41.45	37.76	0.613029	0.910977	-1.09772	30.93	38.77	0.0020797	1.25348	1.25348
MD00G1050800	Protein kinase superfamily protein;function=Protein kinase superfamily protein	0.52	0.68	0.825721	1.30769	1.30769	0.66	0.8	0.946215	1.21212	1.21212	0.84	0.48	0.527834	0.571429	-1.75
MD00G1051000		27.19	44	9.19617e-06	1.61824	1.61824	4.54	7.28	0.145099	1.60352	1.60352	1.77	1.79	0.962984	1.0113	1.0113
MD00G1051100		1374.9	1272.78	0.0265187	0.925726	-1.08023	259.56	192.52	0.000244577	0.741717	-1.34822	147.8	131.74	0.730944	0.89134	-1.12191
MD00G1051200	Trimeric LpxA-like enzyme;function=Trimeric LpxA-like enzyme	8.14	10.02	0.0760661	1.23096	1.23096	13.45	13.86	0.80701	1.03048	1.03048	11.22	9.66	0.454806	0.860963	-1.16149
MD00G1051300	sodium hydrogen exchanger 2;function=sodium hydrogen exchanger 2	28.62	29.07	0.719039	1.01572	1.01572	48.42	49.25	0.933992	1.01714	1.01714	33.2	36.93	0.0397665	1.11235	1.11235
MD00G1051400	FRIGIDA-like protein;function=FRIGIDA-like protein	12.5	13.84	0.913763	1.1072	1.1072	11.57	11.33	1	0.979257	-1.02118	7.46	10.24	0.000452789	1.37265	1.37265
MD00G1051500	copper/zinc superoxide dismutase 1;function=copper/zinc superoxide dismutase 1	244.36	272.42	0.718731	1.11483	1.11483	117.43	89.74	0.031414	0.7642	-1.30856	83.92	104.21	0.131921	1.24178	1.24178
MD00G1051600	RING/U-box superfamily protein;function=RING/U-box superfamily protein	0	0	NA	#DIV/0!	#DIV/0!	0	0	NA	#DIV/0!	#DIV/0!	0	0	NA	#DIV/0!	#DIV/0!
MD00G1051700	Protein of unknown function;function=Protein of unknown function	0.03	0.06	0.838286	2	2	0.04	0.02	1	0.5	-2	0.04	0.04	1	1	-1
MD00G1051800	transmembrane-40;function=transmembrane-40	8.79	7.9	0.0302439	0.898749	-1.11266	8.24	7.63	0.818293	0.925971	-1.07995	9.32	9.4	0.714934	1.00858	1.00858
MD00G1051900	3-glucanase 1;function=3-glucanase 1	0	0	NA	#DIV/0!	#DIV/0!	0	0	NA	#DIV/0!	#DIV/0!	0	0	NA	#DIV/0!	#DIV/0!
MD00G1052000	acyl carrier protein 1;function=acyl carrier protein 1	50.3	49.85	0.446117	0.991054	-1.00903	64.47	62.58	1	0.970684	-1.0302	80.77	72.23	0.864901	0.894268	-1.11823
MD00G1052100	vamp/synaptobrevin-associated protein 27-2;function=vamp/synaptobrevin-associated protein 27-2	4.43	5.11	0.782252	1.1535	1.1535	9.69	9.11	0.876682	0.940144	-1.06367	12.39	9.69	0.155832	0.782082	-1.27864
MD00G1052200		0.3	0.63	0.369404	2.1	2.1	0.25	0.52	0.743309	2.08	2.08	0.35	0.42	1	1.2	1.2
MD00G1052300		6.21	7.6	0.540066	1.22383	1.22383	2.41	2.41	1	1	-1	2.04	3.28	0.0663207	1.60784	1.60784
MD00G1052400	Thioredoxin superfamily protein;function=Thioredoxin superfamily protein	0	0	NA	#DIV/0!	#DIV/0!	0	0.08	1	#DIV/0!	#DIV/0!	0	0	NA	#DIV/0!	#DIV/0!
MD00G1052500	Inorganic H pyrophosphatase family protein;function=Inorganic H pyrophosphatase family protein	0	0.04	1	#DIV/0!	#DIV/0!	0	0	NA	#DIV/0!	#DIV/0!	0	0	NA	#DIV/0!	#DIV/0!
MD00G1052600	2-oxoglutarate (2OG) and Fe(II)-dependent oxygenase superfamily protein;function=2-oxoglutarate (2OG) and Fe(II)-dependent oxygenase superfamily protein	0	0.02	1	#DIV/0!	#DIV/0!	0	0.01	1	#DIV/0!	#DIV/0!	0	0.04	0.819524	#DIV/0!	#DIV/0!
MD00G1052700	Transport protein particle (TRAPP) component;function=Transport protein particle (TRAPP) component	21.06	21.3	0.555755	1.0114	1.0114	14.73	13.93	0.927542	0.945689	-1.05743	13.09	10.4	0.318293	0.7945	-1.25865
MD00G1052800	RAB GTPase homolog A1B;function=RAB GTPase homolog A1B	0	0	NA	#DIV/0!	#DIV/0!	0	0	NA	#DIV/0!	#DIV/0!	0	0	NA	#DIV/0!	#DIV/0!
MD00G1052900	UDP-glucosyl transferase 85A2;function=UDP-glucosyl transferase 85A2	0.17	0.27	0.662177	1.58824	1.58824	0.04	0.04	1	1	-1	0.16	0.19	0.956716	1.1875	1.1875
MD00G1053000	UDP-glucosyl transferase 85A4;function=UDP-glucosyl transferase 85A4	0	0	NA	#DIV/0!	#DIV/0!	0	0.08	1	#DIV/0!	#DIV/0!	0	0	NA	#DIV/0!	#DIV/0!
MD00G1053100	UDP-glucosyl transferase 85A2;function=UDP-glucosyl transferase 85A2	0.59	0.77	0.771209	1.30508	1.30508	0.5	0.41	0.931786	0.82	-1.21951	0.18	0.14	1	0.777778	-1.28571
MD00G1053300	DNA-directed DNA polymerases;function=DNA-directed DNA polymerases	3.13	3.62	0.723032	1.15655	1.15655	3.97	4.29	0.547354	1.0806	1.0806	4.13	3.65	0.819621	0.883777	-1.13151
MD00G1053500		0	0	NA	#DIV/0!	#DIV/0!	0	0	NA	#DIV/0!	#DIV/0!	0	0	NA	#DIV/0!	#DIV/0!
MD00G1053600		55.36	13.43	1.6411e-115	0.242594	-4.12211	26.17	13.72	3.85819e-07	0.524264	-1.90743	30.73	16.4	8.61257e-06	0.53368	-1.87378
MD00G1053700	Disease resistance protein (CC-NBS-LRR class) family;function=Disease resistance protein (CC-NBS-LRR class) family	18.19	18.95	0.898859	1.04178	1.04178	26.2	30.84	0.063385	1.1771	1.1771	31.11	24.26	0.0479556	0.779814	-1.28236
MD00G1053800	Small nuclear ribonucleoprotein family protein;function=Small nuclear ribonucleoprotein family protein	53.86	54.97	0.790609	1.02061	1.02061	24.73	24.21	1	0.978973	-1.02148	20.31	14.44	0.432636	0.71098	-1.40651
MD00G1053900	Integrin-linked protein kinase family;function=Integrin-linked protein kinase family	2.87	4.25	0.0195267	1.48084	1.48084	5.14	4.19	0.354922	0.815175	-1.22673	4.55	4.57	0.826993	1.0044	1.0044
MD00G1054000	Protein of unknown function;function=Protein of unknown function	0	0	NA	#DIV/0!	#DIV/0!	0	0.03	1	#DIV/0!	#DIV/0!	0.03	0	1	0	#DIV/0!
MD00G1054100	DNA LIGASE 6;function=DNA LIGASE 6	2.46	3.64	0.000331562	1.47967	1.47967	5.79	5.94	0.874115	1.02591	1.02591	5.73	5.11	0.800265	0.891798	-1.12133
MD00G1054200	ASF1 like histone chaperone;function=ASF1 like histone chaperone	1.35	1.6	0.782487	1.18519	1.18519	0.92	1.32	0.408835	1.43478	1.43478	0.51	0.58	0.90971	1.13725	1.13725
MD00G1054300		5.51	8.39	0.273988	1.52269	1.52269	5.32	3.67	0.470284	0.68985	-1.44959	4.2	2.41	0.385056	0.57381	-1.74274
MD00G1054400		10.25	15.19	0.0277667	1.48195	1.48195	12.84	11.16	0.776159	0.869159	-1.15054	8.73	10.21	0.468818	1.16953	1.16953
MD00G1054500	Thiamine pyrophosphate dependent pyruvate decarboxylase family protein;function=Thiamine pyrophosphate dependent pyruvate decarboxylase family protein	6.38	5.95	0.262245	0.932602	-1.07227	9.64	11.5	0.0849423	1.19295	1.19295	15.86	16.43	0.417102	1.03594	1.03594
MD00G1054600	F-box family protein;function=F-box family protein	0	0	NA	#DIV/0!	#DIV/0!	0	0	NA	#DIV/0!	#DIV/0!	0	0	NA	#DIV/0!	#DIV/0!
MD00G1055100	UDP-glucosyl transferase 73D1;function=UDP-glucosyl transferase 73D1	0	0.06	0.213402	#DIV/0!	#DIV/0!	0.04	0	0.775827	0	#DIV/0!	0	0.02	1	#DIV/0!	#DIV/0!
MD00G1055200	Peptidase family C54 protein;function=Peptidase family C54 protein	20.35	22.81	0.771209	1.12088	1.12088	30.37	31.66	0.687248	1.04248	1.04248	30.42	26.02	0.379219	0.855358	-1.1691
MD00G1055300	Citrate synthase family protein;function=Citrate synthase family protein	17.37	18.81	1	1.0829	1.0829	22.93	24.01	0.66431	1.0471	1.0471	29.34	23.21	0.0789444	0.79107	-1.26411
MD00G1055400	Protein of unknown function;function=Protein of unknown function	5.59	6.23	0.997424	1.11449	1.11449	5.02	6.03	0.4892	1.2012	1.2012	4.14	4.91	0.430959	1.18599	1.18599
MD00G1055600	Double Clp-N motif protein;function=Double Clp-N motif protein	24.72	26.48	1	1.0712	1.0712	33.64	34.31	0.858978	1.01992	1.01992	40.37	42.01	0.440559	1.04062	1.04062
MD00G1055800	Acyl-CoA N-acyltransferase with RING/FYVE/PHD-type zinc finger domain;function=Acyl-CoA N-acyltransferase with RING/FYVE/PHD-type zinc finger domain	7.55	8.55	0.732515	1.13245	1.13245	12.45	12.7	0.86306	1.02008	1.02008	10.72	11.23	0.420429	1.04757	1.04757
MD00G1056000	Flavin-containing monooxygenase family protein;function=Flavin-containing monooxygenase family protein	1.66	2.04	0.723252	1.22892	1.22892	0.71	0.87	0.786414	1.22535	1.22535	0.09	0	0.212067	0	#DIV/0!
MD00G1056100	DEGP protease 2;function=DEGP protease 2	2.43	3.39	0.0383155	1.39506	1.39506	2.25	2.14	1	0.951111	-1.0514	2.44	2.18	0.943582	0.893443	-1.11927
MD00G1056200	auxin response factor 2;function=auxin response factor 2	0	0	NA	#DIV/0!	#DIV/0!	0	0	NA	#DIV/0!	#DIV/0!	0	0	NA	#DIV/0!	#DIV/0!
MD00G1056300	auxin response factor 2;function=auxin response factor 2	0.18	0.19	1	1.05556	1.05556	0.04	0.04	1	1	-1	0.02	0.02	1	1	-1
MD00G1056400	Protein of unknown function;function=Protein of unknown function	10.89	8.8	0.0177219	0.808081	-1.2375	4.35	5.65	0.327655	1.29885	1.29885	1.3	0.53	0.0983988	0.407692	-2.45283
MD00G1056500	NAD(P)-binding Rossmann-fold superfamily protein;function=NAD(P)-binding Rossmann-fold superfamily protein	11.28	12.87	0.621575	1.14096	1.14096	8.41	7.63	0.883676	0.907253	-1.10223	12.28	13.05	0.408961	1.0627	1.0627
MD00G1056700	putative;function=putative	3.73	4.49	0.597346	1.20375	1.20375	6.33	6.78	0.715603	1.07109	1.07109	6.74	5.94	0.773402	0.881306	-1.13468
MD00G1056800	microtubule-associated proteins 70-5;function=microtubule-associated proteins 70-5	0.2	0.25	0.903534	1.25	1.25	0.04	0.07	1	1.75	1.75	0.13	0.04	0.397224	0.307692	-3.25
MD00G1056900	Protein of unknown function;function=Protein of unknown function	0.39	0.09	0.425822	0.230769	-4.33333	0.24	0.11	1	0.458333	-2.18182	0	0	NA	#DIV/0!	#DIV/0!
MD00G1057000	Outward rectifying potassium channel protein;function=Outward rectifying potassium channel protein	0.45	0.73	0.283282	1.62222	1.62222	0.44	0.24	0.539984	0.545455	-1.83333	0.02	0.02	1	1	-1
MD00G1057100	FAR1-related sequence 10;function=FAR1-related sequence 10	0.42	0.83	0.0663425	1.97619	1.97619	0.96	0.87	0.968932	0.90625	-1.10345	0.65	0.68	0.918534	1.04615	1.04615
MD00G1057200	Protein of unknown function;function=Protein of unknown function	0.58	1.34	0.0999437	2.31034	2.31034	0.24	0.06	0.544762	0.25	-4	0.03	0	1	0	#DIV/0!
MD00G1057300	Protein of unknown function;function=Protein of unknown function	0.13	0.11	1	0.846154	-1.18182	0	0.12	0.923314	#DIV/0!	#DIV/0!	1.02	1.71	0.487095	1.67647	1.67647
MD00G1057400		8.07	8.33	0.856138	1.03222	1.03222	6.43	5.45	0.604576	0.847589	-1.17982	3.68	2.73	0.378228	0.741848	-1.34799
MD00G1057500	F-box family protein with a domain of unknown function (DUF295);function=F-box family protein with a domain of unknown function (DUF295)	0.97	0.67	0.146538	0.690722	-1.44776	3.57	2.73	0.442779	0.764706	-1.30769	2.66	3.19	0.335526	1.19925	1.19925
MD00G1057600	Protein of unknown function;function=Protein of unknown function	0	0	NA	#DIV/0!	#DIV/0!	0	0	NA	#DIV/0!	#DIV/0!	0	0	NA	#DIV/0!	#DIV/0!
MD00G1057700	Protein of unknown function;function=Protein of unknown function	67.23	64.98	0.329754	0.966533	-1.03463	44.1	37.88	0.43931	0.858957	-1.1642	16.98	12.13	0.197164	0.71437	-1.39984
MD00G1057800	agenet domain-containing protein / bromo-adjacent homology (BAH) domain-containing protein;function=agenet domain-containing protein / bromo-adjacent homology (BAH) domain-containing protein	2.42	2.7	0.945612	1.1157	1.1157	2.78	2.89	0.887921	1.03957	1.03957	1.65	1.45	0.891274	0.878788	-1.13793
MD00G1057900	homolog of yeast ADA2 2B;function=homolog of yeast ADA2 2B	5.66	6.02	1	1.0636	1.0636	3.66	4.24	0.372421	1.15847	1.15847	2.62	1.85	0.134257	0.706107	-1.41622
MD00G1058000	Protein of unknown function;function=Protein of unknown function	3.89	4.93	0.0663964	1.26735	1.26735	0.51	0.31	0.380836	0.607843	-1.64516	0.09	0.05	0.692317	0.555556	-1.8
MD00G1058100	Carbohydrate-binding X8 domain superfamily protein;function=Carbohydrate-binding X8 domain superfamily protein	1.42	1.61	1	1.1338	1.1338	0.21	0.15	1	0.714286	-1.4	0	0	NA	#DIV/0!	#DIV/0!
MD00G1058200		0	0	NA	#DIV/0!	#DIV/0!	0	0	NA	#DIV/0!	#DIV/0!	0	0	NA	#DIV/0!	#DIV/0!
MD00G1058300	Uncharacterised protein family (UPF0497);function=Uncharacterised protein family (UPF0497)	4.74	5.16	1	1.08861	1.08861	0.41	0.23	0.630541	0.560976	-1.78261	0.13	0.09	0.994676	0.692308	-1.44444
MD00G1058400	Tetratricopeptide repeat (TPR)-like superfamily protein;function=Tetratricopeptide repeat (TPR)-like superfamily protein	0.11	0.07	1	0.636364	-1.57143	0	0.1	0.725794	#DIV/0!	#DIV/0!	0.1	0	0.578781	0	#DIV/0!
MD00G1058500	ferredoxin hydrogenases;function=ferredoxin hydrogenases	6.93	7.75	0.826432	1.11833	1.11833	10.92	9.89	0.721175	0.905678	-1.10415	10.81	9.68	0.868751	0.895467	-1.11674
MD00G1058600	Protein of unknown function;function=Protein of unknown function	61.38	68.93	0.831958	1.123	1.123	49.73	51.33	0.765117	1.03217	1.03217	61.86	65.7	0.271232	1.06208	1.06208
MD00G1058700	Phosphoglycerate mutase family protein;function=Phosphoglycerate mutase family protein	4.94	5.46	0.942055	1.10526	1.10526	1.96	1.93	1	0.984694	-1.01554	2.58	2.48	1	0.96124	-1.04032
MD00G1058800	myb-like HTH transcriptional regulator family protein;function=myb-like HTH transcriptional regulator family protein	0	0	NA	#DIV/0!	#DIV/0!	0	0	NA	#DIV/0!	#DIV/0!	0	0	NA	#DIV/0!	#DIV/0!
MD00G1058900	Protein of unknown function;function=Protein of unknown function	4.75	4.61	0.699941	0.970526	-1.03037	2.38	3.03	0.495437	1.27311	1.27311	3.15	2.84	1	0.901587	-1.10915
MD00G1059000	ascorbate peroxidase 3;function=ascorbate peroxidase 3	2.77	3.29	0.741588	1.18773	1.18773	2.44	3.19	0.420817	1.30738	1.30738	2.81	2.5	0.99625	0.88968	-1.124
MD00G1059100	PLATZ transcription factor family protein;function=PLATZ transcription factor family protein	4.98	5.64	0.829265	1.13253	1.13253	14.7	15.21	0.768802	1.03469	1.03469	9.29	7.63	0.33805	0.821313	-1.21756
MD00G1059200	Protein of unknown function (DUF788);function=Protein of unknown function (DUF788)	16.44	18.21	0.892287	1.10766	1.10766	14.96	15.35	0.925441	1.02607	1.02607	15.47	12.12	0.159458	0.783452	-1.2764
MD00G1059300	3-ketoacyl-CoA synthase 4;function=3-ketoacyl-CoA synthase 4	3.39	3.74	1	1.10324	1.10324	2.83	2.7	1	0.954064	-1.04815	2.86	2.34	0.889157	0.818182	-1.22222
MD00G1059400	3-ketoacyl-CoA synthase 4;function=3-ketoacyl-CoA synthase 4	2.06	2.65	0.771209	1.28641	1.28641	2.12	4.63	0.0136044	2.18396	2.18396	4.1	3.26	0.722144	0.795122	-1.25767
MD00G1059700	hydroxy methylglutaryl CoA reductase 1;function=hydroxy methylglutaryl CoA reductase 1	20.4	15.26	0.00362196	0.748039	-1.33683	16.41	17.69	0.786616	1.078	1.078	57.67	61.41	0.335323	1.06485	1.06485
MD00G1059800	Other Eukaryotes -24337 (source: NCBI BLink).;function=Other Eukaryotes -24337 (source: NCBI BLink).	3.5	3.35	1	0.957143	-1.04478	3.21	2.99	1	0.931464	-1.07358	1.17	3.7	0.0173121	3.16239	3.16239
MD00G1059900	LOB domain-containing protein 22;function=LOB domain-containing protein 22	0	0	NA	#DIV/0!	#DIV/0!	0	0	NA	#DIV/0!	#DIV/0!	0	0	NA	#DIV/0!	#DIV/0!
MD00G1060000	Protein of unknown function;function=Protein of unknown function	0.37	0.38	1	1.02703	1.02703	0.88	1.06	0.896433	1.20455	1.20455	0.79	0.53	0.563804	0.670886	-1.49057
MD00G1060100	Tetratricopeptide repeat (TPR)-like superfamily protein;function=Tetratricopeptide repeat (TPR)-like superfamily protein	41.84	58.08	0.000603067	1.38815	1.38815	46.9	40.9	0.222463	0.872068	-1.1467	23.66	23.88	0.578781	1.0093	1.0093
MD00G1060200	Protein of unknown function;function=Protein of unknown function	1.4	1.42	0.958139	1.01429	1.01429	0.2	0.18	1	0.9	-1.11111	0	0	NA	#DIV/0!	#DIV/0!
MD00G1060300	translocase of outer membrane 22-V;function=translocase of outer membrane 22-V	26.48	26.44	0.69745	0.998489	-1.00151	25.04	42.94	1.00616e-05	1.71486	1.71486	38.16	36.7	1	0.96174	-1.03978
MD00G1060400	plasmodesmata-located protein 2;function=plasmodesmata-located protein 2	13.58	13.37	0.407967	0.984536	-1.01571	2.05	1.84	0.899045	0.897561	-1.11413	1.3	1.48	0.685789	1.13846	1.13846
MD00G1060500		0.02	0	1	0	#DIV/0!	0.09	0.15	1	1.66667	1.66667	0.32	0.19	0.966766	0.59375	-1.68421
MD00G1060600	protodermal factor 2;function=protodermal factor 2	0	0	NA	#DIV/0!	#DIV/0!	0.04	0.02	1	0.5	-2	0.21	0.17	1	0.809524	-1.23529
MD00G1060700	SET-domain containing protein lysine methyltransferase family protein;function=SET-domain containing protein lysine methyltransferase family protein	7.73	7.76	0.4959	1.00388	1.00388	6.04	6.73	0.402359	1.11424	1.11424	3.61	2.85	0.291643	0.789474	-1.26667
MD00G1060800	subfamily IIIB acid phosphatase;function=subfamily IIIB acid phosphatase	48.63	69.28	8.97504e-06	1.42463	1.42463	0.81	0.52	0.524502	0.641975	-1.55769	0.05	0.05	1	1	-1
MD00G1060900	phosphate starvation response 1;function=phosphate starvation response 1	19.44	20.79	1	1.06944	1.06944	14.76	13.77	0.767574	0.932927	-1.0719	12.18	12.29	0.65687	1.00903	1.00903
MD00G1061000	cellulose synthase A4;function=cellulose synthase A4	0.01	0	1	0	#DIV/0!	0	0	NA	#DIV/0!	#DIV/0!	0.01	0	1	0	#DIV/0!
MD00G1061100	cellulose synthase A4;function=cellulose synthase A4	1.45	1.61	0.986557	1.11034	1.11034	0.18	0.2	0.95357	1.11111	1.11111	0.33	0.02	0.00830886	0.0606061	-16.5
MD00G1061200	Leucine-rich repeat receptor-like protein kinase family protein;function=Leucine-rich repeat receptor-like protein kinase family protein	0.01	0.01	1	1	-1	0.01	0.02	0.874115	2	2	0	0	NA	#DIV/0!	#DIV/0!
MD00G1061600	electron transport SCO1/SenC family protein;function=electron transport SCO1/SenC family protein	2.95	2.99	0.888769	1.01356	1.01356	4.94	5.34	0.802263	1.08097	1.08097	8.03	5.71	0.0435016	0.711083	-1.4063
MD00G1061700	putative;function=putative	7.88	11.73	0.000273773	1.48858	1.48858	14.4	13.31	0.709492	0.924306	-1.08189	8.91	13.42	1.51802e-05	1.50617	1.50617
MD00G1061800	UbiA prenyltransferase family protein;function=UbiA prenyltransferase family protein	66.08	69.64	0.879195	1.05387	1.05387	44.46	49.89	0.250068	1.12213	1.12213	48.2	41.72	0.556115	0.86556	-1.15532
MD00G1061900	Stress induced protein;function=Stress induced protein	0.03	0	1	0	#DIV/0!	0	0	NA	#DIV/0!	#DIV/0!	0	0.05	1	#DIV/0!	#DIV/0!
MD00G1062000	Stress induced protein;function=Stress induced protein	0	0	NA	#DIV/0!	#DIV/0!	0	0.31	0.440419	#DIV/0!	#DIV/0!	0.07	0.06	1	0.857143	-1.16667
MD00G1062100	Mitochondrial substrate carrier family protein;function=Mitochondrial substrate carrier family protein	5.43	5.79	1	1.0663	1.0663	4.42	3.97	0.768802	0.89819	-1.11335	5.03	4.67	1	0.928429	-1.07709
MD00G1062200	metallopeptidase M24 family protein;function=metallopeptidase M24 family protein	36.27	38.35	0.934251	1.05735	1.05735	56.79	50.46	0.412799	0.888537	-1.12545	43.56	38.63	0.669496	0.886823	-1.12762
MD00G1062300	DNAJ heat shock N-terminal domain-containing protein;function=DNAJ heat shock N-terminal domain-containing protein	5.29	5.29	0.872472	1	-1	7.25	8.81	0.312104	1.21517	1.21517	5.44	3.59	0.0607379	0.659926	-1.51532
MD00G1062400	pyruvate decarboxylase-3;function=pyruvate decarboxylase-3	0	0.11	1	#DIV/0!	#DIV/0!	0	0	NA	#DIV/0!	#DIV/0!	0	0	NA	#DIV/0!	#DIV/0!
MD00G1062600	Leucine-rich repeat protein kinase family protein;function=Leucine-rich repeat protein kinase family protein	0.06	0.1	0.771638	1.66667	1.66667	0.13	0.21	0.614329	1.61538	1.61538	0.1	0.08	0.934594	0.8	-1.25
MD00G1062700	Clathrin light chain protein;function=Clathrin light chain protein	20.2	22.57	0.835464	1.11733	1.11733	21.36	25.16	0.394833	1.1779	1.1779	26.98	26.49	0.957167	0.981838	-1.0185
MD00G1062800	Leucine-rich repeat protein kinase family protein;function=Leucine-rich repeat protein kinase family protein	0.12	0.1	0.893692	0.833333	-1.2	0.22	0.17	0.810843	0.772727	-1.29412	0.16	0.23	0.51371	1.4375	1.4375
MD00G1062900		4.56	3.81	0.27713	0.835526	-1.19685	7.88	9.38	0.549114	1.19036	1.19036	11.69	12.13	0.805014	1.03764	1.03764
MD00G1063000	Leucine-rich repeat protein kinase family protein;function=Leucine-rich repeat protein kinase family protein	0.13	0.24	0.186745	1.84615	1.84615	0.31	0.33	1	1.06452	1.06452	0.35	0.46	0.550298	1.31429	1.31429
MD00G1063200	FZO-like;function=FZO-like	1.78	2.1	0.974878	1.17978	1.17978	0.99	2.1	0.253275	2.12121	2.12121	1.04	0.53	0.515366	0.509615	-1.96226
MD00G1063300		0.01	0.02	1	2	2	0	0.02	1	#DIV/0!	#DIV/0!	0	0	NA	#DIV/0!	#DIV/0!
MD00G1063400	Chaperone DnaJ-domain superfamily protein;function=Chaperone DnaJ-domain superfamily protein	10.27	10.5	0.609776	1.0224	1.0224	15.76	16.2	0.856875	1.02792	1.02792	15.25	12.98	0.482527	0.851148	-1.17488
MD00G1063500	Protein kinase superfamily protein;function=Protein kinase superfamily protein	0.61	0.53	0.598092	0.868852	-1.15094	0.45	0.48	1	1.06667	1.06667	0.25	0.18	0.921659	0.72	-1.38889
MD00G1063600	MLP-like protein 28;function=MLP-like protein 28	3.4	4.18	0.710844	1.22941	1.22941	0	0.05	0.923314	#DIV/0!	#DIV/0!	0.03	0.12	0.929973	4	4
MD00G1063700	Matrixin family protein;function=Matrixin family protein	0.04	0.03	1	0.75	-1.33333	0	0	NA	#DIV/0!	#DIV/0!	0	0	NA	#DIV/0!	#DIV/0!
MD00G1063900	FKBP-like peptidyl-prolyl cis-trans isomerase family protein;function=FKBP-like peptidyl-prolyl cis-trans isomerase family protein	5.71	6.75	0.508513	1.18214	1.18214	8.71	8.29	0.925513	0.95178	-1.05066	6.72	6.02	0.834358	0.895833	-1.11628
MD00G1064000	2;function=2	34.78	38.74	0.855482	1.11386	1.11386	2.1	1.7	0.645168	0.809524	-1.23529	2.08	1.54	0.430651	0.740385	-1.35065
MD00G1064100	Protein of unknown function;function=Protein of unknown function	6	8.03	0.0120332	1.33833	1.33833	10.18	11.21	0.322577	1.10118	1.10118	10.07	10.45	0.50424	1.03774	1.03774
MD00G1064200		3.24	4.93	0.0295547	1.5216	1.5216	8.51	12.69	0.00673097	1.49119	1.49119	13.02	15.96	0.0768782	1.22581	1.22581
MD00G1064300		0.35	0.46	0.884599	1.31429	1.31429	0.57	0.47	1	0.824561	-1.21277	0.34	0.22	0.839115	0.647059	-1.54545
MD00G1064400	voltage dependent anion channel 4;function=voltage dependent anion channel 4	39.83	43.99	0.851116	1.10444	1.10444	52.88	48.76	0.681125	0.922088	-1.0845	49.27	40.73	0.177256	0.826669	-1.20967
MD00G1064500	Exostosin family protein;function=Exostosin family protein	0.09	0.14	0.99409	1.55556	1.55556	0.03	0.04	1	1.33333	1.33333	0.02	0	1	0	#DIV/0!
MD00G1064600	Exostosin family protein;function=Exostosin family protein	0.08	0.06	0.847714	0.75	-1.33333	0	0.01	1	#DIV/0!	0	0.01	0	1	0	#DIV/0!
MD00G1064700	Protein of unknown function;function=Protein of unknown function	14.74	16.05	1	1.08887	1.08887	21.11	24.03	0.176656	1.13832	1.13832	39.7	49.06	0.00686848	1.23577	1.23577
MD00G1064800	Thioesterase superfamily protein;function=Thioesterase superfamily protein	26.59	24.42	0.0697748	0.91839	-1.08886	22.86	20.97	0.856609	0.917323	-1.09013	19.5	23.86	0.0130797	1.22359	1.22359
MD00G1065000	ubiquitin-specific protease 13;function=ubiquitin-specific protease 13	0.04	0.04	1	1	-1	0.03	0.02	1	0.666667	-1.5	0	0	NA	#DIV/0!	#DIV/0!
MD00G1065100	Subtilisin-like serine endopeptidase family protein;function=Subtilisin-like serine endopeptidase family protein	1.13	0.59	0.0820123	0.522124	-1.91525	3	1.91	0.374731	0.636667	-1.57068	1.15	1.22	1	1.06087	1.06087
MD00G1065200	polypeptide 9;function=polypeptide 9	1.06	1.49	0.176265	1.40566	1.40566	2.99	2.06	0.0128865	0.688963	-1.45146	2.31	1.67	0.157703	0.722944	-1.38323
MD00G1065300	ubiquitin-specific protease 13;function=ubiquitin-specific protease 13;Alias=MD00G0050700	8.15	10.64	0.0658049	1.30552	1.30552	9.84	9.3	0.967984	0.945122	-1.05806	7.08	5.83	0.501803	0.823446	-1.21441
MD00G1065500	ubiquitin-specific protease 13;function=ubiquitin-specific protease 13	0.01	0.05	0.87741	5	5	0	0	NA	#DIV/0!	#DIV/0!	0	0	NA	#DIV/0!	#DIV/0!
MD00G1065600	plasma membrane intrinsic protein 1C;function=plasma membrane intrinsic protein 1C	5.71	4.1	0.272861	0.718039	-1.39268	2.56	5.16	0.138449	2.01562	2.01562	1.92	1.95	1	1.01562	1.01562
MD00G1065700	MYB-like 102;function=MYB-like 102	0	0	NA	#DIV/0!	#DIV/0!	0	0	NA	#DIV/0!	#DIV/0!	0	0	NA	#DIV/0!	#DIV/0!
MD00G1065900		0	0	NA	#DIV/0!	#DIV/0!	0	0	NA	#DIV/0!	#DIV/0!	0	0	NA	#DIV/0!	#DIV/0!
MD00G1066000	3-ketoacyl-CoA synthase 4;function=3-ketoacyl-CoA synthase 4	2.53	2.36	0.605924	0.932806	-1.07203	2.64	3.11	0.64923	1.17803	1.17803	3.65	3	0.758767	0.821918	-1.21667
MD00G1066100	S-adenosyl-L-methionine-dependent methyltransferases superfamily protein;function=S-adenosyl-L-methionine-dependent methyltransferases superfamily protein	0.43	0.4	1	0.930233	-1.075	0.53	0.61	1	1.15094	1.15094	0.44	1	0.127625	2.27273	2.27273
MD00G1066200	polypyrimidine tract-binding protein 3;function=polypyrimidine tract-binding protein 3	43.48	48.45	0.838094	1.11431	1.11431	33.87	31.21	0.860042	0.921464	-1.08523	27.14	26.2	1	0.965365	-1.03588
MD00G1066300	polypyrimidine tract-binding protein 3;function=polypyrimidine tract-binding protein 3	7.08	8.31	0.480962	1.17373	1.17373	8.41	9.32	0.589104	1.1082	1.1082	7.48	6.63	0.885801	0.886364	-1.12821
MD00G1066600	GLN phosphoribosyl pyrophosphate amidotransferase 2;function=GLN phosphoribosyl pyrophosphate amidotransferase 2	3.94	3.31	0.0333046	0.840102	-1.19033	6.11	7.22	0.155573	1.18167	1.18167	9.16	7.49	0.280637	0.817686	-1.22296
MD00G1066700	Protein of unknown function;function=Protein of unknown function	32.77	36.52	0.856605	1.11443	1.11443	16.35	9.12	5.13944e-09	0.557798	-1.79276	15.4	13.54	0.809642	0.879221	-1.13737
MD00G1066800	ribosome-binding factor A family protein;function=ribosome-binding factor A family protein	4.33	5.02	0.644228	1.15935	1.15935	6.09	6.83	0.525596	1.12151	1.12151	9.24	10.18	0.284672	1.10173	1.10173
MD00G1067000	ribosomal protein S27;function=ribosomal protein S27	0.08	0	1	0	#DIV/0!	0	0	NA	#DIV/0!	#DIV/0!	0.08	0	1	0	#DIV/0!
MD00G1067100		0	0	NA	#DIV/0!	#DIV/0!	0	0	NA	#DIV/0!	#DIV/0!	0.09	0.4	0.145703	4.44444	4.44444
MD00G1067200	SAUR-like auxin-responsive protein family;function=SAUR-like auxin-responsive protein family	46.71	56.57	0.360272	1.21109	1.21109	231.63	376.17	0.000183018	1.62401	1.62401	513.22	632.81	0.036878	1.23302	1.23302
MD00G1067300	extra-large G-protein 1;function=extra-large G-protein 1	11.77	12	0.565622	1.01954	1.01954	18.13	20.29	0.239826	1.11914	1.11914	15.53	15.06	0.914575	0.969736	-1.03121
MD00G1067400	Transducin/WD40 repeat-like superfamily protein;function=Transducin/WD40 repeat-like superfamily protein	0.05	0.05	1	1	-1	0.55	0.71	0.733864	1.29091	1.29091	0.05	0	0.578906	0	#DIV/0!
MD00G1067500	Protein of unknown function;function=Protein of unknown function	10.21	11.26	0.908747	1.10284	1.10284	8.55	9.19	0.831369	1.07485	1.07485	10.42	11.36	0.343366	1.09021	1.09021
MD00G1067600	methyl esterase 1;function=methyl esterase 1	0	0	NA	#DIV/0!	#DIV/0!	0	0	NA	#DIV/0!	#DIV/0!	0	0	NA	#DIV/0!	#DIV/0!
MD00G1067700	GRAM domain family protein;function=GRAM domain family protein	0.29	0.35	1	1.2069	1.2069	0.41	0.39	1	0.95122	-1.05128	0.44	0.27	0.878704	0.613636	-1.62963
MD00G1067800		0.07	0.04	1	0.571429	-1.75	0	0.15	0.726731	#DIV/0!	#DIV/0!	0.09	0	0.819524	0	#DIV/0!
MD00G1067900	alpha carbonic anhydrase 7;function=alpha carbonic anhydrase 7	31.19	33.57	1	1.07631	1.07631	3.27	2.81	0.710559	0.859327	-1.1637	1.1	1.13	0.971943	1.02727	1.02727
MD00G1068000		1.83	2.41	0.589695	1.31694	1.31694	2.14	1.82	0.841761	0.850467	-1.17582	1.04	0.45	0.25981	0.432692	-2.31111
MD00G1068100	DHHC-type zinc finger family protein;function=DHHC-type zinc finger family protein	0	0	NA	#DIV/0!	#DIV/0!	0	0.02	1	#DIV/0!	#DIV/0!	0	0	NA	#DIV/0!	#DIV/0!
MD00G1068300	SU(VAR)3-9 homolog 3;function=SU(VAR)3-9 homolog 3	11.77	10.96	0.0434164	0.931181	-1.07391	21.58	22.71	0.626999	1.05236	1.05236	21.54	20.76	0.955989	0.963788	-1.03757
MD00G1068500	phosphoribulokinase;function=phosphoribulokinase	53.78	64.21	0.181891	1.19394	1.19394	58.06	57.69	1	0.993627	-1.00641	31.44	11.76	0.0106618	0.374046	-2.67347
MD00G1068600	SCAMP family protein;function=SCAMP family protein	52.8	54.24	0.584477	1.02727	1.02727	71.78	75.64	0.560584	1.05378	1.05378	62.35	47.02	0.00541651	0.75413	-1.32603
MD00G1068700	DEA(D/H)-box RNA helicase family protein;function=DEA(D/H)-box RNA helicase family protein	19.92	20.22	0.526831	1.01506	1.01506	18.07	16.89	0.810786	0.934698	-1.06986	15.16	13.01	0.562323	0.858179	-1.16526
MD00G1068800	basic helix-loop-helix (bHLH) DNA-binding superfamily protein;function=basic helix-loop-helix (bHLH) DNA-binding superfamily protein	0.75	0.53	0.192404	0.706667	-1.41509	0.57	0.58	1	1.01754	1.01754	0.44	0.43	1	0.977273	-1.02326
MD00G1069300	Subtilase family protein;function=Subtilase family protein	0	0	NA	#DIV/0!	#DIV/0!	0	0	NA	#DIV/0!	#DIV/0!	0	0	NA	#DIV/0!	#DIV/0!
MD00G1069500	Subtilase family protein;function=Subtilase family protein	0	0	NA	#DIV/0!	#DIV/0!	0	0	NA	#DIV/0!	#DIV/0!	0	0	NA	#DIV/0!	#DIV/0!
MD00G1069800	copper chaperone for SOD1;function=copper chaperone for SOD1	24.84	23.5	0.0447753	0.946055	-1.05702	43.33	36.33	0.135035	0.838449	-1.19268	31.35	43.69	0.00472446	1.39362	1.39362
MD00G1069900		0.02	0.02	1	1	-1	0.03	0	1	0	#DIV/0!	0.04	0.04	1	1	-1
MD00G1070000	F-box family protein;function=F-box family protein	0.73	0.67	0.774769	0.917808	-1.08955	9.11	8.09	0.778173	0.888035	-1.12608	27.8	31.56	0.237681	1.13525	1.13525
MD00G1070100	F-box and associated interaction domains-containing protein;function=F-box and associated interaction domains-containing protein	1.97	2.1	1	1.06599	1.06599	10.66	9.09	0.43975	0.85272	-1.17272	13.5	13.11	0.94297	0.971111	-1.02975
MD00G1070400	general control non-repressible 4;function=general control non-repressible 4	18.05	18.7	0.741156	1.03601	1.03601	28.42	29.5	0.746596	1.038	1.038	29.71	31.16	0.320344	1.04881	1.04881
MD00G1070500	Pectin lyase-like superfamily protein;function=Pectin lyase-like superfamily protein	0	0	NA	#DIV/0!	#DIV/0!	0	0	NA	#DIV/0!	#DIV/0!	0	0	NA	#DIV/0!	#DIV/0!
MD00G1070600	triosephosphate isomerase;function=triosephosphate isomerase	44.43	56.91	0.0287938	1.28089	1.28089	33.62	32.78	1	0.975015	-1.02563	36.59	29.89	0.347503	0.81689	-1.22416
MD00G1070700	actin-related protein 8;function=actin-related protein 8	5.92	7.32	0.301177	1.23649	1.23649	5.63	4.72	0.351965	0.838366	-1.1928	3.63	3.16	0.840188	0.870523	-1.14873
MD00G1070800	NB-ARC domain-containing disease resistance protein;function=NB-ARC domain-containing disease resistance protein	0.77	1.48	0.00198933	1.92208	1.92208	2.2	1.94	0.81895	0.881818	-1.13402	0.79	0.74	1	0.936709	-1.06757
MD00G1071000	Cytosol aminopeptidase family protein;function=Cytosol aminopeptidase family protein	47.7	45.58	0.132604	0.955556	-1.04651	85.68	80.02	0.855394	0.93394	-1.07073	107.2	120.14	0.237839	1.12071	1.12071
MD00G1071100	Cytosol aminopeptidase family protein;function=Cytosol aminopeptidase family protein	21.97	22.64	0.79843	1.0305	1.0305	31.21	31.83	0.937951	1.01987	1.01987	45.32	36.54	0.275003	0.806267	-1.24028
MD00G1071200	FAD/NAD(P)-binding oxidoreductase family protein;function=FAD/NAD(P)-binding oxidoreductase family protein	23.06	28.37	0.0778944	1.23027	1.23027	38.83	41.09	0.561313	1.0582	1.0582	34.87	31.72	0.911703	0.909664	-1.09931
MD00G1071300	P-loop containing nucleoside triphosphate hydrolases superfamily protein;function=P-loop containing nucleoside triphosphate hydrolases superfamily protein	5.08	6.52	0.037788	1.28346	1.28346	8.45	8.28	1	0.979882	-1.02053	7.99	6.83	0.501765	0.854819	-1.16984
MD00G1071500	Tetratricopeptide repeat (TPR)-like superfamily protein;function=Tetratricopeptide repeat (TPR)-like superfamily protein	0.01	0	1	0	#DIV/0!	0	0	NA	#DIV/0!	#DIV/0!	0	0	NA	#DIV/0!	#DIV/0!
MD00G1071600	Tetratricopeptide repeat (TPR)-like superfamily protein;function=Tetratricopeptide repeat (TPR)-like superfamily protein	0.01	0.02	1	2	2	0	0.02	1	#DIV/0!	#DIV/0!	0.05	0.04	1	0.8	-1.25
MD00G1071700	transferring acyl groups;function=transferring acyl groups	1.04	0.84	0.44332	0.807692	-1.2381	1.06	1.39	0.645303	1.31132	1.31132	1.03	1.16	0.767002	1.12621	1.12621
MD00G1071800	RING/U-box superfamily protein;function=RING/U-box superfamily protein	2.04	2.03	0.824926	0.995098	-1.00493	1.84	1.39	0.528002	0.755435	-1.32374	1.58	1.74	0.815403	1.10127	1.10127
MD00G1071900	SNARE associated Golgi protein family;function=SNARE associated Golgi protein family	9.27	8.68	0.107562	0.936354	-1.06797	8.91	8.21	0.78385	0.921437	-1.08526	9.4	8.12	0.657039	0.86383	-1.15764
MD00G1072100	Leucine-rich repeat protein kinase family protein;function=Leucine-rich repeat protein kinase family protein	2.42	2.34	0.507371	0.966942	-1.03419	0.58	0.55	1	0.948276	-1.05455	0.34	0.18	0.252167	0.529412	-1.88889
MD00G1072200	ACC synthase 10;function=ACC synthase 10	2.65	2.56	0.537679	0.966038	-1.03516	3.8	3.78	1	0.994737	-1.00529	3.08	3.86	0.101635	1.25325	1.25325
MD00G1072300	Pre-mRNA-processing-splicing factor;function=Pre-mRNA-processing-splicing factor	12.24	12.98	0.946918	1.06046	1.06046	24.24	25.5	0.536897	1.05198	1.05198	19.24	19.03	0.780574	0.989085	-1.01104
MD00G1072400		0.18	0.51	0.638631	2.83333	2.83333	0	0.07	1	#DIV/0!	#DIV/0!	0	0	NA	#DIV/0!	#DIV/0!
MD00G1072500	NAD(P)-binding Rossmann-fold superfamily protein;function=NAD(P)-binding Rossmann-fold superfamily protein	97.29	77.9	3.36658e-06	0.800699	-1.24891	7.03	6.06	0.755006	0.86202	-1.16007	2.46	1.73	0.522803	0.703252	-1.42197
MD00G1072600		0.03	0.75	4.31771e-07	25	25	0	0.06	0.923314	#DIV/0!	#DIV/0!	0.14	0.49	0.0686286	3.5	3.5
MD00G1072700	ubiquitin-specific protease 8;function=ubiquitin-specific protease 8	2.93	3.37	0.771209	1.15017	1.15017	5.07	4.74	0.904804	0.934911	-1.06962	3	2.85	1	0.95	-1.05263
MD00G1072800		3.51	3.71	1	1.05698	1.05698	4.33	3.79	0.877665	0.875289	-1.14248	4.27	4.79	0.528215	1.12178	1.12178
MD00G1072900	NB-ARC domain-containing disease resistance protein;function=NB-ARC domain-containing disease resistance protein	0.06	0.11	0.915966	1.83333	1.83333	0.21	0.05	0.482813	0.238095	-4.2	0.12	0	0.595421	0	#DIV/0!
MD00G1073000	NB-ARC domain-containing disease resistance protein;function=NB-ARC domain-containing disease resistance protein	0.03	0	1	0	#DIV/0!	0	0.11	0.923314	#DIV/0!	#DIV/0!	0	0.06	1	#DIV/0!	#DIV/0!
MD00G1073100	NB-ARC domain-containing disease resistance protein;function=NB-ARC domain-containing disease resistance protein	0.07	0.09	1	1.28571	1.28571	0	0.11	0.73187	#DIV/0!	#DIV/0!	0.04	0.12	0.928327	3	3
MD00G1073200	Protein of unknown function;function=Protein of unknown function	26.74	40.97	0.00416953	1.53216	1.53216	9.78	19.44	0.00153998	1.98773	1.98773	13.45	30.57	0.00293835	2.27286	2.27286
MD00G1073300	pentatricopeptide (PPR) domain protein 40;function=pentatricopeptide (PPR) domain protein 40	2.53	2.92	0.69176	1.15415	1.15415	2.81	3.28	0.262155	1.16726	1.16726	2.21	2.34	0.590602	1.05882	1.05882
MD00G1073400	Protein of unknown function (DUF581);function=Protein of unknown function (DUF581)	25.17	20.5	0.00025399	0.814462	-1.2278	52.47	43.64	0.0425554	0.831713	-1.20234	36.64	30.45	0.411298	0.831059	-1.20328
MD00G1073500		0	0	NA	#DIV/0!	#DIV/0!	0.14	0.12	1	0.857143	-1.16667	0	0	NA	#DIV/0!	#DIV/0!
MD00G1073700	translocase of the outer mitochondrial membrane 6;function=translocase of the outer mitochondrial membrane 6	3.28	5.43	0.218728	1.65549	1.65549	1.66	2.97	0.53665	1.78916	1.78916	5.14	3.1	0.476591	0.603113	-1.65806
MD00G1073900	Protein of unknown function;function=Protein of unknown function	12.55	12.06	0.566492	0.960956	-1.04063	7.43	6.85	1	0.921938	-1.08467	14.68	10.49	0.194683	0.714578	-1.39943
MD00G1074000	4-lactone dehydrogenase;function=4-lactone dehydrogenase	28.58	27.13	0.0782836	0.949265	-1.05345	50.97	56.6	0.177967	1.11046	1.11046	54.85	60.44	0.0716452	1.10191	1.10191
MD00G1074100	SEC14 cytosolic factor family protein / phosphoglyceride transfer family protein;function=SEC14 cytosolic factor family protein / phosphoglyceride transfer family protein	26.95	26.55	0.374952	0.985158	-1.01507	26.23	32.26	0.022615	1.22989	1.22989	28.45	21.75	0.0405616	0.764499	-1.30805
MD00G1074600	lycopene cyclase;function=lycopene cyclase	0	0	NA	#DIV/0!	#DIV/0!	0	0	NA	#DIV/0!	#DIV/0!	0	0	NA	#DIV/0!	#DIV/0!
MD00G1074700	lycopene cyclase;function=lycopene cyclase	0	0	NA	#DIV/0!	#DIV/0!	0	0	NA	#DIV/0!	#DIV/0!	0	0	NA	#DIV/0!	#DIV/0!
MD00G1075000	UDP-glucose 6-dehydrogenase family protein;function=UDP-glucose 6-dehydrogenase family protein	0.02	0.01	1	0.5	-2	0.04	0	0.777345	0	#DIV/0!	0	0	NA	#DIV/0!	#DIV/0!
MD00G1075100	microtubule-associated proteins 70-2;function=microtubule-associated proteins 70-2	7.37	7.14	0.296375	0.968792	-1.03221	4.42	4.52	0.933911	1.02262	1.02262	3.82	3.01	0.375546	0.787958	-1.2691
MD00G1075200	UDP-glucosyl transferase 76E2;function=UDP-glucosyl transferase 76E2	0.18	0.11	0.590553	0.611111	-1.63636	0.15	0.07	1	0.466667	-2.14286	0.06	0.15	0.616851	2.5	2.5
MD00G1075300	Calcium-binding EF-hand family protein;function=Calcium-binding EF-hand family protein	11.44	11.27	0.526977	0.98514	-1.01508	13.17	13.54	0.855394	1.02809	1.02809	10.37	10.67	0.591399	1.02893	1.02893
MD00G1075400	Glycosyl hydrolase superfamily protein;function=Glycosyl hydrolase superfamily protein	8.68	8.57	0.430883	0.987327	-1.01284	8.61	6.38	0.0370611	0.740999	-1.34953	22.8	31.13	0.000581549	1.36535	1.36535
MD00G1075500	ferredoxin 3;function=ferredoxin 3	4	3.81	0.475206	0.9525	-1.04987	9.62	12.73	0.00987067	1.32328	1.32328	38.79	44.09	0.114573	1.13663	1.13663
MD00G1075600	Protein of unknown function;function=Protein of unknown function	0.02	0.05	1	2.5	2.5	0	0	NA	#DIV/0!	#DIV/0!	0.21	0.16	1	0.761905	-1.3125
MD00G1075700	Protein of unknown function;function=Protein of unknown function	66.65	67.05	0.431939	1.006	1.006	53.53	49.85	0.690359	0.931254	-1.07382	46.98	48.4	0.452865	1.03023	1.03023
MD00G1075800	Mitochondrial substrate carrier family protein;function=Mitochondrial substrate carrier family protein	6.17	6.17	0.515316	1	-1	7.75	7.34	0.964829	0.947097	-1.05586	7.96	6.37	0.185246	0.800251	-1.24961
MD00G1076000	Pentatricopeptide repeat (PPR) superfamily protein;function=Pentatricopeptide repeat (PPR) superfamily protein	1.17	1.35	0.918296	1.15385	1.15385	0.94	1.34	0.291593	1.42553	1.42553	0.98	0.93	1	0.94898	-1.05376
MD00G1076100	Protein of unknown function;function=Protein of unknown function	26.83	33.37	0.518983	1.24376	1.24376	25.14	22.16	0.778065	0.881464	-1.13448	3.6	4.13	0.583232	1.14722	1.14722
MD00G1076200	Tetratricopeptide repeat (TPR)-like superfamily protein;function=Tetratricopeptide repeat (TPR)-like superfamily protein	0.57	0.52	0.773852	0.912281	-1.09615	0.69	1.03	0.344206	1.49275	1.49275	0.87	0.92	0.896498	1.05747	1.05747
MD00G1076300	calnexin 1;function=calnexin 1	186.87	173.57	0.162175	0.928828	-1.07663	212.43	159.41	0.00896679	0.750412	-1.3326	141.28	109.72	0.0195544	0.776614	-1.28764
MD00G1076400	TUDOR-SN protein 1;function=TUDOR-SN protein 1	7.58	7.62	0.534994	1.00528	1.00528	9.67	10.9	0.302699	1.1272	1.1272	26.36	26.59	0.598734	1.00873	1.00873
MD00G1076500	Amidase family protein;function=Amidase family protein	0	0.03	1	#DIV/0!	#DIV/0!	0	0	NA	#DIV/0!	#DIV/0!	0	0.05	0.819524	#DIV/0!	#DIV/0!
MD00G1076700	Amidase family protein;function=Amidase family protein	15.35	14.54	0.107518	0.947231	-1.05571	13.98	12.34	0.398146	0.88269	-1.1329	7.02	2.99	4.02323e-12	0.425926	-2.34783
MD00G1076800	inositol polyphosphate kinase 2 beta;function=inositol polyphosphate kinase 2 beta	32.75	29.92	0.0174105	0.913588	-1.09459	10.84	10.92	1	1.00738	1.00738	10.84	7.1	0.00579748	0.654982	-1.52676
MD00G1076900	Zn-dependent exopeptidases superfamily protein;function=Zn-dependent exopeptidases superfamily protein	15.98	17.72	0.933831	1.10889	1.10889	13.22	12.01	0.763288	0.908472	-1.10075	14.04	13.34	1	0.950142	-1.05247
MD00G1077000	RAB GTPase homolog A1B;function=RAB GTPase homolog A1B	15.49	17.28	0.820561	1.11556	1.11556	6.11	8.07	0.0436321	1.32079	1.32079	6.1	5.44	0.944904	0.891803	-1.12132
MD00G1077100	anaphase promoting complex 6;function=anaphase promoting complex 6	2.38	3.11	0.435312	1.30672	1.30672	2.83	1.98	0.254907	0.699647	-1.42929	1.6	2.16	0.359393	1.35	1.35
MD00G1077200	anaphase promoting complex 6;function=anaphase promoting complex 6	0.28	0.29	1	1.03571	1.03571	0.76	0.43	0.982122	0.565789	-1.76744	0.16	0.48	0.643261	3	3
MD00G1077300	receptor like protein 2;function=receptor like protein 2	0.02	0	0.525647	0	#DIV/0!	0.03	0.06	0.830661	2	2	0.06	0.04	0.984786	0.666667	-1.5
MD00G1077400	receptor like protein 2;function=receptor like protein 2	0.04	0.07	0.74331	1.75	1.75	0.09	0.15	0.798559	1.66667	1.66667	0.28	0.04	0.0336326	0.142857	-7
MD00G1077500	UDP-Glycosyltransferase superfamily protein;function=UDP-Glycosyltransferase superfamily protein	1.07	0.92	0.856274	0.859813	-1.16304	1.39	1.29	1	0.928058	-1.07752	1.06	1.2	1	1.13208	1.13208
MD00G1077600	receptor like protein 3;function=receptor like protein 3	0	0	NA	#DIV/0!	#DIV/0!	0	0	NA	#DIV/0!	#DIV/0!	0	0	NA	#DIV/0!	#DIV/0!
MD00G1077700	Leucine-rich receptor-like protein kinase family protein;function=Leucine-rich receptor-like protein kinase family protein	0	0	NA	#DIV/0!	#DIV/0!	0	0	NA	#DIV/0!	#DIV/0!	0	0.06	1	#DIV/0!	#DIV/0!
MD00G1077800	receptor like protein 2;function=receptor like protein 2	0.07	0.06	1	0.857143	-1.16667	0.18	0.1	0.548277	0.555556	-1.8	0.5	0.58	0.819524	1.16	1.16
MD00G1077900	UDP-Glycosyltransferase superfamily protein;function=UDP-Glycosyltransferase superfamily protein	7.68	10.57	0.026474	1.3763	1.3763	10.22	10.5	0.933548	1.0274	1.0274	7.91	9.66	0.234908	1.22124	1.22124
MD00G1078000	UDP-Glycosyltransferase superfamily protein;function=UDP-Glycosyltransferase superfamily protein	4.14	5.73	0.121884	1.38406	1.38406	6.72	4.88	0.361252	0.72619	-1.37705	6.05	6.74	0.507061	1.11405	1.11405
MD00G1078100	FORMS APLOID AND BINUCLEATE CELLS 1A;function=FORMS APLOID AND BINUCLEATE CELLS 1A	3.67	3.99	1	1.08719	1.08719	16.08	16.68	0.70349	1.03731	1.03731	11.91	11.79	0.810534	0.989924	-1.01018
MD00G1078200	Putative membrane lipoprotein;function=Putative membrane lipoprotein	0.52	0.53	1	1.01923	1.01923	0	0.01	1	#DIV/0!	#DIV/0!	0.02	0	1	0	#DIV/0!
MD00G1078300	homolog of histone chaperone HIRA;function=homolog of histone chaperone HIRA	4.86	5.28	1	1.08642	1.08642	6.86	6.72	1	0.979592	-1.02083	5.46	5.27	0.956657	0.965201	-1.03605
MD00G1078400	Regulator of Vps4 activity in the MVB pathway protein;function=Regulator of Vps4 activity in the MVB pathway protein	13.91	13.39	0.111915	0.962617	-1.03883	40.03	34.22	0.235854	0.854859	-1.16978	40.79	41.91	0.489454	1.02746	1.02746
MD00G1078500	Leucine-rich repeat protein kinase family protein;function=Leucine-rich repeat protein kinase family protein	28.56	30.13	0.92631	1.05497	1.05497	31.37	33.23	0.570839	1.05929	1.05929	22.36	16.57	0.0323099	0.741055	-1.34943
MD00G1078600	Ankyrin repeat family protein;function=Ankyrin repeat family protein	48.17	50.1	0.744196	1.04007	1.04007	69.11	97.65	1.5589e-08	1.41296	1.41296	78.5	83.08	0.196383	1.05834	1.05834
MD00G1078900	RECQ helicase L2;function=RECQ helicase L2	2.66	3.99	0.00149979	1.5	1.5	6.38	7.08	0.406952	1.10972	1.10972	5.24	5.48	0.552389	1.0458	1.0458
MD00G1079100	Leucine-rich repeat protein kinase family protein;function=Leucine-rich repeat protein kinase family protein	3.26	4.31	0.0174708	1.32209	1.32209	1.03	1.2	0.743315	1.16505	1.16505	0.52	0.35	0.409728	0.673077	-1.48571
MD00G1079200	SAC domain-containing protein 8;function=SAC domain-containing protein 8	11.44	13.51	0.430622	1.18094	1.18094	15.71	16.44	0.855039	1.04647	1.04647	10.81	8.98	0.387332	0.830712	-1.20379
MD00G1079300	PHF5-like protein;function=PHF5-like protein	11.75	17.45	0.092679	1.48511	1.48511	36.89	38.32	0.780609	1.03876	1.03876	24.97	27.43	0.2107	1.09852	1.09852
MD00G1079400	SAC domain-containing protein 8;function=SAC domain-containing protein 8	10.06	12.22	0.523546	1.21471	1.21471	7.2	7.42	1	1.03056	1.03056	3.96	2.55	0.296894	0.643939	-1.55294
MD00G1079500	SAC domain-containing protein 8;function=SAC domain-containing protein 8	10.3	13.2	0.307462	1.28155	1.28155	5.61	5.33	1	0.950089	-1.05253	2.22	2.29	1	1.03153	1.03153
MD00G1079600		0.11	0.16	1	1.45455	1.45455	0	0.1	1	#DIV/0!	#DIV/0!	0	0.1	1	#DIV/0!	#DIV/0!
MD00G1079700		0	0	NA	#DIV/0!	#DIV/0!	0	0	NA	#DIV/0!	#DIV/0!	0	0	NA	#DIV/0!	#DIV/0!
MD00G1079900	PHF5-like protein;function=PHF5-like protein	2.25	2.64	0.806765	1.17333	1.17333	2.83	2.52	0.873936	0.890459	-1.12302	1.53	1.32	0.984786	0.862745	-1.15909
MD00G1080000	Leucine-rich repeat protein kinase family protein;function=Leucine-rich repeat protein kinase family protein	0.69	0.77	0.959662	1.11594	1.11594	1.35	1.06	0.494565	0.785185	-1.27358	0.47	0.34	0.488818	0.723404	-1.38235
MD00G1080100	acyl-CoA oxidase 4;function=acyl-CoA oxidase 4	4.26	6.02	0.0409979	1.41315	1.41315	4.71	3.72	0.419046	0.789809	-1.26613	2.38	1.85	0.591272	0.777311	-1.28649
MD00G1080200		0.59	0.5	0.762969	0.847458	-1.18	0.42	0.35	1	0.833333	-1.2	0.22	0.42	0.483439	1.90909	1.90909
MD00G1080300		2.2	2.27	0.99937	1.03182	1.03182	2.01	2.4	0.762661	1.19403	1.19403	2.06	2.76	0.190742	1.33981	1.33981
MD00G1080400	Protein of unknown function;function=Protein of unknown function	26.09	36.12	0.00102227	1.38444	1.38444	48.51	44.65	0.568584	0.920429	-1.08645	34.48	30.77	0.795699	0.892401	-1.12057
MD00G1080500	Pyridoxal phosphate (PLP)-dependent transferases superfamily protein;function=Pyridoxal phosphate (PLP)-dependent transferases superfamily protein	0.01	0.03	1	3	3	0	0.02	1	#DIV/0!	#DIV/0!	0.09	0.11	1	1.22222	1.22222
MD00G1080600	Pyridoxal phosphate (PLP)-dependent transferases superfamily protein;function=Pyridoxal phosphate (PLP)-dependent transferases superfamily protein	3.91	3.78	0.76418	0.966752	-1.03439	3.29	2.81	0.833475	0.854103	-1.17082	3.27	3.1	1	0.948012	-1.05484
MD00G1080700	adenylosuccinate synthase;function=adenylosuccinate synthase	13.15	10.97	0.00107043	0.834221	-1.19872	12.09	13.74	0.346044	1.13648	1.13648	18.29	18.98	0.495563	1.03773	1.03773
MD00G1080800	FAD/NAD(P)-binding oxidoreductase family protein;function=FAD/NAD(P)-binding oxidoreductase family protein	21.45	18.44	0.00259378	0.859674	-1.16323	19.51	18.03	0.738766	0.924141	-1.08209	47.44	49.33	0.544949	1.03984	1.03984
MD00G1080900	O-fucosyltransferase family protein;function=O-fucosyltransferase family protein	3.49	3.13	0.172334	0.896848	-1.11502	3.59	3.45	1	0.961003	-1.04058	2.44	1.86	0.319446	0.762295	-1.31183
MD00G1081000	EXS (ERD1/XPR1/SYG1) family protein;function=EXS (ERD1/XPR1/SYG1) family protein	0.01	0.02	1	2	2	0	0	NA	#DIV/0!	#DIV/0!	0.01	0	1	0	#DIV/0!
MD00G1081100	EXS (ERD1/XPR1/SYG1) family protein;function=EXS (ERD1/XPR1/SYG1) family protein	0	0.05	1	#DIV/0!	#DIV/0!	0	0.03	1	#DIV/0!	#DIV/0!	0.04	0.19	0.552775	4.75	4.75
MD00G1081200	EXS (ERD1/XPR1/SYG1) family protein;function=EXS (ERD1/XPR1/SYG1) family protein	0.17	0.22	1	1.29412	1.29412	0.14	0.28	0.543182	2	2	0.13	0.12	1	0.923077	-1.08333
MD00G1081300	EXS (ERD1/XPR1/SYG1) family protein;function=EXS (ERD1/XPR1/SYG1) family protein	0.02	0.02	1	1	-1	0	0	NA	#DIV/0!	#DIV/0!	0.01	0	1	0	#DIV/0!
MD00G1081400	EXS (ERD1/XPR1/SYG1) family protein;function=EXS (ERD1/XPR1/SYG1) family protein	0.06	0.08	0.91243	1.33333	1.33333	0.12	0.05	0.369979	0.416667	-2.4	0.1	0.19	0.300109	1.9	1.9
MD00G1081500	fucosyltransferase 1;function=fucosyltransferase 1	0	0	NA	#DIV/0!	#DIV/0!	0	0	NA	#DIV/0!	#DIV/0!	0.02	0.03	1	1.5	1.5
MD00G1081600	FKBP-like peptidyl-prolyl cis-trans isomerase family protein;function=FKBP-like peptidyl-prolyl cis-trans isomerase family protein	15.21	13.82	0.0802527	0.908613	-1.10058	9.34	16.27	2.52832e-05	1.74197	1.74197	9.06	9.21	0.819524	1.01656	1.01656
MD00G1081700	HSP20-like chaperones superfamily protein;function=HSP20-like chaperones superfamily protein	0.57	0.57	1	1	-1	0.17	0.61	0.469409	3.58824	3.58824	0.73	0.94	0.906505	1.28767	1.28767
MD00G1081800	myb domain protein 16;function=myb domain protein 16	0	0	NA	#DIV/0!	#DIV/0!	0	0	NA	#DIV/0!	#DIV/0!	0	0	NA	#DIV/0!	#DIV/0!
MD00G1081900	heat shock protein 90.1;function=heat shock protein 90.1	1.25	2.25	0.545496	1.8	1.8	1.96	1.02	0.300895	0.520408	-1.92157	0.51	2.16	0.00123886	4.23529	4.23529
MD00G1082000	Protein of unknown function;function=Protein of unknown function	0.86	1.4	0.536879	1.62791	1.62791	2.35	2.17	1	0.923404	-1.08295	31.38	39.14	0.0594664	1.24729	1.24729
MD00G1082100	Leucine-rich receptor-like protein kinase family protein;function=Leucine-rich receptor-like protein kinase family protein	11.21	8.8	4.24312e-05	0.785013	-1.27386	6.98	6.29	0.653898	0.901146	-1.1097	2.8	2.55	1	0.910714	-1.09804
MD00G1082200	receptor like protein 2;function=receptor like protein 2	0.01	0.01	1	1	-1	0.03	0.03	1	1	-1	0.03	0.03	1	1	-1
MD00G1082300	Leucine-rich receptor-like protein kinase family protein;function=Leucine-rich receptor-like protein kinase family protein	3.02	2.55	0.0350404	0.844371	-1.18431	2.06	1.81	0.820324	0.878641	-1.13812	1.47	0.99	0.229998	0.673469	-1.48485
MD00G1082400	receptor like protein 3;function=receptor like protein 3	0	0.01	1	#DIV/0!	#DIV/0!	0.17	0.16	1	0.941176	-1.0625	0.2	0.15	0.804266	0.75	-1.33333
MD00G1082500	receptor like protein 3;function=receptor like protein 3	0.09	0.08	1	0.888889	-1.125	1.81	1.78	1	0.983425	-1.01685	2.82	2.08	0.431289	0.737589	-1.35577
MD00G1082600	Leucine-rich receptor-like protein kinase family protein;function=Leucine-rich receptor-like protein kinase family protein	0.42	0.3	0.517808	0.714286	-1.4	4.97	3.32	0.160548	0.668008	-1.49699	5.75	4.71	0.754834	0.81913	-1.22081
MD00G1082700		1.84	1.29	0.412224	0.701087	-1.42636	2.23	1.23	0.42734	0.55157	-1.81301	1.3	1.31	1	1.00769	1.00769
MD00G1082800	Leucine-rich receptor-like protein kinase family protein;function=Leucine-rich receptor-like protein kinase family protein	0.27	0.15	0.942055	0.555556	-1.8	0	0.05	1	#DIV/0!	#DIV/0!	0	0	NA	#DIV/0!	#DIV/0!
MD00G1082900	receptor like protein 2;function=receptor like protein 2	0.17	0.13	0.459825	0.764706	-1.30769	1.79	1.3	0.228857	0.726257	-1.37692	2.33	1.87	0.583206	0.802575	-1.24599
MD00G1083000	ACT domain repeat 8;function=ACT domain repeat 8	4.48	4.53	0.663168	1.01116	1.01116	1.42	1.41	1	0.992958	-1.00709	1.53	1.06	0.371338	0.69281	-1.4434
MD00G1083100	AT-hook motif nuclear-localized protein 1;function=AT-hook motif nuclear-localized protein 1	16.38	15.83	0.16712	0.966422	-1.03474	9.52	10.46	0.669375	1.09874	1.09874	8.47	8.39	0.868497	0.990555	-1.00954
MD00G1083200	Protein of unknown function;function=Protein of unknown function	0.03	0.04	1	1.33333	1.33333	0	0	NA	#DIV/0!	#DIV/0!	0	0	NA	#DIV/0!	#DIV/0!
MD00G1083300	flavin-dependent monooxygenase 1;function=flavin-dependent monooxygenase 1	0.08	0.14	0.743637	1.75	1.75	0	0	NA	#DIV/0!	#DIV/0!	0	0.01	1	#DIV/0!	#DIV/0!
MD00G1083400	MATE efflux family protein;function=MATE efflux family protein	7.99	9.41	0.521603	1.17772	1.17772	9.98	11.3	0.436532	1.13226	1.13226	3.83	3.47	1	0.906005	-1.10375
MD00G1083500	flavin-dependent monooxygenase 1;function=flavin-dependent monooxygenase 1	3.16	3.94	0.322451	1.24684	1.24684	3.41	2.41	0.207106	0.706745	-1.41494	0.73	0.78	0.881944	1.06849	1.06849
MD00G1083600	Flavin-binding monooxygenase family protein;function=Flavin-binding monooxygenase family protein	0.14	0.24	0.739385	1.71429	1.71429	0	0	NA	#DIV/0!	#DIV/0!	0.01	0	1	0	#DIV/0!
MD00G1083700	MATE efflux family protein;function=MATE efflux family protein	20.59	20.75	0.503125	1.00777	1.00777	22.2	20.94	0.877935	0.943243	-1.06017	10.11	9.47	1	0.936696	-1.06758
MD00G1083800	lysm domain GPI-anchored protein 2 precursor;function=lysm domain GPI-anchored protein 2 precursor	56.75	44.84	0.000223079	0.790132	-1.26561	21.03	16.5	0.037911	0.784593	-1.27455	4.67	5.28	0.488391	1.13062	1.13062
MD00G1083900	glycerol-3-phosphate acyltransferase 9;function=glycerol-3-phosphate acyltransferase 9	15.28	17.77	0.341124	1.16296	1.16296	18.37	21.92	0.0757726	1.19325	1.19325	20.95	19.11	0.924885	0.912172	-1.09628
MD00G1084000	Ribosomal protein L30/L7 family protein;function=Ribosomal protein L30/L7 family protein	10.98	12.81	0.56427	1.16667	1.16667	9.23	8.79	0.991018	0.952329	-1.05006	9.23	6.92	0.120575	0.749729	-1.33382
MD00G1084200	Mitochondrial transcription termination factor family protein;function=Mitochondrial transcription termination factor family protein	0.96	0.83	0.437198	0.864583	-1.15663	1.07	0.96	0.929696	0.897196	-1.11458	0.69	0.62	1	0.898551	-1.1129
MD00G1084300	Cysteine/Histidine-rich C1 domain family protein;function=Cysteine/Histidine-rich C1 domain family protein	3.68	4.47	0.355299	1.21467	1.21467	2.17	1.21	0.00171225	0.557604	-1.79339	0.21	0.25	0.934073	1.19048	1.19048
MD00G1084400	Protein of unknown function;function=Protein of unknown function	0.95	0.99	0.941456	1.04211	1.04211	2.39	2.01	0.755403	0.841004	-1.18905	1.9	1.58	0.682944	0.831579	-1.20253
MD00G1084500	isopentenyltransferase 5;function=isopentenyltransferase 5	0	0.02	1	#DIV/0!	#DIV/0!	0	0	NA	#DIV/0!	#DIV/0!	0	0	NA	#DIV/0!	#DIV/0!
MD00G1084600	DYNAMIN-like 1E;function=DYNAMIN-like 1E	4.26	5.32	0.16701	1.24883	1.24883	7.03	6.3	0.761849	0.896159	-1.11587	3.73	3.4	1	0.911528	-1.09706
MD00G1084700	cysteine-rich RLK (RECEPTOR-like protein kinase) 8;function=cysteine-rich RLK (RECEPTOR-like protein kinase) 8	0.01	0.02	0.779394	2	2	0.01	0	0.768802	0	#DIV/0!	0	0	1	#DIV/0!	#DIV/0!
MD00G1084800	serpin 3;function=serpin 3	0	0.11	0.773503	#DIV/0!	#DIV/0!	0.1	0	1	0	#DIV/0!	0.05	0	1	0	#DIV/0!
MD00G1084900	purine permease 10;function=purine permease 10	0	0	NA	#DIV/0!	#DIV/0!	0	0	NA	#DIV/0!	#DIV/0!	0	0	NA	#DIV/0!	#DIV/0!
MD00G1085000		4.21	5.34	0.441845	1.26841	1.26841	1.21	1.39	0.971236	1.14876	1.14876	1.04	0.76	0.830759	0.730769	-1.36842
MD00G1085100	CTP synthase family protein;function=CTP synthase family protein	7.86	11.46	0.00773037	1.45802	1.45802	10.51	14.89	0.0407194	1.41675	1.41675	25.35	33.78	7.17566e-06	1.33254	1.33254
MD00G1085200	S-adenosyl-L-methionine-dependent methyltransferases superfamily protein;function=S-adenosyl-L-methionine-dependent methyltransferases superfamily protein	24.8	29.95	0.249293	1.20766	1.20766	14.2	10.82	0.0238106	0.761972	-1.31238	9.28	7.27	0.222516	0.783405	-1.27648
MD00G1085300	NAC (No Apical Meristem) domain transcriptional regulator superfamily protein;function=NAC (No Apical Meristem) domain transcriptional regulator superfamily protein	0	0	NA	#DIV/0!	#DIV/0!	0	0	NA	#DIV/0!	#DIV/0!	0	0	NA	#DIV/0!	#DIV/0!
MD00G1085400		1.89	1.63	0.551242	0.862434	-1.15951	1.41	1.16	0.974871	0.822695	-1.21552	1.07	0.77	0.918982	0.719626	-1.38961
MD00G1085500	vacuolar proton ATPase A3;function=vacuolar proton ATPase A3	37.76	44.24	0.201454	1.17161	1.17161	89.78	104.21	0.0401838	1.16073	1.16073	77.84	78.34	0.632998	1.00642	1.00642
MD00G1085600	Minichromosome maintenance (MCM2/3/5) family protein;function=Minichromosome maintenance (MCM2/3/5) family protein	3	2.52	0.0181367	0.84	-1.19048	1.19	1.29	0.935118	1.08403	1.08403	0.92	0.97	0.862485	1.05435	1.05435
MD00G1085700	Zn-dependent exopeptidases superfamily protein;function=Zn-dependent exopeptidases superfamily protein	0	0	NA	#DIV/0!	#DIV/0!	0	0.04	1	#DIV/0!	#DIV/0!	0.08	0.27	0.563474	3.375	3.375
MD00G1085800	cinnamyl alcohol dehydrogenase homolog 3;function=cinnamyl alcohol dehydrogenase homolog 3	0	0	NA	#DIV/0!	#DIV/0!	0	0	NA	#DIV/0!	#DIV/0!	0	0	NA	#DIV/0!	#DIV/0!
MD00G1085900	XB3 ortholog 2 in Arabidopsis thaliana;function=XB3 ortholog 2 in Arabidopsis thaliana	14.88	15.94	1	1.07124	1.07124	14.59	11.98	0.161116	0.82111	-1.21786	10.39	11.43	0.22811	1.1001	1.1001
MD00G1086100	ATP binding microtubule motor family protein;function=ATP binding microtubule motor family protein	5.41	6.62	0.146661	1.22366	1.22366	5.02	4.83	1	0.962151	-1.03934	3.94	2.64	0.00610771	0.670051	-1.49242
MD00G1086200	LYR family of Fe/S cluster biogenesis protein;function=LYR family of Fe/S cluster biogenesis protein	90.79	85.74	0.129137	0.944377	-1.0589	66.83	60.11	0.532443	0.899446	-1.1118	83.21	80	0.982341	0.961423	-1.04012
MD00G1086300	Tetratricopeptide repeat (TPR)-like superfamily protein;function=Tetratricopeptide repeat (TPR)-like superfamily protein	0	0	NA	#DIV/0!	#DIV/0!	0	0	NA	#DIV/0!	#DIV/0!	0	0	NA	#DIV/0!	#DIV/0!
MD00G1086500	Protein of unknown function (DUF604);function=Protein of unknown function (DUF604)	46.06	36.89	8.05704e-06	0.800912	-1.24858	26.71	21.39	0.145675	0.800824	-1.24871	19.1	24.48	0.0114976	1.28168	1.28168
MD00G1086800	Clp amino terminal domain-containing protein;function=Clp amino terminal domain-containing protein	4.61	4.77	0.776805	1.03471	1.03471	3.14	2.03	0.040122	0.646497	-1.5468	0.03	0.03	1	1	-1
MD00G1086900	Protein of unknown function;function=Protein of unknown function	2.89	2.71	0.52469	0.937716	-1.06642	1.71	1.57	1	0.918129	-1.08917	0.21	0.34	0.339906	1.61905	1.61905
MD00G1087000	uridine-ribohydrolase 2;function=uridine-ribohydrolase 2	34.83	40.01	0.445927	1.14872	1.14872	65.01	64.28	1	0.988771	-1.01136	66.01	53.26	0.108395	0.806847	-1.23939
MD00G1087100	4-trisphosphate 5/6-kinase 4;function=4-trisphosphate 5/6-kinase 4	0.15	0.28	0.203969	1.86667	1.86667	2.52	2.69	0.907448	1.06746	1.06746	2.34	2.73	0.291933	1.16667	1.16667
MD00G1087200		0	0	NA	#DIV/0!	#DIV/0!	0	0.02	1	#DIV/0!	#DIV/0!	0	0	NA	#DIV/0!	#DIV/0!
MD00G1087300	RNA-binding protein;function=RNA-binding protein	41.08	43.28	0.871519	1.05355	1.05355	36.56	33.33	0.550788	0.911652	-1.09691	27.62	33.59	0.00298628	1.21615	1.21615
MD00G1087400	chloroplast outer envelope protein 37;function=chloroplast outer envelope protein 37	23.47	22.64	0.148914	0.964636	-1.03666	28.22	25.49	0.63273	0.90326	-1.1071	25.6	31.55	0.00350125	1.23242	1.23242
MD00G1087500	Protein of unknown function;function=Protein of unknown function	13.96	16.37	0.478143	1.17264	1.17264	12.89	12.81	1	0.993794	-1.00625	12.59	12.21	0.976597	0.969817	-1.03112
MD00G1087600	Endonuclease/exonuclease/phosphatase family protein;function=Endonuclease/exonuclease/phosphatase family protein	0.09	0.08	0.880136	0.888889	-1.125	0.17	0.23	0.80921	1.35294	1.35294	0.35	0.28	0.737513	0.8	-1.25
MD00G1087700	Ankyrin repeat family protein;function=Ankyrin repeat family protein	11.76	12.69	1	1.07908	1.07908	20.24	19.93	1	0.984684	-1.01555	10.16	8.1	0.100405	0.797244	-1.25432
MD00G1087800	Pectin lyase-like superfamily protein;function=Pectin lyase-like superfamily protein	0	0	NA	#DIV/0!	#DIV/0!	0	0	NA	#DIV/0!	#DIV/0!	0	0	NA	#DIV/0!	#DIV/0!
MD00G1087900	Pectin lyase-like superfamily protein;function=Pectin lyase-like superfamily protein	0	0	NA	#DIV/0!	#DIV/0!	0	0	NA	#DIV/0!	#DIV/0!	0	0	NA	#DIV/0!	#DIV/0!
MD00G1088100	S-adenosyl-L-methionine-dependent methyltransferases superfamily protein;function=S-adenosyl-L-methionine-dependent methyltransferases superfamily protein	5.42	6.85	0.297122	1.26384	1.26384	2.31	2.24	1	0.969697	-1.03125	9.13	7.52	0.609372	0.823658	-1.2141
MD00G1088300	Peroxidase superfamily protein;function=Peroxidase superfamily protein	0	0	NA	#DIV/0!	#DIV/0!	0	0	NA	#DIV/0!	#DIV/0!	0	0	NA	#DIV/0!	#DIV/0!
MD00G1088400	Peroxidase superfamily protein;function=Peroxidase superfamily protein	0	0	NA	#DIV/0!	#DIV/0!	0	0	NA	#DIV/0!	#DIV/0!	0	0	NA	#DIV/0!	#DIV/0!
MD00G1088500	cystathionine beta-lyase;function=cystathionine beta-lyase	0.09	0.16	1	1.77778	1.77778	0.17	0.11	0.989202	0.647059	-1.54545	0.27	0.1	0.627904	0.37037	-2.7
MD00G1088600	Plant protein 1589 of unknown function;function=Plant protein 1589 of unknown function	5.74	8	0.00460918	1.39373	1.39373	10.1	10.6	0.779208	1.0495	1.0495	13.27	15.7	0.0382468	1.18312	1.18312
MD00G1089100	RmlC-like cupins superfamily protein;function=RmlC-like cupins superfamily protein	10.04	11.89	0.39393	1.18426	1.18426	2.41	2.73	0.929624	1.13278	1.13278	4.62	0.44	8.74018e-05	0.0952381	-10.5
MD00G1089200	ATP-dependent Clp protease;function=ATP-dependent Clp protease	4.09	4.01	0.474125	0.98044	-1.01995	4.64	3.31	0.0345425	0.713362	-1.40181	3.17	3.52	0.406688	1.11041	1.11041
MD00G1089400	silencing defective 5;function=silencing defective 5	0.36	0.4	1	1.11111	1.11111	4.62	3.36	0.0943836	0.727273	-1.375	2.83	1.48	0.000568583	0.522968	-1.91216
MD00G1089500	Protein of unknown function;function=Protein of unknown function	4.29	4.13	0.736048	0.962704	-1.03874	2.27	1.72	0.66282	0.757709	-1.31977	1.07	1.14	0.929492	1.06542	1.06542
MD00G1089600	Seven transmembrane MLO family protein;function=Seven transmembrane MLO family protein	0.14	0.08	0.308679	0.571429	-1.75	0.18	0.14	0.946766	0.777778	-1.28571	0.24	0.06	0.0194304	0.25	-4
MD00G1089700	GTP-binding family protein;function=GTP-binding family protein	48.59	53.97	0.763812	1.11072	1.11072	66.96	71.26	0.422802	1.06422	1.06422	52.97	46.57	0.589069	0.879177	-1.13743
MD00G1089800		0.1	0	0.0832192	0	#DIV/0!	0.07	0.07	1	1	-1	0.02	0	1	0	#DIV/0!
MD00G1089900	Exonuclease family protein;function=Exonuclease family protein	0.06	0.02	0.871936	0.333333	-3	0.26	0.06	0.426258	0.230769	-4.33333	0.05	0	0.819524	0	#DIV/0!
MD00G1090000	Leucine-rich repeat (LRR) family protein;function=Leucine-rich repeat (LRR) family protein	16.84	18.23	1	1.08254	1.08254	36.14	36.18	0.987577	1.00111	1.00111	25.47	22.64	0.729495	0.888889	-1.125
MD00G1090300		7.04	8.62	0.498688	1.22443	1.22443	7.33	3.48	0.00369179	0.474761	-2.10632	4.66	4.89	0.853629	1.04936	1.04936
MD00G1090500		2.07	2.53	0.718507	1.22222	1.22222	3.09	1.79	0.0162279	0.579288	-1.72626	1.46	1.03	0.602216	0.705479	-1.41748
MD00G1090600		10.63	12.17	0.832258	1.14487	1.14487	9.83	5.63	0.00514469	0.572737	-1.746	6.65	8.08	0.29329	1.21504	1.21504
MD00G1090900	phospholipase D alpha 1;function=phospholipase D alpha 1	11.91	10.6	0.00836865	0.890008	-1.12358	21.53	25.83	0.0109927	1.19972	1.19972	26.35	25.77	0.843886	0.977989	-1.02251
MD00G1091100	Ubiquitin-associated/translation elongation factor EF1B protein;function=Ubiquitin-associated/translation elongation factor EF1B protein	5.47	4.54	0.00293923	0.829982	-1.20485	7.57	7.55	0.992697	0.997358	-1.00265	7.86	8.17	0.563479	1.03944	1.03944
MD00G1091200	Protein of unknown function (DUF788);function=Protein of unknown function (DUF788)	22.17	21.59	0.168985	0.973839	-1.02686	14.71	12.72	0.501268	0.864718	-1.15645	10.57	8.74	0.463846	0.826868	-1.20938
MD00G1091400	Protein kinase superfamily protein;function=Protein kinase superfamily protein	21.43	23.69	0.959751	1.10546	1.10546	35.45	34.6	1	0.976023	-1.02457	31.33	32.43	0.654125	1.03511	1.03511
MD00G1091500		0.4	0.39	1	0.975	-1.02564	0.93	0.62	0.869039	0.666667	-1.5	0.39	0.7	0.296894	1.79487	1.79487
MD00G1091600	Protein kinase superfamily protein;function=Protein kinase superfamily protein	10.7	10.91	0.673595	1.01963	1.01963	24.28	26.42	0.402286	1.08814	1.08814	24.42	22.59	1	0.925061	-1.08101
MD00G1091800	sirtuin 2;function=sirtuin 2	2.9	2.73	0.392666	0.941379	-1.06227	6.26	5.95	0.934449	0.950479	-1.0521	6.11	5.6	0.985434	0.91653	-1.09107
MD00G1091900	Putative membrane lipoprotein;function=Putative membrane lipoprotein	0	0	NA	#DIV/0!	#DIV/0!	0	0	NA	#DIV/0!	#DIV/0!	0	0	NA	#DIV/0!	#DIV/0!
MD00G1092000		3.61	4.67	0.259527	1.29363	1.29363	2.56	2.99	0.622425	1.16797	1.16797	2.52	1.59	0.172557	0.630952	-1.58491
MD00G1092100	hAT family dimerisation domain;function=hAT family dimerisation domain	1.91	2.9	0.0142516	1.51832	1.51832	3.58	3.16	0.574921	0.882682	-1.13291	2.45	2.43	0.882575	0.991837	-1.00823
MD00G1092300	high response to osmotic stress 10;function=high response to osmotic stress 10	0.72	0.72	1	1	-1	0.07	0.08	1	1.14286	1.14286	0.06	0.05	1	0.833333	-1.2
MD00G1092400	GAST1 protein homolog 1;function=GAST1 protein homolog 1	0	0	NA	#DIV/0!	#DIV/0!	0	0	NA	#DIV/0!	#DIV/0!	0	0	NA	#DIV/0!	#DIV/0!
MD00G1092500	GAST1 protein homolog 1;function=GAST1 protein homolog 1	5.43	5.49	0.860196	1.01105	1.01105	17.09	24.23	0.00554873	1.41779	1.41779	10.65	5.11	3.27033e-05	0.479812	-2.08415
MD00G1092600	Protein of unknown function;function=Protein of unknown function	5.46	5.74	1	1.05128	1.05128	9.29	11.54	0.143174	1.2422	1.2422	15.89	13.53	0.522414	0.851479	-1.17443
MD00G1092700	Plant neutral invertase family protein;function=Plant neutral invertase family protein	0.04	0.03	1	0.75	-1.33333	0.02	0.04	1	2	2	0.02	0.04	1	2	2
MD00G1092800	cytomatrix protein-related;function=cytomatrix protein-related	1.75	1.87	1	1.06857	1.06857	0.58	0.7	0.999264	1.2069	1.2069	0.55	0.66	0.90971	1.2	1.2
MD00G1092900	NAD(P)-linked oxidoreductase superfamily protein;function=NAD(P)-linked oxidoreductase superfamily protein	4.73	4.16	0.167234	0.879493	-1.13702	12.31	10.79	0.392588	0.876523	-1.14087	8.77	6.63	0.154068	0.755986	-1.32278
MD00G1093000	5'-3' exonuclease family protein;function=5'-3' exonuclease family protein	0.15	0.26	0.490464	1.73333	1.73333	0.19	0.32	0.796461	1.68421	1.68421	0.42	0.5	0.906965	1.19048	1.19048
MD00G1093200	DUF584;function=DUF584	1.79	2.35	0.636972	1.31285	1.31285	3.71	3.62	1	0.975741	-1.02486	44.99	39.3	0.843755	0.873527	-1.14478
MD00G1093300	Pentatricopeptide repeat (PPR) superfamily protein;function=Pentatricopeptide repeat (PPR) superfamily protein	1.78	2.87	0.0218125	1.61236	1.61236	3.69	3.63	1	0.98374	-1.01653	8.09	7.95	0.919907	0.982695	-1.01761
MD00G1093400	subtilase family protein;function=subtilase family protein	30.98	31.9	0.692038	1.0297	1.0297	36.77	32.08	0.319053	0.87245	-1.1462	2.56	2.31	0.958333	0.902344	-1.10823
MD00G1093500	Protein of unknown function;function=Protein of unknown function	3.56	3.39	0.765114	0.952247	-1.05015	1.83	2.57	0.429685	1.40437	1.40437	0.66	0.49	0.869009	0.742424	-1.34694
MD00G1093600	GDSL-like Lipase/Acylhydrolase superfamily protein;function=GDSL-like Lipase/Acylhydrolase superfamily protein	10.31	9.5	0.322799	0.921435	-1.08526	0.23	0.2	1	0.869565	-1.15	0.05	0.06	1	1.2	1.2
MD00G1093700	GDSL-like Lipase/Acylhydrolase superfamily protein;function=GDSL-like Lipase/Acylhydrolase superfamily protein	0	0	NA	#DIV/0!	#DIV/0!	0	0	NA	#DIV/0!	#DIV/0!	0	0	NA	#DIV/0!	#DIV/0!
MD00G1093800		38.9	49.28	0.0305567	1.26684	1.26684	3.86	4.05	0.96937	1.04922	1.04922	0.84	0.72	1	0.857143	-1.16667
MD00G1093900	GDSL-like Lipase/Acylhydrolase superfamily protein;function=GDSL-like Lipase/Acylhydrolase superfamily protein	0	0	NA	#DIV/0!	#DIV/0!	0	0	NA	#DIV/0!	#DIV/0!	0	0	NA	#DIV/0!	#DIV/0!
MD00G1094000	GDSL-like Lipase/Acylhydrolase superfamily protein;function=GDSL-like Lipase/Acylhydrolase superfamily protein	0	0	NA	#DIV/0!	#DIV/0!	0	0	NA	#DIV/0!	#DIV/0!	0.14	0.03	0.551448	0.214286	-4.66667
MD00G1094100	cation/H+ exchanger 18;function=cation/H+ exchanger 18	5.66	5.26	0.0923631	0.929329	-1.07605	6.31	6.21	1	0.984152	-1.0161	4.07	3.63	0.889644	0.891892	-1.12121
MD00G1094600	Protein of unknown function;function=Protein of unknown function	1.71	2.24	0.402204	1.30994	1.30994	2.23	3.71	0.0390265	1.66368	1.66368	3.75	3.53	1	0.941333	-1.06232
MD00G1094800	Leucine-rich repeat protein kinase family protein;function=Leucine-rich repeat protein kinase family protein	0.19	0.3	0.851435	1.57895	1.57895	0.1	0.09	1	0.9	-1.11111	0.08	0.08	1	1	-1
MD00G1094900	Protein of unknown function;function=Protein of unknown function	11.45	13	0.721219	1.13537	1.13537	16.28	13.18	0.125029	0.809582	-1.2352	12.47	11.7	1	0.938252	-1.06581
MD00G1095000	allantoinase;function=allantoinase	0.11	0.15	0.922115	1.36364	1.36364	0.12	0.08	0.97848	0.666667	-1.5	0.14	0.17	1	1.21429	1.21429
MD00G1095100	vWA;function= vWA	0.09	0.04	0.532181	0.444444	-2.25	0.05	0.02	0.842156	0.4	-2.5	0.08	0.03	0.509777	0.375	-2.66667
MD00G1095300	type 2;function=type 2	2.53	2.7	1	1.06719	1.06719	3.91	4.4	0.467192	1.12532	1.12532	5.62	5.08	0.923341	0.903915	-1.1063
MD00G1095400	Aluminium induced protein with YGL and LRDR motifs;function=Aluminium induced protein with YGL and LRDR motifs	0.03	0.03	1	1	-1	0.03	0.03	1	1	-1	2.12	1.74	0.791868	0.820755	-1.21839
MD00G1095500		0	0	NA	#DIV/0!	#DIV/0!	0	0	NA	#DIV/0!	#DIV/0!	0	0	NA	#DIV/0!	#DIV/0!
MD00G1095600	silencing defective 5;function=silencing defective 5	2.53	2.62	0.964038	1.03557	1.03557	3.13	4	0.170427	1.27796	1.27796	18.87	13.93	0.0377156	0.738209	-1.35463
MD00G1095700	thioredoxin family protein;function=thioredoxin family protein	38.1	40.07	0.896518	1.05171	1.05171	38.88	44.1	0.120283	1.13426	1.13426	38.9	30.89	0.0972519	0.794087	-1.25931
MD00G1095800	Tetratricopeptide repeat (TPR)-like superfamily protein;function=Tetratricopeptide repeat (TPR)-like superfamily protein	2.57	2.94	0.831541	1.14397	1.14397	2.83	3.07	0.768553	1.08481	1.08481	2.34	2.19	1	0.935897	-1.06849
MD00G1095900	heat shock transcription factor B2A;function=heat shock transcription factor B2A	0	0.05	0.771209	#DIV/0!	#DIV/0!	0	0	NA	#DIV/0!	#DIV/0!	0.15	0.39	0.246793	2.6	2.6
MD00G1096000	RING membrane-anchor 1;function=RING membrane-anchor 1	24.66	25.35	0.77726	1.02798	1.02798	6.01	5.34	0.897302	0.888519	-1.12547	11.33	19.71	8.02055e-05	1.73963	1.73963
MD00G1096100		0	0	NA	#DIV/0!	#DIV/0!	0	0	NA	#DIV/0!	#DIV/0!	0	0	NA	#DIV/0!	#DIV/0!
MD00G1096200	Other Eukaryotes -37 (source: NCBI BLink).;function=Other Eukaryotes -37 (source: NCBI BLink).	1.29	1.74	0.195233	1.34884	1.34884	1.4	1.56	0.928931	1.11429	1.11429	1.12	1.16	0.891661	1.03571	1.03571
MD00G1096400	STRUBBELIG-receptor family 3;function=STRUBBELIG-receptor family 3	1.34	1.67	0.860982	1.24627	1.24627	2.35	2.27	1	0.965957	-1.03524	1.15	0.88	0.923504	0.765217	-1.30682
MD00G1096500	Protein of unknown function;function=Protein of unknown function	0.05	0.06	1	1.2	1.2	0	0.07	1	#DIV/0!	#DIV/0!	0.05	0	1	0	#DIV/0!
MD00G1096600	NAC 014;function=NAC 014	8.1	9.62	0.202058	1.18765	1.18765	10.43	9.85	0.928545	0.944391	-1.05888	7.18	6.77	1	0.942897	-1.06056
MD00G1096700	Protein of unknown function;function=Protein of unknown function	8.15	11.38	0.264146	1.39632	1.39632	6.87	8.24	0.833846	1.19942	1.19942	32.1	23.12	0.169383	0.720249	-1.38841
MD00G1096800	Protein of unknown function;function=Protein of unknown function	7.08	10.55	0.0149893	1.49011	1.49011	7.1	6.15	0.728171	0.866197	-1.15447	6.74	4.3	0.134532	0.637982	-1.56744
MD00G1096900	Subtilase family protein;function=Subtilase family protein	10.85	9.29	0.000489199	0.856221	-1.16792	1.55	1.27	0.625894	0.819355	-1.22047	0.54	0.45	0.939506	0.833333	-1.2
MD00G1097000		29.4	43.95	6.52604e-06	1.4949	1.4949	31.48	27.88	0.435672	0.885642	-1.12912	11.83	11.36	1	0.96027	-1.04137
MD00G1097100		147.66	176.98	0.368587	1.19856	1.19856	64.55	49.15	0.00320113	0.761425	-1.31333	27.53	27.89	0.691595	1.01308	1.01308
MD00G1097200	vWA;function= vWA	0.01	0.02	1	2	2	0	0.04	0.548069	#DIV/0!	#DIV/0!	0	0	NA	#DIV/0!	#DIV/0!
MD00G1097300	gamma-soluble NSF attachment protein;function=gamma-soluble NSF attachment protein	30.75	37.06	0.117202	1.2052	1.2052	38.91	34.39	0.468753	0.883834	-1.13143	30.85	27.6	0.79213	0.894652	-1.11775
MD00G1097400	Fasciclin-like arabinogalactan family protein;function=Fasciclin-like arabinogalactan family protein	0.32	0.19	0.438988	0.59375	-1.68421	0.27	0.06	0.287549	0.222222	-4.5	0.04	0.34	0.0160547	8.5	8.5
MD00G1097500	JUMONJI 14;function=JUMONJI 14	0.51	0.73	0.217709	1.43137	1.43137	1.28	1.39	0.857313	1.08594	1.08594	1.41	1.35	1	0.957447	-1.04444
MD00G1097600	Transcription factor jumonji (jmj) family protein / zinc finger (C5HC2 type) family protein;function=Transcription factor jumonji (jmj) family protein / zinc finger (C5HC2 type) family protein	0.05	0.24	0.23455	4.8	4.8	0.29	0.65	0.44639	2.24138	2.24138	0.72	0.28	0.199952	0.388889	-2.57143
MD00G1097700		2.92	3.92	0.407239	1.34247	1.34247	3.37	3.15	0.967684	0.934718	-1.06984	2.64	1.91	0.603568	0.723485	-1.3822
MD00G1097800	NB-ARC domain-containing disease resistance protein;function=NB-ARC domain-containing disease resistance protein	3.83	4.47	0.711249	1.1671	1.1671	4.82	5.86	0.233249	1.21577	1.21577	3.11	2.97	1	0.954984	-1.04714
MD00G1098000	AGAMOUS-like 80;function=AGAMOUS-like 80	0	0	NA	#DIV/0!	#DIV/0!	0	0	NA	#DIV/0!	#DIV/0!	0	0	NA	#DIV/0!	#DIV/0!
MD00G1098100	group 1 protein;function=group 1 protein	0	0	NA	#DIV/0!	#DIV/0!	0	0	NA	#DIV/0!	#DIV/0!	0	0	NA	#DIV/0!	#DIV/0!
MD00G1098200		2.68	4.14	0.0608536	1.54478	1.54478	2.65	3.74	0.206985	1.41132	1.41132	2.49	2.66	0.810341	1.06827	1.06827
MD00G1098300	Transducin/WD40 repeat-like superfamily protein;function=Transducin/WD40 repeat-like superfamily protein	0.28	0.48	0.482158	1.71429	1.71429	0.42	0.7	0.572203	1.66667	1.66667	1	0.97	1	0.97	-1.03093
MD00G1098400	transthyretin-like protein;function=transthyretin-like protein	18.68	21.1	0.740936	1.12955	1.12955	24.95	22.53	0.517792	0.903006	-1.10741	27.43	24.5	0.810658	0.893183	-1.11959
MD00G1098500	beta-hydroxyisobutyryl-CoA hydrolase 1;function=beta-hydroxyisobutyryl-CoA hydrolase 1	4.32	4.65	1	1.07639	1.07639	6.25	6.13	1	0.9808	-1.01958	8.68	8.48	0.91102	0.976959	-1.02358
MD00G1098700	fatty acid desaturase 5;function=fatty acid desaturase 5	0.3	0.25	0.777229	0.833333	-1.2	0	0.02	1	#DIV/0!	#DIV/0!	0.11	0.09	1	0.818182	-1.22222
MD00G1099100	Protein of unknown function;function=Protein of unknown function	5.13	5.38	0.977499	1.04873	1.04873	4.35	5.57	0.0713554	1.28046	1.28046	5.64	5.05	0.906456	0.89539	-1.11683
MD00G1099200	zinc transporter 11 precursor;function=zinc transporter 11 precursor	0	0	NA	#DIV/0!	#DIV/0!	0	0	NA	#DIV/0!	#DIV/0!	0	0	NA	#DIV/0!	#DIV/0!
MD00G1099300	ZRT/IRT-like protein 2;function=ZRT/IRT-like protein 2	0	0	NA	#DIV/0!	#DIV/0!	0	0	NA	#DIV/0!	#DIV/0!	0	0.08	1	#DIV/0!	#DIV/0!
MD00G1099400	zinc transporter 11 precursor;function=zinc transporter 11 precursor	9.34	9.45	0.710967	1.01178	1.01178	12.05	19.94	1.1771e-09	1.65477	1.65477	14.93	14.08	1	0.943068	-1.06037
MD00G1099500	zinc transporter 11 precursor;function=zinc transporter 11 precursor	0	0.01	1	#DIV/0!	0	0	0.01	0.923857	#DIV/0!	0	0.01	0	1	0	#DIV/0!
MD00G1099600	vesicle-associated membrane protein 726;function=vesicle-associated membrane protein 726	6.53	7.59	0.589864	1.16233	1.16233	13.04	12.85	1	0.985429	-1.01479	10.41	10.62	0.797352	1.02017	1.02017
MD00G1099700		2.45	2.81	1	1.14694	1.14694	0.63	0.82	0.938297	1.30159	1.30159	0.28	0.28	1	1	-1
MD00G1099800	ribosomal protein S13A;function=ribosomal protein S13A	188.56	193.66	0.622741	1.02705	1.02705	131.11	93.06	4.58809e-06	0.709786	-1.40888	82	84.02	0.51821	1.02463	1.02463
MD00G1099900	Transducin/WD40 repeat-like superfamily protein;function=Transducin/WD40 repeat-like superfamily protein	0.02	0	1	0	#DIV/0!	0	0	NA	#DIV/0!	#DIV/0!	0	0	NA	#DIV/0!	#DIV/0!
MD00G1100000	Tpt1 / KptA family;function=Tpt1 / KptA family	8.28	10.08	0.352088	1.21739	1.21739	6.82	6.53	1	0.957478	-1.04441	4.63	4.68	0.879944	1.0108	1.0108
MD00G1100500	Tetratricopeptide repeat (TPR)-like superfamily protein;function=Tetratricopeptide repeat (TPR)-like superfamily protein	0.82	0.92	0.981373	1.12195	1.12195	1.4	1.6	0.870317	1.14286	1.14286	1.61	1.28	0.768434	0.795031	-1.25781
MD00G1100600	Preprotein translocase SecA family protein;function=Preprotein translocase SecA family protein	2.3	2.95	0.144358	1.28261	1.28261	4.87	6.14	0.0327762	1.26078	1.26078	10.22	11.7	0.0507066	1.14481	1.14481
MD00G1100700	O-methyltransferase 1;function=O-methyltransferase 1	0.05	0	0.771209	0	#DIV/0!	0	0.02	1	#DIV/0!	#DIV/0!	0	0	NA	#DIV/0!	#DIV/0!
MD00G1100800	Protein of unknown function;function=Protein of unknown function	0	0	NA	#DIV/0!	#DIV/0!	0	0	NA	#DIV/0!	#DIV/0!	0	0	NA	#DIV/0!	#DIV/0!
MD00G1101100	Protein of unknown function;function=Protein of unknown function	0.73	0.77	1	1.05479	1.05479	0.97	1.05	0.868563	1.08247	1.08247	0.51	0.44	0.956037	0.862745	-1.15909
MD00G1101200	Plant self-incompatibility protein S1 family;function=Plant self-incompatibility protein S1 family	0	0	NA	#DIV/0!	#DIV/0!	0	0	NA	#DIV/0!	#DIV/0!	0	0	NA	#DIV/0!	#DIV/0!
MD00G1101300	heat shock protein 60;function=heat shock protein 60	2.15	4.14	0.0106663	1.92558	1.92558	2.87	1.9	0.47985	0.662021	-1.51053	0.47	0.56	1	1.19149	1.19149
MD00G1101400	cysteine-rich RLK (RECEPTOR-like protein kinase) 27;function=cysteine-rich RLK (RECEPTOR-like protein kinase) 27	0.03	0.02	0.925279	0.666667	-1.5	0.12	0.12	1	1	-1	0.29	0.23	0.927187	0.793103	-1.26087
MD00G1101500	cysteine-rich RLK (RECEPTOR-like protein kinase) 25;function=cysteine-rich RLK (RECEPTOR-like protein kinase) 25	0	0.02	1	#DIV/0!	#DIV/0!	0	0	NA	#DIV/0!	#DIV/0!	0	0	NA	#DIV/0!	#DIV/0!
MD00G1101600	subunit B1;function=subunit B1	0.23	0	0.394133	0	#DIV/0!	0.15	0.28	1	1.86667	1.86667	0.22	0.36	1	1.63636	1.63636
MD00G1101700	cysteine-rich RLK (RECEPTOR-like protein kinase) 26;function=cysteine-rich RLK (RECEPTOR-like protein kinase) 26	0.05	0.1	0.698518	2	2	0.09	0.15	0.841706	1.66667	1.66667	0.99	0.79	0.726365	0.79798	-1.25316
MD00G1101900	cysteine-rich RLK (RECEPTOR-like protein kinase) 25;function=cysteine-rich RLK (RECEPTOR-like protein kinase) 25	0.36	0.46	0.829631	1.27778	1.27778	0.27	0.27	1	1	-1	0.39	0.2	0.250349	0.512821	-1.95
MD00G1102000		0	0.13	1	#DIV/0!	#DIV/0!	0	0	NA	#DIV/0!	#DIV/0!	0	0	NA	#DIV/0!	#DIV/0!
MD00G1102100	cysteine-rich RLK (RECEPTOR-like protein kinase) 25;function=cysteine-rich RLK (RECEPTOR-like protein kinase) 25	1.74	1.83	0.967611	1.05172	1.05172	1.69	1.46	0.774624	0.863905	-1.15753	0.8	0.88	0.77563	1.1	1.1
MD00G1102200	cysteine-rich RLK (RECEPTOR-like protein kinase) 25;function=cysteine-rich RLK (RECEPTOR-like protein kinase) 25	0.76	0.88	0.981351	1.15789	1.15789	0.67	0.93	0.49614	1.38806	1.38806	0.67	0.53	0.826993	0.791045	-1.26415
MD00G1102300		0	0	NA	#DIV/0!	#DIV/0!	0	0.02	1	#DIV/0!	#DIV/0!	0.04	0	1	0	#DIV/0!
MD00G1102500		22.65	26.14	0.746785	1.15408	1.15408	15.38	11.96	0.291786	0.777633	-1.28595	11.41	12.18	0.805735	1.06748	1.06748
MD00G1102700	Heavy metal transport/detoxification superfamily protein;function=Heavy metal transport/detoxification superfamily protein	133.78	116.86	0.00902097	0.873524	-1.14479	336.37	358.65	0.416525	1.06624	1.06624	328.15	305.33	1	0.930459	-1.07474
MD00G1102900	ELMO/CED-12 family protein;function=ELMO/CED-12 family protein	6.14	7.07	0.695649	1.15147	1.15147	7.86	9.92	0.0178314	1.26209	1.26209	7.07	6.21	0.740314	0.878359	-1.13849
MD00G1103000	cysteine-rich RLK (RECEPTOR-like protein kinase) 10;function=cysteine-rich RLK (RECEPTOR-like protein kinase) 10	0	0	NA	#DIV/0!	#DIV/0!	0	0	NA	#DIV/0!	#DIV/0!	0	0	NA	#DIV/0!	#DIV/0!
MD00G1103100	light harvesting complex of photosystem II 5;function=light harvesting complex of photosystem II 5	200.94	203.87	0.537445	1.01458	1.01458	72.84	89.05	0.104868	1.22254	1.22254	16.55	13.27	0.657573	0.801813	-1.24717
MD00G1103300	glycine-rich protein;function=glycine-rich protein	16.53	19.15	0.567985	1.1585	1.1585	19.48	24.56	0.0472671	1.26078	1.26078	18.61	16.64	0.831275	0.894143	-1.11839
MD00G1103500		0	0	NA	#DIV/0!	#DIV/0!	0	0	NA	#DIV/0!	#DIV/0!	0	0	NA	#DIV/0!	#DIV/0!
MD00G1103600	P-loop containing nucleoside triphosphate hydrolases superfamily protein;function=P-loop containing nucleoside triphosphate hydrolases superfamily protein	0.02	0.04	1	2	2	0	0	NA	#DIV/0!	#DIV/0!	0.03	0	1	0	#DIV/0!
MD00G1103700	FAD-binding Berberine family protein;function=FAD-binding Berberine family protein	0	0	NA	#DIV/0!	#DIV/0!	0	0	NA	#DIV/0!	#DIV/0!	0	0	NA	#DIV/0!	#DIV/0!
MD00G1103800	Co-chaperone GrpE family protein;function=Co-chaperone GrpE family protein	10.21	7.86	0.000951941	0.769833	-1.29898	17.52	16.31	0.905004	0.930936	-1.07419	23.72	29.6	0.00180963	1.24789	1.24789
MD00G1103900	auxin response factor 17;function=auxin response factor 17	1.8	2.33	0.215581	1.29444	1.29444	1.6	1.54	1	0.9625	-1.03896	2.56	3.14	0.137355	1.22656	1.22656
MD00G1104000	Translation initiation factor IF2/IF5;function=Translation initiation factor IF2/IF5	38.42	37.88	0.195428	0.985945	-1.01426	57.56	57.47	0.99594	0.998436	-1.00157	91.29	98.63	0.163264	1.0804	1.0804
MD00G1104100	Protein of unknown function;function=Protein of unknown function	52.72	64.12	0.0752672	1.21624	1.21624	41.28	31.56	0.0065454	0.764535	-1.30798	31.29	29.86	1	0.954298	-1.04789
MD00G1104200	Galactosyltransferase family protein;function=Galactosyltransferase family protein	23.35	25.97	0.82267	1.11221	1.11221	19.01	20.25	0.635178	1.06523	1.06523	9.98	8.94	0.808287	0.895792	-1.11633
MD00G1104300	Vacuolar sorting protein 9 (VPS9) domain;function=Vacuolar sorting protein 9 (VPS9) domain	6.37	6.22	0.315697	0.976452	-1.02412	6.94	6.04	0.464164	0.870317	-1.14901	6.69	6.41	1	0.958146	-1.04368
MD00G1104400	heavy metal atpase 2;function=heavy metal atpase 2	0.55	1.05	0.00167614	1.90909	1.90909	0.78	0.89	0.817867	1.14103	1.14103	0.13	0.07	0.734144	0.538462	-1.85714
MD00G1104600	cGMP-dependent and protein kinase C) kinase family protein;function=cGMP-dependent and protein kinase C) kinase family protein	0.49	0.67	0.25338	1.36735	1.36735	0.33	0.35	1	1.06061	1.06061	1.19	1.37	0.410194	1.15126	1.15126
MD00G1104700	myb domain protein 42;function=myb domain protein 42	4.32	6.21	0.0613613	1.4375	1.4375	5.74	4.31	0.336735	0.750871	-1.33179	50.15	46.2	0.984786	0.921236	-1.0855
MD00G1104800	P-loop containing nucleoside triphosphate hydrolases superfamily protein;function=P-loop containing nucleoside triphosphate hydrolases superfamily protein	4.17	5.45	0.0921714	1.30695	1.30695	4.47	4.96	0.704323	1.10962	1.10962	4.79	3.9	0.632446	0.814196	-1.22821
MD00G1104900	Tetratricopeptide repeat (TPR)-like superfamily protein;function=Tetratricopeptide repeat (TPR)-like superfamily protein	0.45	0.46	1	1.02222	1.02222	0.31	0.51	0.41265	1.64516	1.64516	0.54	0.68	0.5585	1.25926	1.25926
MD00G1105000	Plant invertase/pectin methylesterase inhibitor superfamily protein;function=Plant invertase/pectin methylesterase inhibitor superfamily protein	268.03	314.65	0.404153	1.17394	1.17394	6.69	4.86	0.338688	0.726457	-1.37654	7.75	11.82	0.0772727	1.52516	1.52516
MD00G1105100	Plant invertase/pectin methylesterase inhibitor superfamily protein;function=Plant invertase/pectin methylesterase inhibitor superfamily protein	0	0	NA	#DIV/0!	#DIV/0!	0	0	NA	#DIV/0!	#DIV/0!	0	0	NA	#DIV/0!	#DIV/0!
MD00G1105200	Plant invertase/pectin methylesterase inhibitor superfamily protein;function=Plant invertase/pectin methylesterase inhibitor superfamily protein	0.85	1.21	0.724138	1.42353	1.42353	0.54	0.53	1	0.981481	-1.01887	1.69	0.14	0.00220662	0.0828402	-12.0714
MD00G1105300	Plant invertase/pectin methylesterase inhibitor superfamily protein;function=Plant invertase/pectin methylesterase inhibitor superfamily protein	116.46	177.02	0.00025548	1.52001	1.52001	92.44	59.89	0.00195813	0.64788	-1.5435	99.12	30.65	1.80968e-17	0.309221	-3.23393
MD00G1105400	Leucine-rich repeat protein kinase family protein;function=Leucine-rich repeat protein kinase family protein	0	0	NA	#DIV/0!	#DIV/0!	0	0	NA	#DIV/0!	#DIV/0!	0	0.01	1	#DIV/0!	0
MD00G1105500		0.15	0.21	1	1.4	1.4	0.12	0.3	0.776907	2.5	2.5	0.7	0.45	0.813454	0.642857	-1.55556
MD00G1105600	Histone superfamily protein;function=Histone superfamily protein	193.63	196.21	0.651576	1.01332	1.01332	90.48	66.66	0.022673	0.736737	-1.35734	77.54	74.09	1	0.955507	-1.04656
MD00G1105700	beta glucosidase 13;function=beta glucosidase 13	2.52	4.22	0.00215346	1.6746	1.6746	1.42	1.99	0.270668	1.40141	1.40141	0.53	2.53	1.24273e-10	4.77358	4.77358
MD00G1105800	beta glucosidase 13;function=beta glucosidase 13	0.01	0	1	0	#DIV/0!	0.16	0.06	0.702726	0.375	-2.66667	0	0	NA	#DIV/0!	#DIV/0!
MD00G1106100	histone H2A 12;function=histone H2A 12	215.56	197.09	0.0822075	0.914316	-1.09371	34.27	26.17	0.116002	0.763642	-1.30951	29.19	28.98	0.906965	0.992806	-1.00725
MD00G1106300	AGAMOUS-like 18;function=AGAMOUS-like 18	0.26	0.52	0.137513	2	2	0.04	0.07	0.874037	1.75	1.75	0.03	0.03	1	1	-1
MD00G1106400	LA RNA-binding protein;function=LA RNA-binding protein	9.19	9.53	0.771209	1.037	1.037	24.31	25.59	0.536124	1.05265	1.05265	29.91	27.63	0.989444	0.923771	-1.08252
MD00G1106500	Protein of unknown function (DUF630 and DUF632);function=Protein of unknown function (DUF630 and DUF632)	5.22	5.37	0.706059	1.02874	1.02874	5.49	5.34	1	0.972678	-1.02809	7.1	6.96	0.899883	0.980282	-1.02011
MD00G1106600	Late embryogenesis abundant (LEA) hydroxyproline-rich glycoprotein family;function=Late embryogenesis abundant (LEA) hydroxyproline-rich glycoprotein family	54.37	32.77	9.02188e-10	0.602722	-1.65914	252.25	263.26	0.906081	1.04365	1.04365	329.79	321.5	0.953675	0.974863	-1.02579
MD00G1106700		1.58	1.71	1	1.08228	1.08228	1.72	1.4	0.855615	0.813953	-1.22857	0.56	1.04	0.373181	1.85714	1.85714
MD00G1106800	Lactoylglutathione lyase / glyoxalase I family protein;function=Lactoylglutathione lyase / glyoxalase I family protein	0.01	0.01	1	1	-1	0	0	NA	#DIV/0!	#DIV/0!	0.05	0.03	1	0.6	-1.66667
MD00G1106900	Dynein light chain type 1 family protein;function=Dynein light chain type 1 family protein	0.16	0.29	0.471308	1.8125	1.8125	0.24	0.36	0.945981	1.5	1.5	0.22	0.16	1	0.727273	-1.375
MD00G1107100	CCCH-type zinc finger family protein;function=CCCH-type zinc finger family protein	1.95	1.78	0.232201	0.912821	-1.09551	1.8	1.62	0.888066	0.9	-1.11111	0.82	0.93	0.757453	1.13415	1.13415
MD00G1107200	FAD/NAD(P)-binding oxidoreductase;function=FAD/NAD(P)-binding oxidoreductase	38.52	37.29	0.140162	0.968069	-1.03298	40.58	41.7	0.854829	1.0276	1.0276	41.72	37.82	0.891893	0.90652	-1.10312
MD00G1107300	nudix hydrolase homolog 19;function=nudix hydrolase homolog 19	16.93	16.1	0.114039	0.950975	-1.05155	15.21	13.72	0.622352	0.902038	-1.1086	21.99	18.33	0.310805	0.833561	-1.19967
MD00G1107400	Nucleoporin interacting component (Nup93/Nic96-like) family protein;function=Nucleoporin interacting component (Nup93/Nic96-like) family protein	0.89	1.17	0.758602	1.31461	1.31461	2.42	2.94	0.767148	1.21488	1.21488	2.46	2.38	1	0.96748	-1.03361
MD00G1107500	Pentatricopeptide repeat (PPR) superfamily protein;function=Pentatricopeptide repeat (PPR) superfamily protein	1.85	2.19	0.637656	1.18378	1.18378	3.4	3.02	0.78948	0.888235	-1.12583	4.29	4.16	0.973583	0.969697	-1.03125
MD00G1107600	DHHC-type zinc finger family protein;function=DHHC-type zinc finger family protein	4.19	4.34	0.83979	1.0358	1.0358	7.18	8.13	0.25242	1.13231	1.13231	10.69	10.42	0.91462	0.974743	-1.02591
MD00G1107700	putative (Crd1);function=putative (Crd1)	515.37	517.03	0.546521	1.00322	1.00322	180	218.6	0.02385	1.21444	1.21444	76.26	55.62	0.278679	0.729347	-1.37109
MD00G1107800		0.57	0.61	1	1.07018	1.07018	1.48	1.49	1	1.00676	1.00676	1.5	1.41	1	0.94	-1.06383
MD00G1107900	AP2/B3-like transcriptional factor family protein;function=AP2/B3-like transcriptional factor family protein	0	0	NA	#DIV/0!	#DIV/0!	0	0	NA	#DIV/0!	#DIV/0!	0	0	NA	#DIV/0!	#DIV/0!
MD00G1108000	global transcription factor group B1;function=global transcription factor group B1	11.8	13.23	0.711478	1.12119	1.12119	21.14	23.32	0.210897	1.10312	1.10312	19.18	16.59	0.460479	0.864964	-1.15612
MD00G1108200	proteasome family protein;function=proteasome family protein	23.06	30.7	0.00620274	1.33131	1.33131	48.7	45.77	0.800967	0.939836	-1.06402	40.71	29.48	0.00249304	0.724146	-1.38094
MD00G1108400	UDP-glucosyl transferase 73C2;function=UDP-glucosyl transferase 73C2	0	0	NA	#DIV/0!	#DIV/0!	0	0	NA	#DIV/0!	#DIV/0!	0	0	NA	#DIV/0!	#DIV/0!
MD00G1108500	UDP-glucosyl transferase 73D1;function=UDP-glucosyl transferase 73D1	0.16	0.09	0.747927	0.5625	-1.77778	0	0	NA	#DIV/0!	#DIV/0!	0	0.04	1	#DIV/0!	#DIV/0!
MD00G1108700	TIP41-like family protein;function=TIP41-like family protein	2.08	2.51	0.823062	1.20673	1.20673	2.24	2.47	0.954063	1.10268	1.10268	1.6	1.15	0.641179	0.71875	-1.3913
MD00G1108800	TIP41-like family protein;function=TIP41-like family protein	1.75	2.1	0.887062	1.2	1.2	3.93	2.14	0.148161	0.544529	-1.83645	1.44	1.22	0.990614	0.847222	-1.18033
MD00G1108900	zinc finger protein 7;function=zinc finger protein 7	14.06	17.44	0.262064	1.2404	1.2404	18.98	13.36	0.0583906	0.703899	-1.42066	14.74	19.7	0.0192395	1.3365	1.3365
MD00G1109100		0	0	NA	#DIV/0!	#DIV/0!	0	0	NA	#DIV/0!	#DIV/0!	0	0	NA	#DIV/0!	#DIV/0!
MD00G1109200	Protein of unknown function;function=Protein of unknown function	1.14	1.77	0.126708	1.55263	1.55263	1.44	2.77	0.208596	1.92361	1.92361	2.71	0.63	0.0528819	0.232472	-4.30159
MD00G1109300		0	0	NA	#DIV/0!	#DIV/0!	0	0	NA	#DIV/0!	#DIV/0!	0	0	NA	#DIV/0!	#DIV/0!
MD00G1109400	Protein of unknown function;function=Protein of unknown function	9.4	11.09	0.70209	1.17979	1.17979	8.04	6.69	0.560813	0.83209	-1.20179	6.82	7.87	0.400799	1.15396	1.15396
MD00G1109500	DNA topoisomerase 1 beta;function=DNA topoisomerase 1 beta	0	0.04	0.520252	#DIV/0!	#DIV/0!	0	0.01	1	#DIV/0!	0	0	0.01	1	#DIV/0!	#DIV/0!
MD00G1109600	damaged DNA binding protein 1A;function=damaged DNA binding protein 1A	17.52	16.81	0.108782	0.959475	-1.04224	31.65	35.47	0.104002	1.1207	1.1207	30.44	25.68	0.403802	0.843627	-1.18536
MD00G1109700	photosystem I subunit K;function=photosystem I subunit K	363.36	467.37	0.015224	1.28625	1.28625	83.05	84.24	0.948284	1.01433	1.01433	22.85	8.72	0.027535	0.381619	-2.62041
MD00G1109800	Carbohydrate-binding X8 domain superfamily protein;function=Carbohydrate-binding X8 domain superfamily protein	2.46	2.37	0.76192	0.963415	-1.03797	1.27	0.83	0.71843	0.653543	-1.53012	0	0	NA	#DIV/0!	#DIV/0!
MD00G1109900	Protein kinase superfamily protein;function=Protein kinase superfamily protein	48.75	43.39	0.0509619	0.890051	-1.12353	24.63	24.55	1	0.996752	-1.00326	8.73	10.29	0.0642693	1.17869	1.17869
MD00G1110200	BON association protein 2;function=BON association protein 2	66.2	68.76	0.870738	1.03867	1.03867	150.5	135.22	0.633419	0.898472	-1.113	162.41	166.78	0.550757	1.02691	1.02691
MD00G1110300		1.83	1.04	0.0863302	0.568306	-1.75962	1.27	1.04	0.91055	0.818898	-1.22115	1.12	1.17	1	1.04464	1.04464
MD00G1110400	Protein of unknown function (DUF810);function=Protein of unknown function (DUF810)	3.04	4.44	0.000594743	1.46053	1.46053	3.7	3.61	1	0.975676	-1.02493	3.28	3.27	0.82337	0.996951	-1.00306
MD00G1110500	C3HC4 type (RING finger) family protein;function=C3HC4 type (RING finger) family protein	15.92	17.69	0.811904	1.11118	1.11118	16.88	20.18	0.0907135	1.1955	1.1955	19.94	20.08	0.676568	1.00702	1.00702
MD00G1110700	1;function=1	9.57	12.38	0.0349003	1.29363	1.29363	16.1	15.96	1	0.991304	-1.00877	16.95	15.98	1	0.942773	-1.0607
MD00G1110800	Plant protein of unknown function (DUF247);function=Plant protein of unknown function (DUF247)	0.27	0.44	0.563639	1.62963	1.62963	0.16	0.26	0.914081	1.625	1.625	0.15	0.31	0.316779	2.06667	2.06667
MD00G1110900		5.56	6	1	1.07914	1.07914	7.87	6.1	0.714836	0.775095	-1.29016	1.2	0.33	0.305063	0.275	-3.63636
MD00G1111000	Protein of unknown function;function=Protein of unknown function	5.48	8.3	0.00996317	1.5146	1.5146	6.82	5.61	0.420222	0.822581	-1.21569	0.61	0.5	0.968308	0.819672	-1.22
MD00G1111100	homolog of separase;function=homolog of separase	0	0	NA	#DIV/0!	#DIV/0!	0	0	NA	#DIV/0!	#DIV/0!	0.07	0	1	0	#DIV/0!
MD00G1111200	homolog of separase;function=homolog of separase	0.14	0.05	0.587243	0.357143	-2.8	0	0	NA	#DIV/0!	#DIV/0!	0.1	0.04	0.906965	0.4	-2.5
MD00G1111300	Plant protein of unknown function (DUF247);function=Plant protein of unknown function (DUF247)	0.26	0.5	0.339185	1.92308	1.92308	0.11	0.26	0.677574	2.36364	2.36364	0.15	0.36	0.307437	2.4	2.4
MD00G1111400		5.7	5.87	1	1.02982	1.02982	8.06	6.72	0.650063	0.833747	-1.1994	0.96	0.33	0.0909536	0.34375	-2.90909
MD00G1111500	FKBP-like peptidyl-prolyl cis-trans isomerase family protein;function=FKBP-like peptidyl-prolyl cis-trans isomerase family protein	9.87	10.61	1	1.07497	1.07497	5.27	4.82	0.923314	0.914611	-1.09336	2.78	2.14	0.738654	0.769784	-1.29907
MD00G1111600		0.35	0.46	1	1.31429	1.31429	0.23	0.65	0.558081	2.82609	2.82609	0.06	0.64	0.129026	10.6667	10.6667
MD00G1111700	Protein kinase superfamily protein;function=Protein kinase superfamily protein	8.89	9.69	1	1.08999	1.08999	9.33	8.31	0.54442	0.890675	-1.12274	4.88	4.3	0.819524	0.881148	-1.13488
MD00G1111800	Protein of unknown function;function=Protein of unknown function	41.24	48.34	0.346763	1.17216	1.17216	126.11	129.07	0.826562	1.02347	1.02347	82.97	87.43	0.253848	1.05375	1.05375
MD00G1111900	MAP kinase 4;function=MAP kinase 4	25.21	21.91	0.00347781	0.8691	-1.15062	29.59	26.77	0.676355	0.904698	-1.10534	19.86	19.45	0.833627	0.979355	-1.02108
MD00G1112000	Pectin lyase-like superfamily protein;function=Pectin lyase-like superfamily protein	2.4	2.21	0.586638	0.920833	-1.08597	0.04	0	1	0	#DIV/0!	0	0.03	1	#DIV/0!	#DIV/0!
MD00G1112100	UDP-Glycosyltransferase superfamily protein;function=UDP-Glycosyltransferase superfamily protein	0.14	0.21	0.750845	1.5	1.5	0.02	0.11	0.587052	5.5	5.5	0.22	0.1	0.543571	0.454545	-2.2
MD00G1112200		1.17	1.24	1	1.05983	1.05983	1.42	2.21	0.495214	1.55634	1.55634	1.31	1.47	0.864901	1.12214	1.12214
MD00G1112300	chromatin-remodeling protein 11;function=chromatin-remodeling protein 11	0.37	0.77	0.349517	2.08108	2.08108	1.1	1.23	1	1.11818	1.11818	1.45	1.19	1	0.82069	-1.21849
MD00G1112400	GRAS family transcription factor;function=GRAS family transcription factor	0.16	0.05	0.149585	0.3125	-3.2	0	0.01	1	#DIV/0!	#DIV/0!	0.05	0	0.578781	0	#DIV/0!
MD00G1112500	root hair specific 19;function=root hair specific 19	212.76	254.42	0.351764	1.19581	1.19581	409.9	298.81	3.80295e-05	0.728983	-1.37177	149.88	148.62	0.868843	0.991593	-1.00848
MD00G1113000		0.14	0.09	1	0.642857	-1.55556	0.6	0.23	0.591528	0.383333	-2.6087	0.09	0.06	1	0.666667	-1.5
MD00G1113200	Protein of unknown function;function=Protein of unknown function	4.56	5.4	0.493147	1.18421	1.18421	3	3.17	0.866264	1.05667	1.05667	2.93	3.03	0.826643	1.03413	1.03413
MD00G1113300	ARM repeat superfamily protein;function=ARM repeat superfamily protein	39.39	35.93	0.059285	0.91216	-1.0963	48.06	52.17	0.54322	1.08552	1.08552	61.19	43.2	0.0088109	0.705998	-1.41644
MD00G1113500	zinc finger protein 2;function=zinc finger protein 2	8.66	6.59	0.131997	0.76097	-1.31411	17.91	12.73	0.0488726	0.710776	-1.40691	26.95	19.11	0.0808987	0.709091	-1.41026
MD00G1113600	glyceraldehyde-3-phosphate dehydrogenase B subunit;function=glyceraldehyde-3-phosphate dehydrogenase B subunit	15	18.18	0.477412	1.212	1.212	7.19	8.17	0.752789	1.1363	1.1363	7.3	2.66	0.102723	0.364384	-2.74436
MD00G1113700	Galactose oxidase/kelch repeat superfamily protein;function=Galactose oxidase/kelch repeat superfamily protein	4.37	4.32	0.576021	0.988558	-1.01157	4.37	4.43	0.950195	1.01373	1.01373	3.58	3.04	0.611204	0.849162	-1.17763
MD00G1113800	ARM repeat superfamily protein;function=ARM repeat superfamily protein	7.75	7.96	0.712767	1.0271	1.0271	11.25	12.28	0.341918	1.09156	1.09156	9.71	7.46	0.0582791	0.76828	-1.30161
MD00G1113900	glutamate dehydrogenase 3;function=glutamate dehydrogenase 3	34.43	54.6	6.03008e-05	1.58583	1.58583	74.95	63.85	0.212591	0.851901	-1.17384	57.37	76.4	0.000725011	1.33171	1.33171
MD00G1114000		0.02	0.06	1	3	3	0	0.2	0.417673	#DIV/0!	#DIV/0!	0.36	0.11	0.515804	0.305556	-3.27273
MD00G1114100		14.15	17.58	0.290051	1.2424	1.2424	16.89	18.19	0.662927	1.07697	1.07697	13.3	13.41	0.822443	1.00827	1.00827
MD00G1114200		0.19	0.32	0.743107	1.68421	1.68421	0.07	0.09	1	1.28571	1.28571	0	0	NA	#DIV/0!	#DIV/0!
MD00G1114300	ethylene sensor;function=ethylene sensor	4.66	5.95	0.0734344	1.27682	1.27682	9.97	8.92	0.537879	0.894684	-1.11771	6.28	5.74	0.96209	0.914013	-1.09408
MD00G1114400	AT hook motif DNA-binding family protein;function=AT hook motif DNA-binding family protein	19.85	18.59	0.0658238	0.936524	-1.06778	15.96	18.58	0.0683809	1.16416	1.16416	12.57	10.99	0.637387	0.874304	-1.14377
MD00G1114500		7.03	7.97	0.727113	1.13371	1.13371	6.02	5.45	0.672783	0.905316	-1.10459	3.2	2.57	0.403815	0.803125	-1.24514
MD00G1114600		9.68	10.62	0.998061	1.09711	1.09711	10.25	8.23	0.0468811	0.802927	-1.24544	5.72	4.85	0.523114	0.847902	-1.17938
MD00G1114700	RNA binding;function=RNA binding	3.97	3.42	0.436648	0.861461	-1.16082	3.96	4.91	0.726731	1.2399	1.2399	4.3	4.28	1	0.995349	-1.00467
MD00G1114800	Ubiquitin-like superfamily protein;function=Ubiquitin-like superfamily protein	56.32	58.21	0.694157	1.03356	1.03356	36.83	29.82	0.100484	0.809666	-1.23508	37.71	43.02	0.191347	1.14081	1.14081
MD00G1114900		0	0	NA	#DIV/0!	#DIV/0!	0	0	NA	#DIV/0!	#DIV/0!	0	0	NA	#DIV/0!	#DIV/0!
MD00G1115000	At2g03830 (RGF8) and At5g64770 (RGF9).;function=At2g03830 (RGF8) and At5g64770 (RGF9).	0.01	0	1	0	#DIV/0!	0	0	NA	#DIV/0!	#DIV/0!	0.05	0.1	0.95628	2	2
MD00G1115100	YbaK/aminoacyl-tRNA synthetase-associated domain;function=YbaK/aminoacyl-tRNA synthetase-associated domain	9.89	10.39	0.976257	1.05056	1.05056	12.21	12.09	1	0.990172	-1.00993	8.48	9.59	0.327511	1.1309	1.1309
MD00G1115200	TARGET OF MONOPTEROS 6;function=TARGET OF MONOPTEROS 6	1.84	2.16	0.828912	1.17391	1.17391	9.07	12.21	0.0115086	1.3462	1.3462	4.85	4.8	0.93669	0.989691	-1.01042
MD00G1115300	Late embryogenesis abundant protein (LEA) family protein;function=Late embryogenesis abundant protein (LEA) family protein	0.04	0.08	0.673595	2	2	0.45	0.63	0.723293	1.4	1.4	1.1	1.14	0.87137	1.03636	1.03636
MD00G1115400	Late embryogenesis abundant protein (LEA) family protein;function=Late embryogenesis abundant protein (LEA) family protein	0.06	0.03	0.916564	0.5	-2	5.01	11.09	8.76968e-06	2.21357	2.21357	18.72	11.8	0.0414888	0.630342	-1.58644
MD00G1115500	Late embryogenesis abundant protein (LEA) family protein;function=Late embryogenesis abundant protein (LEA) family protein	0.07	0	0.337973	0	#DIV/0!	0.16	0.43	0.326668	2.6875	2.6875	0.36	0.33	1	0.916667	-1.09091
MD00G1115600	AP2/B3-like transcriptional factor family protein;function=AP2/B3-like transcriptional factor family protein	5.32	7.08	0.0189821	1.33083	1.33083	4.36	4.25	1	0.974771	-1.02588	2.51	3.57	0.000804793	1.42231	1.42231
MD00G1115700	Ribosomal protein S5 family protein;function=Ribosomal protein S5 family protein	36.79	37.22	0.604088	1.01169	1.01169	24.16	26.84	0.3111	1.11093	1.11093	24.08	23.72	0.888226	0.98505	-1.01518
MD00G1115800	WD40/YVTN repeat-like-containing domain;function=WD40/YVTN repeat-like-containing domain	0.05	0.06	1	1.2	1.2	0	0	NA	#DIV/0!	#DIV/0!	0	0	NA	#DIV/0!	#DIV/0!
MD00G1115900	LEUNIG homolog;function=LEUNIG homolog	0	0.03	1	#DIV/0!	#DIV/0!	0	0	NA	#DIV/0!	#DIV/0!	0	0	NA	#DIV/0!	#DIV/0!
MD00G1116000	Protein of unknown function;function=Protein of unknown function	3.75	3.31	0.2644	0.882667	-1.13293	3.17	3.43	0.879357	1.08202	1.08202	5.15	3.81	0.234503	0.739806	-1.35171
MD00G1116100	Telomerase activating protein Est1;function=Telomerase activating protein Est1	8.04	9.42	0.425926	1.17164	1.17164	11.89	10.5	0.477901	0.883095	-1.13238	9.95	9.24	1	0.928643	-1.07684
MD00G1116200	ralf-like 4;function=ralf-like 4	0	0	NA	#DIV/0!	#DIV/0!	0	0.04	1	#DIV/0!	#DIV/0!	0	0	NA	#DIV/0!	#DIV/0!
MD00G1116300	VQ motif-containing protein;function=VQ motif-containing protein	15.09	10.24	2.43906e-06	0.678595	-1.47363	15.81	16.86	0.692087	1.06641	1.06641	17.7	20.92	0.0708544	1.18192	1.18192
MD00G1116400	myb domain protein 43;function=myb domain protein 43	5.91	5.34	0.215487	0.903553	-1.10674	1.77	1.39	0.655756	0.785311	-1.27338	0.44	0.11	0.0546512	0.25	-4
MD00G1116600	SGNH hydrolase-type esterase superfamily protein;function=SGNH hydrolase-type esterase superfamily protein	1.21	1.04	0.478386	0.859504	-1.16346	1.69	1.06	0.184329	0.627219	-1.59434	0.55	0.58	1	1.05455	1.05455
MD00G1116700	alpha/beta-Hydrolases superfamily protein;function=alpha/beta-Hydrolases superfamily protein	2.55	2	0.0194751	0.784314	-1.275	3.26	3.72	0.510151	1.1411	1.1411	3.47	3.26	1	0.939481	-1.06442
MD00G1117000	NAC 007;function=NAC 007	0.2	0.32	0.65611	1.6	1.6	0	0.04	0.923314	#DIV/0!	#DIV/0!	0.02	0.04	1	2	2
MD00G1117100		0.69	0.77	1	1.11594	1.11594	0.3	0.31	1	1.03333	1.03333	0.46	0.1	0.263291	0.217391	-4.6
MD00G1117200	Pentatricopeptide repeat (PPR) superfamily protein;function=Pentatricopeptide repeat (PPR) superfamily protein	7.67	8.48	1	1.10561	1.10561	6.17	4.07	0.132796	0.659643	-1.51597	2.12	0.69	0.00504081	0.325472	-3.07246
MD00G1117300	Pentatricopeptide repeat (PPR) superfamily protein;function=Pentatricopeptide repeat (PPR) superfamily protein	9.7	10.66	1	1.09897	1.09897	7.79	4.88	0.124042	0.626444	-1.59631	2.51	0.82	0.00897011	0.326693	-3.06098
MD00G1117400	Eukaryotic translation initiation factor 2 subunit 1;function=Eukaryotic translation initiation factor 2 subunit 1	0.04	0	1	0	#DIV/0!	0	0.22	0.548069	#DIV/0!	#DIV/0!	0.19	0.26	0.969308	1.36842	1.36842
MD00G1117500	LYR family of Fe/S cluster biogenesis protein;function=LYR family of Fe/S cluster biogenesis protein	0.71	1.06	0.789824	1.49296	1.49296	0.94	0.99	1	1.05319	1.05319	1.53	1.79	0.931885	1.16993	1.16993
MD00G1117700	Pectin lyase-like superfamily protein;function=Pectin lyase-like superfamily protein	0	0	NA	#DIV/0!	#DIV/0!	0	0	NA	#DIV/0!	#DIV/0!	0	0	NA	#DIV/0!	#DIV/0!
MD00G1117800	Pectin lyase-like superfamily protein;function=Pectin lyase-like superfamily protein	0	0	NA	#DIV/0!	#DIV/0!	0	0	NA	#DIV/0!	#DIV/0!	0	0.06	1	#DIV/0!	#DIV/0!
MD00G1117900	Pectin lyase-like superfamily protein;function=Pectin lyase-like superfamily protein	0	0	NA	#DIV/0!	#DIV/0!	0	0	NA	#DIV/0!	#DIV/0!	0	0	NA	#DIV/0!	#DIV/0!
MD00G1118000	Ribosomal L28 family;function=Ribosomal L28 family	37.38	42.79	0.749903	1.14473	1.14473	19.95	22.09	0.754558	1.10727	1.10727	18.7	20.55	0.653222	1.09893	1.09893
MD00G1118200	DHHC-type zinc finger family protein;function=DHHC-type zinc finger family protein	0.01	0	1	0	#DIV/0!	0	0	NA	#DIV/0!	#DIV/0!	0	0	NA	#DIV/0!	#DIV/0!
MD00G1118300	P-loop containing nucleoside triphosphate hydrolases superfamily protein;function=P-loop containing nucleoside triphosphate hydrolases superfamily protein	0.36	0.46	0.871664	1.27778	1.27778	0.86	1.13	0.738311	1.31395	1.31395	1.18	0.98	0.922426	0.830508	-1.20408
MD00G1118400	P-loop containing nucleoside triphosphate hydrolases superfamily protein;function=P-loop containing nucleoside triphosphate hydrolases superfamily protein	0.71	0.88	0.761355	1.23944	1.23944	1.25	2.28	0.012964	1.824	1.824	2.36	1.54	0.108243	0.652542	-1.53247
MD00G1118600	winged-helix DNA-binding transcription factor family protein;function=winged-helix DNA-binding transcription factor family protein	4.19	4.09	0.516391	0.976134	-1.02445	4.16	4.38	0.766265	1.05288	1.05288	2.55	2.38	1	0.933333	-1.07143
MD00G1118700	Protein of unknown function;function=Protein of unknown function	9.52	9.93	1	1.04307	1.04307	5.08	4.07	0.711553	0.801181	-1.24816	0.2	0.08	0.819524	0.4	-2.5
MD00G1118800	nodulin MtN21 /EamA-like transporter family protein;function=nodulin MtN21 /EamA-like transporter family protein	1.48	1.92	0.411524	1.2973	1.2973	1.96	1.97	1	1.0051	1.0051	0.77	0.34	0.0868781	0.441558	-2.26471
MD00G1118900	related to AP2 11;function=related to AP2 11	0.14	0.11	0.981832	0.785714	-1.27273	0.2	0.15	1	0.75	-1.33333	0.15	0.02	0.437333	0.133333	-7.5
MD00G1119400	Late embryogenesis abundant (LEA) hydroxyproline-rich glycoprotein family;function=Late embryogenesis abundant (LEA) hydroxyproline-rich glycoprotein family	11.83	8.64	0.00148251	0.730347	-1.36921	8.04	10.97	0.170612	1.36443	1.36443	11.79	11.62	0.968308	0.985581	-1.01463
MD00G1119600	Major facilitator superfamily protein;function=Major facilitator superfamily protein	0.03	0.02	0.871519	0.666667	-1.5	0	0	NA	#DIV/0!	#DIV/0!	0	0	NA	#DIV/0!	#DIV/0!
MD00G1119900	Protein kinase superfamily protein;function=Protein kinase superfamily protein	1.64	1.73	1	1.05488	1.05488	2.88	3.84	0.273935	1.33333	1.33333	2.81	2.3	0.76932	0.818505	-1.22174
MD00G1120000		0	0	NA	#DIV/0!	#DIV/0!	0	0	NA	#DIV/0!	#DIV/0!	0	0	NA	#DIV/0!	#DIV/0!
MD00G1120100	alkaline/neutral invertase;function=alkaline/neutral invertase	3.24	4.01	0.255835	1.23765	1.23765	6.39	6.36	1	0.995305	-1.00472	7.96	8.86	0.224461	1.11307	1.11307
MD00G1120300	RING/U-box superfamily protein;function=RING/U-box superfamily protein	4.59	5.97	0.226563	1.30065	1.30065	3.89	2.59	0.313988	0.66581	-1.50193	2.21	1.84	0.906965	0.832579	-1.20109
MD00G1120400	anthranilate synthase 2;function=anthranilate synthase 2	22.45	29.6	0.00125475	1.31849	1.31849	29.7	26.36	0.309002	0.887542	-1.12671	16.41	15.19	1	0.925655	-1.08032
MD00G1120600	NB-ARC domain-containing disease resistance protein;function=NB-ARC domain-containing disease resistance protein	19.99	22.62	0.671416	1.13157	1.13157	21.69	23.15	0.592589	1.06731	1.06731	13.4	10.05	0.00727665	0.75	-1.33333
MD00G1120700	cyclin family;function=cyclin family	12.12	29.78	7.24283e-13	2.4571	2.4571	0.84	1.95	0.0346946	2.32143	2.32143	0.22	0.28	0.889397	1.27273	1.27273
MD00G1120800	RING/U-box superfamily protein;function=RING/U-box superfamily protein	9.98	12.08	0.513019	1.21042	1.21042	7.95	5.06	0.0352302	0.636478	-1.57115	3.54	3.09	0.992297	0.872881	-1.14563
MD00G1120900	NB-ARC domain-containing disease resistance protein;function=NB-ARC domain-containing disease resistance protein	2.63	3.45	0.273988	1.31179	1.31179	6.28	4.9	0.0728566	0.780255	-1.28163	4.02	3.53	0.770739	0.878109	-1.13881
MD00G1121000	LRR and NB-ARC domains-containing disease resistance protein;function=LRR and NB-ARC domains-containing disease resistance protein	8.01	8.15	0.904568	1.01748	1.01748	7.48	6.18	0.464583	0.826203	-1.21036	5.26	5.66	0.747394	1.07605	1.07605
MD00G1121200	NB-ARC domain-containing disease resistance protein;function=NB-ARC domain-containing disease resistance protein	5.98	7.31	0.247896	1.22241	1.22241	11.99	12.33	0.851086	1.02836	1.02836	7.39	5.94	0.159892	0.803789	-1.24411
MD00G1121300	UDP-glucosyl transferase 85A2;function=UDP-glucosyl transferase 85A2	1.26	1.08	0.37722	0.857143	-1.16667	0.74	0.83	0.895788	1.12162	1.12162	1.74	1.44	0.819524	0.827586	-1.20833
MD00G1121500	UDP-glucosyl transferase 85A2;function=UDP-glucosyl transferase 85A2	3.49	3.74	1	1.07163	1.07163	1.14	1.13	1	0.991228	-1.00885	0.84	0.32	0.189955	0.380952	-2.625
MD00G1121600	photosystem II reaction center protein B;function=photosystem II reaction center protein B	0.5	0.52	1	1.04	1.04	0.07	0.1	1	1.42857	1.42857	0	0	NA	#DIV/0!	#DIV/0!
MD00G1121700	chain 5 protein;function=chain 5 protein	0.1	0	1	0	#DIV/0!	0	0	NA	#DIV/0!	#DIV/0!	0	0	NA	#DIV/0!	#DIV/0!
MD00G1122000	ARF-GAP domain 9;function=ARF-GAP domain 9	111.85	105.84	0.0339834	0.946267	-1.05678	122.75	123.3	0.960535	1.00448	1.00448	128.29	104.77	0.116191	0.816665	-1.22449
MD00G1122100	ARF-GAP domain 9;function=ARF-GAP domain 9	36.06	39.11	1	1.08458	1.08458	69.62	72.74	0.706582	1.04481	1.04481	72.23	57.35	0.176523	0.793991	-1.25946
MD00G1122200	Pentatricopeptide repeat (PPR) superfamily protein;function=Pentatricopeptide repeat (PPR) superfamily protein	1.72	3.37	0.0783155	1.9593	1.9593	2.92	1.15	0.0970663	0.393836	-2.53913	0.66	0.48	1	0.727273	-1.375
MD00G1122300	Glycosyltransferase family 61 protein;function=Glycosyltransferase family 61 protein	0.04	0.1	0.741002	2.5	2.5	0	0.02	1	#DIV/0!	#DIV/0!	0.18	0.15	1	0.833333	-1.2
MD00G1122500	Protein of unknown function;function=Protein of unknown function	0	0	NA	#DIV/0!	#DIV/0!	0	0	NA	#DIV/0!	#DIV/0!	0	0	NA	#DIV/0!	#DIV/0!
MD00G1122600	Mitochondrial import inner membrane translocase subunit Tim17/Tim22/Tim23 family protein;function=Mitochondrial import inner membrane translocase subunit Tim17/Tim22/Tim23 family protein	1.43	0.93	0.313611	0.65035	-1.53763	1.09	1.29	1	1.18349	1.18349	2.28	1.53	0.529997	0.671053	-1.4902
MD00G1122700	Protein of unknown function (DUF1191);function=Protein of unknown function (DUF1191)	0.38	0.3	0.733224	0.789474	-1.26667	0	0.02	1	#DIV/0!	#DIV/0!	0	0.02	1	#DIV/0!	#DIV/0!
MD00G1122800	expansin A7;function=expansin A7	0	0.03	1	#DIV/0!	#DIV/0!	0	0	NA	#DIV/0!	#DIV/0!	0.03	0	1	0	#DIV/0!
MD00G1122900	Glycosyl hydrolase superfamily protein;function=Glycosyl hydrolase superfamily protein	0.8	1.05	0.485555	1.3125	1.3125	0.54	0.4	0.770497	0.740741	-1.35	0	0.02	1	#DIV/0!	#DIV/0!
MD00G1123000	methyl-CPG-binding domain 11;function=methyl-CPG-binding domain 11	6.8	9.04	0.0384108	1.32941	1.32941	9.89	9.46	1	0.956522	-1.04545	9.31	10.63	0.106617	1.14178	1.14178
MD00G1123300	Haloacid dehalogenase-like hydrolase (HAD) superfamily protein;function=Haloacid dehalogenase-like hydrolase (HAD) superfamily protein	0.88	1.49	0.210615	1.69318	1.69318	1.39	2.25	0.429842	1.61871	1.61871	6.6	5.37	0.749317	0.813636	-1.22905
MD00G1123600	Haloacid dehalogenase-like hydrolase (HAD) superfamily protein;function=Haloacid dehalogenase-like hydrolase (HAD) superfamily protein	23.42	29.45	0.0400647	1.25747	1.25747	12.58	10.44	0.406952	0.829889	-1.20498	15.49	13.05	0.536446	0.842479	-1.18697
MD00G1123700	gibberellin 20-oxidase 4;function=gibberellin 20-oxidase 4	0	0	NA	#DIV/0!	#DIV/0!	0	0	NA	#DIV/0!	#DIV/0!	0	0	NA	#DIV/0!	#DIV/0!
MD00G1123900	Protein kinase family protein with leucine-rich repeat domain;function=Protein kinase family protein with leucine-rich repeat domain	0.34	0.45	0.749313	1.32353	1.32353	0.66	0.58	0.899975	0.878788	-1.13793	0.57	0.22	0.111772	0.385965	-2.59091
MD00G1124000		0.05	0.08	1	1.6	1.6	0.17	0.07	1	0.411765	-2.42857	0.1	0.23	1	2.3	2.3
MD00G1124100	Leucine-rich repeat receptor-like protein kinase family protein;function=Leucine-rich repeat receptor-like protein kinase family protein	0.16	0.15	1	0.9375	-1.06667	0.93	0.81	1	0.870968	-1.14815	1.58	2.36	0.0833664	1.49367	1.49367
MD00G1124200	Leucine-rich repeat receptor-like protein kinase family protein;function=Leucine-rich repeat receptor-like protein kinase family protein	0.58	0.59	1	1.01724	1.01724	1.44	0.95	0.301468	0.659722	-1.51579	0.66	0.46	0.755285	0.69697	-1.43478
MD00G1124400	IBR domain-containing protein;function=IBR domain-containing protein	7.24	6.35	0.144104	0.877072	-1.14016	12.79	15.98	0.0313205	1.24941	1.24941	12.4	9.75	0.203245	0.78629	-1.27179
MD00G1124500	Leucine-rich repeat receptor-like protein kinase family protein;function=Leucine-rich repeat receptor-like protein kinase family protein	0.54	0.68	0.710043	1.25926	1.25926	1.36	1.3	1	0.955882	-1.04615	2.02	2.39	0.367688	1.18317	1.18317
MD00G1124700	Leucine-rich repeat receptor-like protein kinase family protein;function=Leucine-rich repeat receptor-like protein kinase family protein	0.34	0.28	0.470883	0.823529	-1.21429	1.21	0.92	0.306198	0.760331	-1.31522	1.19	1.07	0.997574	0.89916	-1.11215
MD00G1124900	Ribosomal protein L34e superfamily protein;function=Ribosomal protein L34e superfamily protein	7.44	7.51	0.756176	1.00941	1.00941	5.7	5.02	0.837978	0.880702	-1.13546	14.19	12.51	0.861118	0.881607	-1.13429
MD00G1125100	cycling DOF factor 2;function=cycling DOF factor 2	5.26	4.84	0.16712	0.920152	-1.08678	4.92	4.48	0.973965	0.910569	-1.09821	3.07	2.83	1	0.921824	-1.08481
MD00G1125200		0.61	0.6	1	0.983607	-1.01667	0.65	1	0.504007	1.53846	1.53846	2.38	2.59	0.869818	1.08824	1.08824
MD00G1125300	Calcium-binding EF-hand family protein;function=Calcium-binding EF-hand family protein	0.16	0	0.136975	0	#DIV/0!	0	0.03	1	#DIV/0!	#DIV/0!	0.03	0	1	0	#DIV/0!
MD00G1125400	expansin A15;function=expansin A15	235.01	256.46	1	1.09127	1.09127	1447.95	1600.21	0.150733	1.10516	1.10516	508.45	721.14	0.00398537	1.41831	1.41831
MD00G1125500	polypyrimidine tract-binding protein 1;function=polypyrimidine tract-binding protein 1	17.47	15.76	0.0138628	0.902118	-1.1085	20.11	20.83	0.762483	1.0358	1.0358	16.41	16.79	0.588833	1.02316	1.02316
MD00G1125600	RNA-binding KH domain-containing protein;function=RNA-binding KH domain-containing protein	17.32	21.34	0.0704547	1.2321	1.2321	29.27	28.88	1	0.986676	-1.0135	26.14	25.25	0.929854	0.965953	-1.03525
MD00G1125800	Tho complex subunit 7/Mft1p;function=Tho complex subunit 7/Mft1p	1.22	1.35	1	1.10656	1.10656	0.74	0.71	1	0.959459	-1.04225	0.89	0.81	1	0.910112	-1.09877
MD00G1125900	putative;function=putative	4.52	6.78	0.0113407	1.5	1.5	5.04	4.85	1	0.962302	-1.03918	6.1	5.78	1	0.947541	-1.05536
MD00G1126000	putative;function=putative	1.13	1.66	0.536667	1.46903	1.46903	3.08	3.07	1	0.996753	-1.00326	3.34	1.75	0.06953	0.523952	-1.90857
MD00G1126100	putative;function=putative	4.41	5.73	0.509444	1.29932	1.29932	4.95	4.75	1	0.959596	-1.04211	5.49	4.15	0.312963	0.75592	-1.32289
MD00G1126200	Protein of unknown function;function=Protein of unknown function	26.92	27.48	0.660532	1.0208	1.0208	18.02	16.85	0.871143	0.935072	-1.06944	16.78	16.42	0.923061	0.978546	-1.02192
MD00G1126400	Tetratricopeptide repeat (TPR)-like superfamily protein;function=Tetratricopeptide repeat (TPR)-like superfamily protein	0.02	0.08	0.66628	4	4	0	0.08	0.725794	#DIV/0!	#DIV/0!	0.11	0.09	1	0.818182	-1.22222
MD00G1126700	GRAM domain-containing protein / ABA-responsive protein-related;function=GRAM domain-containing protein / ABA-responsive protein-related	0.67	0.9	0.732482	1.34328	1.34328	1.15	1.13	1	0.982609	-1.0177	0.53	1.18	0.130744	2.22642	2.22642
MD00G1126800	Duplicated homeodomain-like superfamily protein;function=Duplicated homeodomain-like superfamily protein	3.39	3.92	0.730437	1.15634	1.15634	4.42	4.87	0.816073	1.10181	1.10181	6.58	7.34	0.243912	1.1155	1.1155
MD00G1126900	Protein kinase family protein with ARM repeat domain;function=Protein kinase family protein with ARM repeat domain	14.64	14.54	0.307884	0.993169	-1.00688	31.29	27.61	0.418645	0.882391	-1.13329	26.48	26.54	0.623183	1.00227	1.00227
MD00G1127000	Calcium-binding EF hand family protein;function=Calcium-binding EF hand family protein	24.4	24.88	0.533116	1.01967	1.01967	35.81	30.12	0.0723037	0.841106	-1.18891	22.35	21.8	0.929972	0.975391	-1.02523
MD00G1127100	Cysteine proteinases superfamily protein;function=Cysteine proteinases superfamily protein	0	0	NA	#DIV/0!	#DIV/0!	0	0	NA	#DIV/0!	#DIV/0!	0	0	NA	#DIV/0!	#DIV/0!
MD00G1127200	Eukaryotic aspartyl protease family protein;function=Eukaryotic aspartyl protease family protein	0.4	0.36	0.829282	0.9	-1.11111	0.02	0.1	0.613065	5	5	0.09	0.07	1	0.777778	-1.28571
MD00G1127300	SNF2 domain-containing protein / helicase domain-containing protein / zinc finger protein-related;function=SNF2 domain-containing protein / helicase domain-containing protein / zinc finger protein-related	4.09	4.78	0.610345	1.1687	1.1687	7.74	8.29	0.502409	1.07106	1.07106	5.35	4.71	0.704381	0.880374	-1.13588
MD00G1127400	high-mobility group box 6;function=high-mobility group box 6	1.03	1.1	1	1.06796	1.06796	0.08	0.08	1	1	-1	0.05	0.01	0.203287	0.2	-5
MD00G1127500	Regulator of chromosome condensation (RCC1) family protein;function=Regulator of chromosome condensation (RCC1) family protein	24.99	35.77	0.00639093	1.43137	1.43137	73.89	74.78	0.911931	1.01204	1.01204	70.72	70.33	0.755406	0.994485	-1.00555
MD00G1127600	peroxin 13;function=peroxin 13	0.31	0.2	0.567704	0.645161	-1.55	0.66	0.22	0.178937	0.333333	-3	0.2	0.24	1	1.2	1.2
MD00G1127700	drought-induced 21;function=drought-induced 21	8.08	8.53	1	1.05569	1.05569	7.2	9.92	0.155508	1.37778	1.37778	8.61	6.26	0.32987	0.727062	-1.3754
MD00G1127800	Pollen Ole e 1 allergen and extensin family protein;function=Pollen Ole e 1 allergen and extensin family protein	0	0	NA	#DIV/0!	#DIV/0!	0	0	NA	#DIV/0!	#DIV/0!	0.09	0	0.643261	0	#DIV/0!
MD00G1127900	eukaryotic translation initiation factor 2 gamma subunit;function=eukaryotic translation initiation factor 2 gamma subunit	23.65	23.77	0.454068	1.00507	1.00507	34.12	31.46	0.650769	0.92204	-1.08455	32.65	27.82	0.377533	0.852067	-1.17362
MD00G1128000	NAD(P)-binding Rossmann-fold superfamily protein;function=NAD(P)-binding Rossmann-fold superfamily protein	0.32	0.29	0.813357	0.90625	-1.10345	0.16	0.24	0.836161	1.5	1.5	0.2	0.2	1	1	-1
MD00G1128100	pleiotropic regulatory locus 1;function=pleiotropic regulatory locus 1	40.01	39.33	0.327319	0.983004	-1.01729	48.54	44.58	0.659183	0.918418	-1.08883	35.23	36.99	0.29101	1.04996	1.04996
MD00G1128200	Protein of unknown function (DUF803);function=Protein of unknown function (DUF803)	7.84	8.47	1	1.08036	1.08036	9	7.91	0.48331	0.878889	-1.1378	7.5	7.67	0.682327	1.02267	1.02267
MD00G1128300	ARM repeat superfamily protein;function=ARM repeat superfamily protein	8.83	8.32	0.0880797	0.942242	-1.0613	29.87	29.5	1	0.987613	-1.01254	28.9	25.01	0.473173	0.865398	-1.15554
MD00G1128400	5'-3' exoribonuclease 3;function=5'-3' exoribonuclease 3	0.56	0.89	0.444437	1.58929	1.58929	0.32	0.19	0.843418	0.59375	-1.68421	0.06	0.04	1	0.666667	-1.5
MD00G1128500	exoribonuclease 4;function=exoribonuclease 4	0.54	0.82	0.429939	1.51852	1.51852	0.71	0.37	0.231209	0.521127	-1.91892	0.14	0.14	1	1	-1
MD00G1128800	NDR1/HIN1-like 1;function=NDR1/HIN1-like 1	0.03	0.07	1	2.33333	2.33333	0	0	NA	#DIV/0!	#DIV/0!	0	0	NA	#DIV/0!	#DIV/0!
MD00G1129000	Late embryogenesis abundant (LEA) hydroxyproline-rich glycoprotein family;function=Late embryogenesis abundant (LEA) hydroxyproline-rich glycoprotein family	15.97	16.2	0.782649	1.0144	1.0144	27.13	31.45	0.298	1.15923	1.15923	17.13	27.66	3.55929e-08	1.61471	1.61471
MD00G1129100	gene A)-related 6;function=gene A)-related 6	13.96	13.67	0.229388	0.979226	-1.02121	18.3	15.75	0.200262	0.860656	-1.1619	13.87	13.74	0.757874	0.990627	-1.00946
MD00G1129200	GroES-like zinc-binding alcohol dehydrogenase family protein;function=GroES-like zinc-binding alcohol dehydrogenase family protein	43.59	45.41	0.749873	1.04175	1.04175	29.05	31.11	0.528691	1.07091	1.07091	35.55	34.37	0.964004	0.966807	-1.03433
MD00G1129300	mago nashi family protein;function=mago nashi family protein	72.59	74.9	0.815625	1.03182	1.03182	64.31	78.36	0.186142	1.21847	1.21847	73.67	69.47	1	0.942989	-1.06046
MD00G1129400	Transducin/WD40 repeat-like superfamily protein;function=Transducin/WD40 repeat-like superfamily protein	0.47	0.28	0.221346	0.595745	-1.67857	0.04	0.1	0.688486	2.5	2.5	0.57	1.05	0.0628122	1.84211	1.84211
MD00G1129500	Protein of unknown function;function=Protein of unknown function	0.01	0.02	1	2	2	0	0.01	1	#DIV/0!	0	0.13	0.15	1	1.15385	1.15385
MD00G1129700	NAD(P)-binding Rossmann-fold superfamily protein;function=NAD(P)-binding Rossmann-fold superfamily protein	5.21	5.96	0.726537	1.14395	1.14395	5.73	5.6	1	0.977312	-1.02321	5.85	4.97	0.676669	0.849573	-1.17706
MD00G1129800	Chaperone DnaJ-domain superfamily protein;function=Chaperone DnaJ-domain superfamily protein	8.06	11.68	0.011766	1.44913	1.44913	37.85	35.5	0.807345	0.937913	-1.0662	21.16	18.42	0.629881	0.87051	-1.14875
MD00G1129900		0.55	0.46	0.64422	0.836364	-1.19565	0.6	0.48	0.923314	0.8	-1.25	0.6	0.49	0.93473	0.816667	-1.22449
MD00G1130000	cycloartenol synthase 1;function=cycloartenol synthase 1	15.64	17.23	0.912207	1.10166	1.10166	18.91	17.28	0.643141	0.913802	-1.09433	24.75	22.15	0.807815	0.894949	-1.11738
MD00G1130100	Peptidase S24/S26A/S26B/S26C family protein;function=Peptidase S24/S26A/S26B/S26C family protein	16.65	16.91	0.767903	1.01562	1.01562	18.27	13.6	0.0268027	0.74439	-1.34338	10.69	11.65	0.479056	1.0898	1.0898
MD00G1130200	NAC (No Apical Meristem) domain transcriptional regulator superfamily protein;function=NAC (No Apical Meristem) domain transcriptional regulator superfamily protein	0.02	0	1	0	#DIV/0!	0	0	NA	#DIV/0!	#DIV/0!	0.02	0	1	0	#DIV/0!
MD00G1130400	molybdenum cofactor sulfurase (LOS5) (ABA3);function=molybdenum cofactor sulfurase (LOS5) (ABA3)	0	0	NA	#DIV/0!	#DIV/0!	0	0	NA	#DIV/0!	#DIV/0!	0	0	NA	#DIV/0!	#DIV/0!
MD00G1130500	putative;function=putative	14.45	14.78	0.693628	1.02284	1.02284	9.04	7.47	0.351933	0.826327	-1.21017	10.92	9.9	0.907919	0.906593	-1.10303
MD00G1130600	Transmembrane amino acid transporter family protein;function=Transmembrane amino acid transporter family protein	2.68	2.65	0.77643	0.988806	-1.01132	1.3	1.39	0.976667	1.06923	1.06923	4.02	7.33	0.000311847	1.82338	1.82338
MD00G1130700	Pentatricopeptide repeat (PPR) superfamily protein;function=Pentatricopeptide repeat (PPR) superfamily protein	1.47	1.43	0.81405	0.972789	-1.02797	0.71	0.99	0.430335	1.39437	1.39437	1	0.97	1	0.97	-1.03093
MD00G1130800	Protein of unknown function (DUF679);function=Protein of unknown function (DUF679)	0.38	0.51	0.793608	1.34211	1.34211	0	0	NA	#DIV/0!	#DIV/0!	0	0	NA	#DIV/0!	#DIV/0!
MD00G1130900	starch synthase 2;function=starch synthase 2	28.03	25.42	0.0916703	0.906885	-1.10268	25.19	26	0.84049	1.03216	1.03216	38.4	37.52	0.880205	0.977083	-1.02345
MD00G1131000	RING/U-box superfamily protein;function=RING/U-box superfamily protein	1.13	0.91	0.707061	0.80531	-1.24176	1.6	1.63	1	1.01875	1.01875	0.73	0.95	0.83808	1.30137	1.30137
MD00G1131100	disease resistance protein (TIR-NBS-LRR class);function=disease resistance protein (TIR-NBS-LRR class)	0.02	0	0.771209	0	#DIV/0!	0	0.03	0.73423	#DIV/0!	#DIV/0!	0.02	0	0.819524	0	#DIV/0!
MD00G1131200	Pentatricopeptide repeat (PPR-like) superfamily protein;function=Pentatricopeptide repeat (PPR-like) superfamily protein	2.16	2.08	0.538217	0.962963	-1.03846	2.19	2.3	0.923314	1.05023	1.05023	3.76	3.05	0.461112	0.81117	-1.23279
MD00G1131300	Ribosomal protein L34e superfamily protein;function=Ribosomal protein L34e superfamily protein	7.96	7.99	0.737017	1.00377	1.00377	5.97	5.46	0.964829	0.914573	-1.09341	15.66	13.72	0.830006	0.876117	-1.1414
MD00G1131600	FIZZY-related 2;function=FIZZY-related 2	13.2	13.4	0.539232	1.01515	1.01515	17.41	15.6	0.632409	0.896037	-1.11603	14.28	17.87	0.00276471	1.2514	1.2514
MD00G1131800	non-yellowing 1;function=non-yellowing 1	1.85	2.19	0.733848	1.18378	1.18378	1.08	1.11	1	1.02778	1.02778	1.24	0.74	0.501345	0.596774	-1.67568
MD00G1131900	SIN3 associated polypeptide P18;function=SIN3 associated polypeptide P18	1.31	2.18	0.200304	1.66412	1.66412	0.89	0.73	1	0.820225	-1.21918	0.2	0.4	0.664655	2	2
MD00G1132000	Nodulin-like / Major Facilitator Superfamily protein;function=Nodulin-like / Major Facilitator Superfamily protein	0.01	0	1	0	#DIV/0!	0	0	NA	#DIV/0!	#DIV/0!	0	0	NA	#DIV/0!	#DIV/0!
MD00G1132100	Chalcone and stilbene synthase family protein;function=Chalcone and stilbene synthase family protein	109.23	72.16	5.03404e-08	0.660624	-1.51372	0.57	0.56	1	0.982456	-1.01786	0.62	0.64	1	1.03226	1.03226
MD00G1132200	armadillo repeat kinesin 3;function=armadillo repeat kinesin 3	0.17	0.31	0.822368	1.82353	1.82353	0.17	0.38	0.894277	2.23529	2.23529	0.11	0.13	1	1.18182	1.18182
MD00G1132300	glycine-rich protein;function=glycine-rich protein	10.38	10.37	0.428123	0.999037	-1.00096	13.63	12.3	0.476264	0.902421	-1.10813	14.05	12.28	0.643261	0.874021	-1.14414
MD00G1132400	abscisic acid (aba)-deficient 4;function=abscisic acid (aba)-deficient 4	10.36	11.08	1	1.0695	1.0695	9.89	8.13	0.25589	0.822042	-1.21648	20.8	23.25	0.103447	1.11779	1.11779
MD00G1132500	Plant self-incompatibility protein S1 family;function=Plant self-incompatibility protein S1 family	0	0.05	1	#DIV/0!	#DIV/0!	0	0	NA	#DIV/0!	#DIV/0!	0	0	NA	#DIV/0!	#DIV/0!
MD00G1132600	calcineurin B-like protein 1;function=calcineurin B-like protein 1	5.38	7.3	0.0611329	1.35688	1.35688	3.49	3.57	0.97624	1.02292	1.02292	3.88	3.89	0.875594	1.00258	1.00258
MD00G1133000	1;function=1	0	0	NA	#DIV/0!	#DIV/0!	0	0	NA	#DIV/0!	#DIV/0!	0	0	NA	#DIV/0!	#DIV/0!
MD00G1133100		0	0	NA	#DIV/0!	#DIV/0!	0	0	NA	#DIV/0!	#DIV/0!	0	0	NA	#DIV/0!	#DIV/0!
MD00G1133200	PLANT CADMIUM RESISTANCE 2;function=PLANT CADMIUM RESISTANCE 2	5.04	6.61	0.507151	1.31151	1.31151	2.63	1.37	0.635097	0.520913	-1.91971	7.38	4.89	0.408027	0.662602	-1.5092
MD00G1133300	PLANT CADMIUM RESISTANCE 2;function=PLANT CADMIUM RESISTANCE 2	0.09	0.19	0.75631	2.11111	2.11111	0	0.17	0.272355	#DIV/0!	#DIV/0!	0.49	0.03	0.0450217	0.0612245	-16.3333
MD00G1133400		0.53	0.34	0.600777	0.641509	-1.55882	0.16	0.18	1	1.125	1.125	0.1	0	0.826993	0	#DIV/0!
MD00G1133500	PLANT CADMIUM RESISTANCE 2;function=PLANT CADMIUM RESISTANCE 2	3.96	3.35	0.364214	0.84596	-1.18209	2.21	3.81	0.0222154	1.72398	1.72398	0.5	0.02	0.00863447	0.04	-25
MD00G1133600	glycosyl hydrolase 9B6;function=glycosyl hydrolase 9B6	0.02	0.03	1	1.5	1.5	0	0	NA	#DIV/0!	#DIV/0!	0	0	NA	#DIV/0!	#DIV/0!
MD00G1133700	Plant invertase/pectin methylesterase inhibitor superfamily protein;function=Plant invertase/pectin methylesterase inhibitor superfamily protein	25.45	21.57	0.0890417	0.847544	-1.17988	0.98	1.39	0.640465	1.41837	1.41837	1.24	0.53	0.271887	0.427419	-2.33962
MD00G1133800	Plant invertase/pectin methylesterase inhibitor superfamily protein;function=Plant invertase/pectin methylesterase inhibitor superfamily protein	0.44	0.4	1	0.909091	-1.1	29.56	29.91	0.966994	1.01184	1.01184	49.95	45.08	0.967004	0.902503	-1.10803
MD00G1134000	Plant invertase/pectin methylesterase inhibitor superfamily protein;function=Plant invertase/pectin methylesterase inhibitor superfamily protein	82.08	65.47	0.00151199	0.797636	-1.2537	0.69	0.81	0.923857	1.17391	1.17391	0.1	0.04	0.928327	0.4	-2.5
MD00G1134100	Protein of unknown function (DUF607);function=Protein of unknown function (DUF607)	0.06	0	0.771209	0	#DIV/0!	0.54	0.27	0.743718	0.5	-2	0.28	0.03	0.278301	0.107143	-9.33333
MD00G1134200	cysteine-rich RLK (RECEPTOR-like protein kinase) 8;function=cysteine-rich RLK (RECEPTOR-like protein kinase) 8	0.4	0.41	1	1.025	1.025	0.68	1.04	0.243657	1.52941	1.52941	0.59	0.37	0.474719	0.627119	-1.59459
MD00G1134400	UDP-glucosyl transferase 78D2;function=UDP-glucosyl transferase 78D2	0.43	0.37	0.871861	0.860465	-1.16216	0.09	0.04	1	0.444444	-2.25	0.11	0.03	0.724298	0.272727	-3.66667
MD00G1134500	radical SAM domain-containing protein / GCN5-related N-acetyltransferase (GNAT) family protein;function=radical SAM domain-containing protein / GCN5-related N-acetyltransferase (GNAT) family protein	0.25	0.17	1	0.68	-1.47059	0	0.12	0.923314	#DIV/0!	#DIV/0!	0.08	0	1	0	#DIV/0!
MD00G1134600	Putative methyltransferase family protein;function=Putative methyltransferase family protein	4.32	5.58	0.215818	1.29167	1.29167	3.89	3.47	0.848316	0.892031	-1.12104	2.07	1.93	1	0.932367	-1.07254
MD00G1134700	Putative methyltransferase family protein;function=Putative methyltransferase family protein	4.34	5.32	0.80312	1.22581	1.22581	3.5	2.86	0.930732	0.817143	-1.22378	2.33	1.78	0.941656	0.763948	-1.30899
MD00G1134800	Protein of unknown function;function=Protein of unknown function	11.63	13.53	0.584131	1.16337	1.16337	3.48	3.86	0.768765	1.1092	1.1092	3.43	3.59	0.742252	1.04665	1.04665
MD00G1134900	Putative methyltransferase family protein;function=Putative methyltransferase family protein	1.25	1.19	1	0.952	-1.05042	7.14	5.29	0.655756	0.740896	-1.34972	6.35	6.7	0.843074	1.05512	1.05512
MD00G1135400	expressed protein localized to the inner membrane of the chloroplast.;function=expressed protein localized to the inner membrane of the chloroplast.	58.8	61.95	0.888629	1.05357	1.05357	60.65	56.86	0.800261	0.93751	-1.06665	105.79	128.19	0.00329179	1.21174	1.21174
MD00G1135500	Scorpion toxin-like knottin superfamily protein;function=Scorpion toxin-like knottin superfamily protein	0.02	0	1	0	#DIV/0!	0.12	0.12	1	1	-1	0.04	0	1	0	#DIV/0!
MD00G1135600	purine permease 3;function=purine permease 3	2.03	2.4	0.776633	1.18227	1.18227	1.65	1.95	0.639777	1.18182	1.18182	3.72	3.63	0.982743	0.975806	-1.02479
MD00G1135700	DNAJ heat shock family protein;function=DNAJ heat shock family protein	8.93	10.88	0.504674	1.21837	1.21837	9.23	8.32	0.794451	0.901408	-1.10938	4.41	4.35	0.992551	0.986395	-1.01379
MD00G1135800	DNAJ heat shock family protein;function=DNAJ heat shock family protein	4.35	6.28	0.223078	1.44368	1.44368	6.89	7.89	0.828912	1.14514	1.14514	3.73	2.42	0.335289	0.648794	-1.54132
MD00G1135900		3.34	4.04	0.857999	1.20958	1.20958	4.9	5.5	0.923314	1.12245	1.12245	2.55	2.02	0.905379	0.792157	-1.26238
MD00G1136000	DNAJ heat shock family protein;function=DNAJ heat shock family protein	0.94	1.65	0.0296914	1.75532	1.75532	2.77	3.09	0.807286	1.11552	1.11552	1.46	1.21	0.845504	0.828767	-1.20661
MD00G1136100	Tetratricopeptide repeat (TPR)-like superfamily protein;function=Tetratricopeptide repeat (TPR)-like superfamily protein	1.22	2.04	0.0606847	1.67213	1.67213	1.24	1.58	0.743667	1.27419	1.27419	0.9	1.09	0.758299	1.21111	1.21111
MD00G1136200	Tetratricopeptide repeat (TPR)-like superfamily protein;function=Tetratricopeptide repeat (TPR)-like superfamily protein	2.98	3.99	0.215415	1.33893	1.33893	2.01	1.69	0.854829	0.840796	-1.18935	1.14	1.04	1	0.912281	-1.09615
MD00G1136300	glutathione S-transferase tau 7;function=glutathione S-transferase tau 7	44.2	40.93	0.100402	0.926018	-1.07989	12.19	9.75	0.525588	0.799836	-1.25026	16.26	27.83	1.03126e-06	1.71156	1.71156
MD00G1136400		6.28	5.93	0.650594	0.944268	-1.05902	4.44	3.65	0.86033	0.822072	-1.21644	3.52	2.79	0.808988	0.792614	-1.26165
MD00G1136500	purin 7;function=purin 7	17.69	18.57	0.871958	1.04975	1.04975	25.03	24.99	0.989362	0.998402	-1.0016	23.69	20.49	0.524359	0.864922	-1.15617
MD00G1136600	galacturonosyltransferase 1;function=galacturonosyltransferase 1	29.01	28.65	0.231721	0.98759	-1.01257	35.06	33.39	0.920935	0.952367	-1.05001	28.52	25.82	0.837707	0.90533	-1.10457
MD00G1136700	UDP-Glycosyltransferase superfamily protein;function=UDP-Glycosyltransferase superfamily protein	20.69	20.53	0.514328	0.992267	-1.00779	17.05	13.42	0.448615	0.787097	-1.27049	12.65	12.22	1	0.966008	-1.03519
MD00G1136800	Tetratricopeptide repeat (TPR)-like superfamily protein;function=Tetratricopeptide repeat (TPR)-like superfamily protein	3.83	3.97	0.931644	1.03655	1.03655	4.77	5.6	0.322397	1.174	1.174	5.7	4.86	0.675551	0.852632	-1.17284
MD00G1137100	GDSL lipase 1;function=GDSL lipase 1	0	0	NA	#DIV/0!	#DIV/0!	0	0	NA	#DIV/0!	#DIV/0!	0.02	0	1	0	#DIV/0!
MD00G1137200	Protein of unknown function;function=Protein of unknown function	6.01	6.89	0.749903	1.14642	1.14642	1.3	1.23	1	0.946154	-1.05691	1.52	0.99	0.294585	0.651316	-1.53535
MD00G1137300	Protein of unknown function;function=Protein of unknown function	27.27	31.63	0.49528	1.15988	1.15988	14.91	15.33	0.89357	1.02817	1.02817	6.81	7.89	0.316668	1.15859	1.15859
MD00G1137500	63 kDa inner membrane family protein;function=63 kDa inner membrane family protein	8.89	13.37	1.74347e-06	1.50394	1.50394	15.9	17.9	0.242045	1.12579	1.12579	28.39	43.6	2.11718e-08	1.53575	1.53575
MD00G1137700	Pathogenesis-related thaumatin superfamily protein;function=Pathogenesis-related thaumatin superfamily protein	149.18	115.1	0.00489225	0.771551	-1.29609	8.97	4.6	8.68476e-07	0.512821	-1.95	0.74	0.31	0.193518	0.418919	-2.3871
MD00G1137800	ubiquitin carrier protein 7;function=ubiquitin carrier protein 7	112.44	125.49	0.746215	1.11606	1.11606	104.03	100.76	1	0.968567	-1.03245	78.19	71.09	0.943728	0.909196	-1.09987
MD00G1137900	basic helix-loop-helix (bHLH) DNA-binding superfamily protein;function=basic helix-loop-helix (bHLH) DNA-binding superfamily protein	0	0	NA	#DIV/0!	#DIV/0!	0	0	NA	#DIV/0!	#DIV/0!	0	0	NA	#DIV/0!	#DIV/0!
MD00G1138000	O-acyltransferase (WSD1-like) family protein;function=O-acyltransferase (WSD1-like) family protein	1.69	2.78	0.444878	1.64497	1.64497	2.54	1.61	0.653974	0.633858	-1.57764	0.7	0.57	0.995886	0.814286	-1.22807
MD00G1138200	RING/U-box superfamily protein;function=RING/U-box superfamily protein	11.12	10.41	0.0412468	0.936151	-1.0682	16.8	17.65	0.613162	1.0506	1.0506	17.16	14.65	0.458254	0.85373	-1.17133
MD00G1138300	poly(A) binding protein 8;function=poly(A) binding protein 8	57.42	65.28	0.505548	1.13689	1.13689	62.91	82.44	0.00157003	1.31044	1.31044	74.3	75.25	0.553181	1.01279	1.01279
MD00G1138500	polypeptide 34;function=polypeptide 34	0.13	0.11	0.839169	0.846154	-1.18182	0	0	NA	#DIV/0!	#DIV/0!	0.02	0	1	0	#DIV/0!
MD00G1138600	polypeptide 23;function=polypeptide 23	0.01	0.01	1	1	-1	0	0	NA	#DIV/0!	#DIV/0!	0	0	NA	#DIV/0!	#DIV/0!
MD00G1138700	polypeptide 34;function=polypeptide 34	0.01	0.02	1	2	2	0	0	NA	#DIV/0!	#DIV/0!	0.01	0	1	0	#DIV/0!
MD00G1139000	Ferritin/ribonucleotide reductase-like family protein;function=Ferritin/ribonucleotide reductase-like family protein	28.79	24.67	0.0437223	0.856895	-1.167	1.43	0.99	0.669623	0.692308	-1.44444	0.14	0.05	0.542256	0.357143	-2.8
MD00G1139200	translocase outer membrane 20-2;function=translocase outer membrane 20-2	0.04	0	1	0	#DIV/0!	0	0.07	1	#DIV/0!	#DIV/0!	0	0	NA	#DIV/0!	#DIV/0!
MD00G1139300	DCD (Development and Cell Death) domain protein;function=DCD (Development and Cell Death) domain protein	51.5	48.12	0.0451467	0.934369	-1.07024	89.72	76.82	0.0660999	0.856219	-1.16793	67.72	52.75	0.0189771	0.778943	-1.28379
MD00G1139400	Protein of unknown function;function=Protein of unknown function	1.78	2.49	0.257215	1.39888	1.39888	1.69	2.37	0.468604	1.40237	1.40237	0.99	1.08	0.901388	1.09091	1.09091
MD00G1139500	RUB1 conjugating enzyme 1;function=RUB1 conjugating enzyme 1	0	0	NA	#DIV/0!	#DIV/0!	0	0	NA	#DIV/0!	#DIV/0!	0	0	NA	#DIV/0!	#DIV/0!
MD00G1139600	Protein of unknown function;function=Protein of unknown function	2.77	4.96	1.34482e-07	1.79061	1.79061	3.21	3.55	0.714836	1.10592	1.10592	3.71	3.8	0.804006	1.02426	1.02426
MD00G1139700	RUB1 conjugating enzyme 1;function=RUB1 conjugating enzyme 1	0	0	NA	#DIV/0!	#DIV/0!	0	0	NA	#DIV/0!	#DIV/0!	0	0	NA	#DIV/0!	#DIV/0!
MD00G1139800	fatty acid desaturase 5;function=fatty acid desaturase 5	0.02	0.04	1	2	2	0	0	NA	#DIV/0!	#DIV/0!	0	0	NA	#DIV/0!	#DIV/0!
MD00G1139900	alpha/beta-Hydrolases superfamily protein;function=alpha/beta-Hydrolases superfamily protein	7.31	6.98	0.177506	0.954856	-1.04728	3.23	3.08	1	0.95356	-1.0487	1.83	1.91	0.885108	1.04372	1.04372
MD00G1140000	amino acid permease 2;function=amino acid permease 2	13.24	12.04	0.063781	0.909366	-1.09967	1.72	4.27	2.71948e-05	2.48256	2.48256	1.52	1.01	0.449203	0.664474	-1.50495
MD00G1140100	amino acid permease 2;function=amino acid permease 2	12.85	9.38	0.20276	0.729961	-1.36994	12.51	7.12	0.486683	0.569145	-1.75702	13.43	9.35	0.750528	0.696203	-1.43636
MD00G1140200	fumarase 1;function=fumarase 1	23.35	20.82	0.00650436	0.891649	-1.12152	28.52	30.72	0.484395	1.07714	1.07714	47.73	42.75	0.826653	0.895663	-1.11649
MD00G1140300	Pectin lyase-like superfamily protein;function=Pectin lyase-like superfamily protein	2.7	2.89	1	1.07037	1.07037	0.82	0.85	0.977771	1.03659	1.03659	0.38	0.38	1	1	-1
MD00G1140400	Pectin lyase-like superfamily protein;function=Pectin lyase-like superfamily protein	0	0	NA	#DIV/0!	#DIV/0!	0	0	NA	#DIV/0!	#DIV/0!	0	0	NA	#DIV/0!	#DIV/0!
MD00G1140500	P-loop nucleoside triphosphate hydrolases superfamily protein with CH (Calponin Homology) domain;function=P-loop nucleoside triphosphate hydrolases superfamily protein with CH (Calponin Homology) domain	4.38	5.73	0.00921992	1.30822	1.30822	0.69	0.62	0.914864	0.898551	-1.1129	0.24	0.32	0.506337	1.33333	1.33333
MD00G1140600	PAPA-1-like conserved region;function=PAPA-1-like conserved region	4.27	4.86	0.823872	1.13817	1.13817	3.65	3.44	0.992994	0.942466	-1.06105	2.9	2.67	1	0.92069	-1.08614
MD00G1140700	nuclear encoded CLP protease 5;function=nuclear encoded CLP protease 5	30.8	32.99	1	1.0711	1.0711	35.88	34.76	1	0.968785	-1.03222	44.79	59.16	5.36496e-05	1.32083	1.32083
MD00G1140800	WRKY family transcription factor;function=WRKY family transcription factor	145.6	180.28	0.0779441	1.23819	1.23819	82.88	77.91	0.870133	0.940034	-1.06379	61.81	63.31	0.637496	1.02427	1.02427
MD00G1140900	phosphoinositide 4-kinase gamma 1;function=phosphoinositide 4-kinase gamma 1	0	0	NA	#DIV/0!	#DIV/0!	0	0	NA	#DIV/0!	#DIV/0!	0	0	NA	#DIV/0!	#DIV/0!
MD00G1141100	delta 1-pyrroline-5-carboxylate synthase 2;function=delta 1-pyrroline-5-carboxylate synthase 2	0.04	0	0.209348	0	#DIV/0!	0.01	0.01	1	1	-1	0.03	0.04	0.947356	1.33333	1.33333
MD00G1141200	NAD(P)-linked oxidoreductase superfamily protein;function=NAD(P)-linked oxidoreductase superfamily protein	0.29	0.23	0.735046	0.793103	-1.26087	0.13	0.01	0.457337	0.0769231	-13	0.03	0	0.826993	0	#DIV/0!
MD00G1141300	Serine protease inhibitor (SERPIN) family protein;function=Serine protease inhibitor (SERPIN) family protein	0.01	0.16	0.0784895	16	16	0	0	NA	#DIV/0!	#DIV/0!	0	0	NA	#DIV/0!	#DIV/0!
MD00G1141400	Mitochondrial glycoprotein family protein;function=Mitochondrial glycoprotein family protein	1.7	1.96	0.921286	1.15294	1.15294	2.6	2.5	1	0.961538	-1.04	2.53	3.64	0.116741	1.43874	1.43874
MD00G1141500	NAD(P)-linked oxidoreductase superfamily protein;function=NAD(P)-linked oxidoreductase superfamily protein	0.73	0.91	0.841085	1.24658	1.24658	1.89	0.76	0.159071	0.402116	-2.48684	0.5	0.48	1	0.96	-1.04167
MD00G1141600		0	0	NA	#DIV/0!	#DIV/0!	0	0	NA	#DIV/0!	#DIV/0!	0	0	NA	#DIV/0!	#DIV/0!
MD00G1141700	NAD(P)-linked oxidoreductase superfamily protein;function=NAD(P)-linked oxidoreductase superfamily protein	12.25	11.55	0.160529	0.942857	-1.06061	4.64	4.77	1	1.02802	1.02802	3.27	2.34	0.170736	0.715596	-1.39744
MD00G1141800	Pectin lyase-like superfamily protein;function=Pectin lyase-like superfamily protein	0	0	NA	#DIV/0!	#DIV/0!	0	0	NA	#DIV/0!	#DIV/0!	0	0	NA	#DIV/0!	#DIV/0!
MD00G1142200	delta/epsilon subunit;function=delta/epsilon subunit	2.22	2.25	0.966781	1.01351	1.01351	3.22	3.63	0.729331	1.12733	1.12733	3.58	4.59	0.0792081	1.28212	1.28212
MD00G1142300		0.57	0.66	1	1.15789	1.15789	0.58	0.21	0.870679	0.362069	-2.7619	0.15	0.13	1	0.866667	-1.15385
MD00G1142400	growth-regulating factor 5;function=growth-regulating factor 5	7.36	6.61	0.0733314	0.898098	-1.11346	0.2	0.17	1	0.85	-1.17647	0.01	0.01	1	1	-1
MD00G1142500	DENN (AEX-3) domain-containing protein;function=DENN (AEX-3) domain-containing protein	4.15	4.53	1	1.09157	1.09157	7.25	8.18	0.203736	1.12828	1.12828	10.09	9.15	0.906965	0.906838	-1.10273
MD00G1142600	oxophytodienoate-reductase 3;function=oxophytodienoate-reductase 3	23.01	13.13	7.61655e-06	0.570621	-1.75248	3.12	4.11	0.162042	1.31731	1.31731	4.05	2.16	0.00244802	0.533333	-1.875
MD00G1142700	3-glucanase 5;function=3-glucanase 5	0.02	0	1	0	#DIV/0!	0	0	NA	#DIV/0!	#DIV/0!	0.01	0.15	0.4578	15	15
MD00G1142800	3-glucanase 5;function=3-glucanase 5	0	0.02	1	#DIV/0!	#DIV/0!	0	0.01	1	#DIV/0!	#DIV/0!	0.02	0	1	0	#DIV/0!
MD00G1143000	Ribosomal protein S5 domain 2-like superfamily protein;function=Ribosomal protein S5 domain 2-like superfamily protein	135.24	127.74	0.177624	0.944543	-1.05871	67.28	68.24	0.994688	1.01427	1.01427	73.69	63.18	0.472009	0.857375	-1.16635
MD00G1143300	TBP-associated factor 5;function=TBP-associated factor 5	8.46	10.71	0.144188	1.26596	1.26596	10.42	11.99	0.151999	1.15067	1.15067	8.19	7.01	0.630983	0.855922	-1.16833
MD00G1143400		0.07	0.07	1	1	-1	0.22	0.24	1	1.09091	1.09091	0.12	0.11	1	0.916667	-1.09091
MD00G1143500	WRKY DNA-binding protein 40;function=WRKY DNA-binding protein 40	2.72	2.84	0.986275	1.04412	1.04412	1.09	1.13	1	1.0367	1.0367	5.05	4.55	0.944904	0.90099	-1.10989
MD00G1143600	WRKY DNA-binding protein 40;function=WRKY DNA-binding protein 40	0	0	NA	#DIV/0!	#DIV/0!	0	0.02	1	#DIV/0!	#DIV/0!	0.06	0	0.639117	0	#DIV/0!
MD00G1143700	Actin-binding FH2 (Formin Homology) protein;function=Actin-binding FH2 (Formin Homology) protein	3.82	3.46	0.0149527	0.905759	-1.10405	2.7	2.09	0.0319937	0.774074	-1.29187	1.05	0.86	0.665627	0.819048	-1.22093
MD00G1143800	RHOMBOID-like protein 5;function=RHOMBOID-like protein 5	0.02	0.05	0.665001	2.5	2.5	0	0.01	1	#DIV/0!	#DIV/0!	0.05	0	0.595421	0	#DIV/0!
MD00G1144100		0	0	NA	#DIV/0!	#DIV/0!	0	0	NA	#DIV/0!	#DIV/0!	0	0	NA	#DIV/0!	#DIV/0!
MD00G1144200	S-domain-2 5;function=S-domain-2 5	0.97	1.15	1	1.18557	1.18557	1.28	1.95	0.862233	1.52344	1.52344	0.81	0.73	1	0.901235	-1.10959
MD00G1144300	Protein of unknown function;function=Protein of unknown function	0.28	0.09	0.136215	0.321429	-3.11111	0	0.02	0.923314	#DIV/0!	#DIV/0!	0.23	0.13	0.44347	0.565217	-1.76923
MD00G1144400	Protein of unknown function;function=Protein of unknown function	0.94	1.08	0.899333	1.14894	1.14894	0.43	0.54	0.761756	1.25581	1.25581	0.73	1.98	2.14311e-05	2.71233	2.71233
MD00G1144500	6-N-acetylglucosaminyltransferase family protein;function=6-N-acetylglucosaminyltransferase family protein	3.57	2.86	0.042746	0.80112	-1.24825	1.75	1.6	1	0.914286	-1.09375	0.87	1.11	0.528831	1.27586	1.27586
MD00G1144600	Plant protein of unknown function (DUF247);function=Plant protein of unknown function (DUF247)	3.47	4.56	0.396742	1.31412	1.31412	1.65	1.67	1	1.01212	1.01212	0.19	0.07	0.640521	0.368421	-2.71429
MD00G1144700	epsin N-terminal homology (ENTH) domain-containing protein / clathrin assembly protein-related;function=epsin N-terminal homology (ENTH) domain-containing protein / clathrin assembly protein-related	35.27	29.51	0.00423578	0.836688	-1.19519	33.66	39.66	0.060545	1.17825	1.17825	19.67	14.08	0.025864	0.715811	-1.39702
MD00G1144800	Protein of unknown function;function=Protein of unknown function	17.24	23.45	0.00144746	1.36021	1.36021	4.87	4.36	0.873437	0.895277	-1.11697	2.76	0.7	0.0143059	0.253623	-3.94286
MD00G1145000	RING/U-box superfamily protein;function=RING/U-box superfamily protein	12.86	14.56	0.688236	1.13219	1.13219	12.66	13.11	0.782417	1.03555	1.03555	11.88	8.46	0.0127355	0.712121	-1.40426
MD00G1145100	methylenetetrahydrofolate reductase 2;function=methylenetetrahydrofolate reductase 2	83.24	84.8	0.542525	1.01874	1.01874	122.74	104.03	0.0977954	0.847564	-1.17985	108.65	115.59	0.175084	1.06387	1.06387
MD00G1145200	beta glucosidase 15;function=beta glucosidase 15	0	0	NA	#DIV/0!	#DIV/0!	0	0.01	1	#DIV/0!	0	0.03	0	0.585715	0	#DIV/0!
MD00G1145300	beta glucosidase 17;function=beta glucosidase 17	0	0	NA	#DIV/0!	#DIV/0!	0	0.01	1	#DIV/0!	0	0.03	0	0.585715	0	#DIV/0!
MD00G1145400	DEA(D/H)-box RNA helicase family protein;function=DEA(D/H)-box RNA helicase family protein	11.33	15.5	0.0187513	1.36805	1.36805	9.17	9.29	1	1.01309	1.01309	7.11	5.63	0.509126	0.791842	-1.26288
MD00G1145500		1.55	2.19	0.161101	1.4129	1.4129	1.53	1.62	1	1.05882	1.05882	1.27	1.23	1	0.968504	-1.03252
MD00G1145600	ribosomal protein L24;function=ribosomal protein L24	33.65	36.73	0.981832	1.09153	1.09153	17.41	16.62	0.953861	0.954624	-1.04753	18.92	14.17	0.0877922	0.748943	-1.33522
MD00G1145700	endoplasmic reticulum-type calcium-transporting ATPase 3;function=endoplasmic reticulum-type calcium-transporting ATPase 3	6.44	6.2	0.236749	0.962733	-1.03871	8.54	9.42	0.368147	1.10304	1.10304	8.3	7.14	0.498562	0.860241	-1.16246
MD00G1146200	NAC 007;function=NAC 007	0.27	0.08	0.0723563	0.296296	-3.375	0.03	0.01	1	0.333333	-3	0	0	NA	#DIV/0!	#DIV/0!
MD00G1146300		0	0	NA	#DIV/0!	#DIV/0!	0	0	NA	#DIV/0!	#DIV/0!	0	0	NA	#DIV/0!	#DIV/0!
MD00G1146600		0	0	NA	#DIV/0!	#DIV/0!	0	0	NA	#DIV/0!	#DIV/0!	0	0	NA	#DIV/0!	#DIV/0!
MD00G1146800	Protein kinase superfamily protein;function=Protein kinase superfamily protein	9.52	8.96	0.115802	0.941176	-1.0625	11.93	13.37	0.230234	1.1207	1.1207	39.3	37.45	1	0.952926	-1.0494
MD00G1146900	cellulose synthase 6;function=cellulose synthase 6	0.04	0.07	0.692394	1.75	1.75	0.06	0.06	1	1	-1	0.1	0.07	0.947356	0.7	-1.42857
MD00G1147000	Protein of unknown function;function=Protein of unknown function	26.2	26.71	0.511207	1.01947	1.01947	27.88	24.56	0.288776	0.880918	-1.13518	14.04	12.33	0.652207	0.878205	-1.13869
MD00G1147100	amidase 1;function=amidase 1	72.96	81.42	0.743107	1.11595	1.11595	104.25	110.09	0.601735	1.05602	1.05602	63.76	51.62	0.124561	0.809598	-1.23518
MD00G1147200	amidase 1;function=amidase 1	43.77	48.49	0.841306	1.10784	1.10784	76.19	90.81	0.0469363	1.19189	1.19189	45.25	30.83	0.0064807	0.681326	-1.46773
MD00G1147300	Protein phosphatase 2C family protein;function=Protein phosphatase 2C family protein	0	0	NA	#DIV/0!	#DIV/0!	0	0	NA	#DIV/0!	#DIV/0!	0	0	NA	#DIV/0!	#DIV/0!
MD00G1147600	Protein phosphatase 2C family protein;function=Protein phosphatase 2C family protein	0.46	0.61	0.71756	1.32609	1.32609	0.37	0.41	1	1.10811	1.10811	0.47	0.27	0.531068	0.574468	-1.74074
MD00G1147700	Protein phosphatase 2C family protein;function=Protein phosphatase 2C family protein	1.01	1.11	1	1.09901	1.09901	0.39	0.4	1	1.02564	1.02564	0.29	0.21	0.857839	0.724138	-1.38095
MD00G1147800	Protein phosphatase 2C family protein;function=Protein phosphatase 2C family protein	0	0	NA	#DIV/0!	#DIV/0!	0	0	NA	#DIV/0!	#DIV/0!	0	0	NA	#DIV/0!	#DIV/0!
MD00G1148000	Protein of unknown function;function=Protein of unknown function	14.77	16.91	0.707023	1.14489	1.14489	7.76	7.82	0.998305	1.00773	1.00773	6.98	7.34	0.499366	1.05158	1.05158
MD00G1148100	heteroglycan glucosidase 1;function=heteroglycan glucosidase 1	45.99	55.31	0.0761138	1.20265	1.20265	79.32	73.56	0.614407	0.927383	-1.0783	78.25	69.4	0.625127	0.886901	-1.12752
MD00G1148200	alternative oxidase 1A;function=alternative oxidase 1A	0.24	0.27	1	1.125	1.125	0.11	0.18	0.801055	1.63636	1.63636	0.47	0.76	0.276553	1.61702	1.61702
MD00G1148300	RNA-binding (RRM/RBD/RNP motifs) family protein;function=RNA-binding (RRM/RBD/RNP motifs) family protein	4.42	4.78	1	1.08145	1.08145	7.69	8.32	0.674174	1.08192	1.08192	7.46	6.46	0.662424	0.865952	-1.1548
MD00G1148400	Protein of unknown function (DUF616);function=Protein of unknown function (DUF616)	9.49	11.63	0.346654	1.2255	1.2255	11.33	10.13	0.778252	0.894086	-1.11846	10.7	9.86	1	0.921495	-1.08519
MD00G1148500	DYNAMIN-like 1E;function=DYNAMIN-like 1E	2.7	3.79	0.263393	1.4037	1.4037	4.91	4.69	1	0.955193	-1.04691	3.02	2.8	1	0.927152	-1.07857
MD00G1148600		0.01	0	1	0	#DIV/0!	0	0	NA	#DIV/0!	#DIV/0!	0	0.03	0.819524	#DIV/0!	#DIV/0!
MD00G1148700		11.93	14.07	0.530436	1.17938	1.17938	6.19	7.08	0.783571	1.14378	1.14378	7.89	9.13	0.532154	1.15716	1.15716
MD00G1148800	peroxin-12;function=peroxin-12	0.04	0	0.336593	0	#DIV/0!	0.06	0.16	0.568389	2.66667	2.66667	0.04	0.07	0.946936	1.75	1.75
MD00G1148900		1.39	2.12	0.335945	1.52518	1.52518	5.34	6.33	0.412116	1.18539	1.18539	4.26	4.88	0.543525	1.14554	1.14554
MD00G1149000	Calcium-dependent lipid-binding (CaLB domain) family protein;function=Calcium-dependent lipid-binding (CaLB domain) family protein	0.98	0.67	0.133218	0.683673	-1.46269	0.55	0.38	0.622513	0.690909	-1.44737	0.11	0.04	0.674329	0.363636	-2.75
MD00G1149100	plasmodesmata-located protein 4;function=plasmodesmata-located protein 4	0	0	NA	#DIV/0!	#DIV/0!	0	0	NA	#DIV/0!	#DIV/0!	0	0	NA	#DIV/0!	#DIV/0!
MD00G1149200	P-loop containing nucleoside triphosphate hydrolases superfamily protein;function=P-loop containing nucleoside triphosphate hydrolases superfamily protein	5.72	6.64	0.385222	1.16084	1.16084	16.92	15.25	0.619552	0.9013	-1.10951	5.4	4.02	0.0277931	0.744444	-1.34328
MD00G1149300	Plant protein of unknown function (DUF946);function=Plant protein of unknown function (DUF946)	0.4	0.52	0.740811	1.3	1.3	0.27	0.24	0.985896	0.888889	-1.125	0.32	0.35	0.899725	1.09375	1.09375
MD00G1149400	Leucine-rich repeat transmembrane protein kinase family protein;function=Leucine-rich repeat transmembrane protein kinase family protein	0.35	0.34	1	0.971429	-1.02941	0	0.11	0.923314	#DIV/0!	#DIV/0!	0	0	NA	#DIV/0!	#DIV/0!
MD00G1149500	C2 domain-containing protein / GRAM domain-containing protein;function=C2 domain-containing protein / GRAM domain-containing protein	6.92	7.57	1	1.09393	1.09393	12.73	11.71	0.744666	0.919874	-1.08711	12.79	12.28	0.989711	0.960125	-1.04153
MD00G1149800	F-box and associated interaction domains-containing protein;function=F-box and associated interaction domains-containing protein	0	0	NA	#DIV/0!	#DIV/0!	0.03	0	1	0	#DIV/0!	0.03	0.05	1	1.66667	1.66667
MD00G1149900	Protein of unknown function;function=Protein of unknown function	6.73	8.28	0.19747	1.23031	1.23031	8.43	8.85	0.747489	1.04982	1.04982	7.94	8.35	0.435412	1.05164	1.05164
MD00G1150000	WW domain-containing protein;function=WW domain-containing protein	4.97	5.98	0.358685	1.20322	1.20322	7.73	7.47	1	0.966365	-1.03481	5.71	6.53	0.169353	1.14361	1.14361
MD00G1150100	cold-regulated 413-plasma membrane 2;function=cold-regulated 413-plasma membrane 2	21.98	19.25	0.13007	0.875796	-1.14182	14.19	15.13	0.757494	1.06624	1.06624	19.61	22.07	0.430959	1.12545	1.12545
MD00G1150200	cold-regulated 413-plasma membrane 2;function=cold-regulated 413-plasma membrane 2	3.57	3.51	0.76922	0.983193	-1.01709	2.62	1.83	0.519447	0.698473	-1.43169	0.8	0.58	0.911471	0.725	-1.37931
MD00G1150300		0.07	0	0.771209	0	#DIV/0!	0.32	0.4	1	1.25	1.25	0.42	0.4	1	0.952381	-1.05
MD00G1150400	Leucine-rich repeat protein kinase family protein;function=Leucine-rich repeat protein kinase family protein	0	0	1	#DIV/0!	#DIV/0!	0	0.01	1	#DIV/0!	0	0.01	0.03	0.724534	3	3
MD00G1150500	GroES-like family protein;function=GroES-like family protein	20.45	20.88	0.79299	1.02103	1.02103	12.79	13.4	0.870745	1.04769	1.04769	8.8	6.5	0.23728	0.738636	-1.35385
MD00G1150600	Zinc finger C-x8-C-x5-C-x3-H type family protein;function=Zinc finger C-x8-C-x5-C-x3-H type family protein	7	6.6	0.716043	0.942857	-1.06061	6.98	14.14	0.000482824	2.02579	2.02579	14.2	9.56	0.0813346	0.673239	-1.48536
MD00G1150700	Mitochondrial glycoprotein family protein;function=Mitochondrial glycoprotein family protein	9.38	8.19	0.158511	0.873134	-1.1453	8.88	8.31	0.95357	0.935811	-1.06859	9.08	7.16	0.529728	0.788546	-1.26816
MD00G1150800	2-oxoglutarate (2OG) and Fe(II)-dependent oxygenase superfamily protein;function=2-oxoglutarate (2OG) and Fe(II)-dependent oxygenase superfamily protein	2.81	4.32	0.138525	1.53737	1.53737	9.41	9.65	0.945106	1.0255	1.0255	6.99	7.45	0.733048	1.06581	1.06581
MD00G1150900	2-oxoglutarate (2OG) and Fe(II)-dependent oxygenase superfamily protein;function=2-oxoglutarate (2OG) and Fe(II)-dependent oxygenase superfamily protein	6.58	8.73	0.432484	1.32675	1.32675	10.75	15.13	0.0669206	1.40744	1.40744	11.19	14.58	0.0319184	1.30295	1.30295
MD00G1151000	2-oxoglutarate (2OG) and Fe(II)-dependent oxygenase superfamily protein;function=2-oxoglutarate (2OG) and Fe(II)-dependent oxygenase superfamily protein	2.75	4.2	0.404937	1.52727	1.52727	4.04	6.29	0.226912	1.55693	1.55693	5.47	4.88	1	0.892139	-1.1209
MD00G1151100	receptor kinase 3;function=receptor kinase 3	4.06	6.33	0.00326608	1.55911	1.55911	7.53	8.75	0.340306	1.16202	1.16202	5.64	6.02	0.665705	1.06738	1.06738
MD00G1151200	S-locus lectin protein kinase family protein;function=S-locus lectin protein kinase family protein	1.94	2.86	0.508618	1.47423	1.47423	2.73	3.9	0.377588	1.42857	1.42857	2.1	2.04	1	0.971429	-1.02941
MD00G1151300	Protein kinase superfamily protein;function=Protein kinase superfamily protein	4.68	8.01	0.0334987	1.71154	1.71154	5.3	6.02	0.883676	1.13585	1.13585	4.16	3.88	1	0.932692	-1.07216
MD00G1151400	S-locus lectin protein kinase family protein;function=S-locus lectin protein kinase family protein	0.45	0.73	0.634331	1.62222	1.62222	0.6	0.9	0.855251	1.5	1.5	0.78	0.77	1	0.987179	-1.01299
MD00G1151500		3.1	4.1	0.232432	1.32258	1.32258	4.06	3.99	1	0.982759	-1.01754	4.28	4.71	0.499942	1.10047	1.10047
MD00G1151600		0.49	0.66	0.95678	1.34694	1.34694	0.71	0.65	1	0.915493	-1.09231	0.72	1.05	0.633514	1.45833	1.45833
MD00G1151700	S-locus lectin protein kinase family protein;function=S-locus lectin protein kinase family protein	0.12	0.14	1	1.16667	1.16667	0.36	0.12	0.855787	0.333333	-3	0.31	0.11	0.797887	0.354839	-2.81818
MD00G1151800		0.2	0.33	0.833569	1.65	1.65	0.76	0.43	0.505225	0.565789	-1.76744	0.71	0.32	0.313618	0.450704	-2.21875
MD00G1151900	suppressor of abi3-5;function=suppressor of abi3-5	13.42	18.83	0.0666461	1.40313	1.40313	13.02	12.22	0.960795	0.938556	-1.06547	10.08	9.54	1	0.946429	-1.0566
MD00G1152000	suppressor of abi3-5;function=suppressor of abi3-5	10.81	13.73	0.0203541	1.27012	1.27012	18.3	19	0.726731	1.03825	1.03825	16.21	15.41	1	0.950648	-1.05191
MD00G1152100	Ubiquitin-conjugating enzyme/RWD-like protein;function=Ubiquitin-conjugating enzyme/RWD-like protein	12.25	9.96	0.0132516	0.813061	-1.22992	13.72	12.71	0.863158	0.926385	-1.07946	19.77	25.33	0.00345061	1.28123	1.28123
MD00G1152200	P-loop containing nucleoside triphosphate hydrolases superfamily protein;function=P-loop containing nucleoside triphosphate hydrolases superfamily protein	0.45	0.43	1	0.955556	-1.04651	0.38	0.25	0.988325	0.657895	-1.52	0.12	0	0.826993	0	#DIV/0!
MD00G1152300	NB-ARC domain-containing disease resistance protein;function=NB-ARC domain-containing disease resistance protein	0.68	0.7	0.989923	1.02941	1.02941	0.45	0.6	0.637044	1.33333	1.33333	0.43	0.24	0.300036	0.55814	-1.79167
MD00G1152400	sulfotransferase 2A;function=sulfotransferase 2A	2.65	2.05	0.0704409	0.773585	-1.29268	2.53	2.2	0.872024	0.869565	-1.15	1.27	0.46	0.132057	0.362205	-2.76087
MD00G1152500		0.44	0.47	1	1.06818	1.06818	0.56	0.56	1	1	-1	0.52	0.42	0.802072	0.807692	-1.2381
MD00G1152600	proline-rich family protein;function=proline-rich family protein	35	36.16	0.753023	1.03314	1.03314	21.41	23.13	0.726731	1.08034	1.08034	18.82	17.32	0.998928	0.920298	-1.08661
MD00G1152700	Protein kinase superfamily protein;function=Protein kinase superfamily protein	2.59	2.95	0.786075	1.139	1.139	3.21	4.06	0.195799	1.2648	1.2648	5.32	4.59	0.67836	0.862782	-1.15904
MD00G1152800	RING/U-box superfamily protein;function=RING/U-box superfamily protein	0.72	0.87	0.929115	1.20833	1.20833	0.19	0.31	0.877343	1.63158	1.63158	0	0	NA	#DIV/0!	#DIV/0!
MD00G1152900		0.48	0.79	0.605902	1.64583	1.64583	0.33	0.11	0.452311	0.333333	-3	0.05	0.07	1	1.4	1.4
MD00G1153200	polypeptide 14;function=polypeptide 14	0.12	0.06	0.871519	0.5	-2	0	0	NA	#DIV/0!	#DIV/0!	0	0	NA	#DIV/0!	#DIV/0!
MD00G1153300	polypeptide 22;function=polypeptide 22	0.13	0.21	0.858139	1.61538	1.61538	0.15	0.05	0.637818	0.333333	-3	0.12	0.03	0.718526	0.25	-4
MD00G1153400	polypeptide 37;function=polypeptide 37	0.22	0.27	1	1.22727	1.22727	0	0	NA	#DIV/0!	#DIV/0!	0.03	0	1	0	#DIV/0!
MD00G1153500	polypeptide 34;function=polypeptide 34	0.13	0.11	0.839169	0.846154	-1.18182	0	0	NA	#DIV/0!	#DIV/0!	0.02	0	1	0	#DIV/0!
MD00G1153600	polypeptide 34;function=polypeptide 34	0.01	0	1	0	#DIV/0!	0	0	NA	#DIV/0!	#DIV/0!	0.01	0	1	0	#DIV/0!
MD00G1153700	ribosomal protein large subunit 27;function=ribosomal protein large subunit 27	42.24	41.94	0.466406	0.992898	-1.00715	21.42	25.18	0.253721	1.17554	1.17554	18.8	20.75	0.384714	1.10372	1.10372
MD00G1153800	polypeptide 2;function=polypeptide 2	0.01	0	1	0	#DIV/0!	0	0.02	1	#DIV/0!	#DIV/0!	0	0	NA	#DIV/0!	#DIV/0!
MD00G1153900	polypeptide 36;function=polypeptide 36	0	0	NA	#DIV/0!	#DIV/0!	0	0	NA	#DIV/0!	#DIV/0!	0	0	NA	#DIV/0!	#DIV/0!
MD00G1154000	polypeptide 23;function=polypeptide 23	0.04	0.04	1	1	-1	0	0	NA	#DIV/0!	#DIV/0!	0	0	NA	#DIV/0!	#DIV/0!
MD00G1154100	embryo defective 2739;function=embryo defective 2739	0.14	0.24	0.31903	1.71429	1.71429	0.21	0.35	0.448756	1.66667	1.66667	0.34	0.27	0.961361	0.794118	-1.25926
MD00G1154200	Protein of unknown function;function=Protein of unknown function	17.43	19.02	1	1.09122	1.09122	13.35	12.46	1	0.933333	-1.07143	7.84	10.35	0.040035	1.32015	1.32015
MD00G1154400	Tetratricopeptide repeat (TPR)-like superfamily protein;function=Tetratricopeptide repeat (TPR)-like superfamily protein	0.05	0.05	1	1	-1	0	0.04	0.923857	#DIV/0!	#DIV/0!	0	0	NA	#DIV/0!	#DIV/0!
MD00G1154500		0	0	NA	#DIV/0!	#DIV/0!	0	0	NA	#DIV/0!	#DIV/0!	0	0	NA	#DIV/0!	#DIV/0!
MD00G1154600		0.15	0	0.772638	0	#DIV/0!	0	0	NA	#DIV/0!	#DIV/0!	0	0.18	1	#DIV/0!	#DIV/0!
MD00G1154700	NAC (No Apical Meristem) domain transcriptional regulator superfamily protein;function=NAC (No Apical Meristem) domain transcriptional regulator superfamily protein	0	0	NA	#DIV/0!	#DIV/0!	0	0	NA	#DIV/0!	#DIV/0!	0	0	NA	#DIV/0!	#DIV/0!
MD00G1154800	NAC (No Apical Meristem) domain transcriptional regulator superfamily protein;function=NAC (No Apical Meristem) domain transcriptional regulator superfamily protein	0	0	NA	#DIV/0!	#DIV/0!	0	0	NA	#DIV/0!	#DIV/0!	0	0	NA	#DIV/0!	#DIV/0!
MD00G1154900		2.46	2.96	0.754314	1.20325	1.20325	14.86	12.74	0.616859	0.857335	-1.16641	4.45	4.1	1	0.921348	-1.08537
MD00G1155000	Arabidopsis NAC domain containing protein 26;function=Arabidopsis NAC domain containing protein 26	0	0	NA	#DIV/0!	#DIV/0!	0	0	NA	#DIV/0!	#DIV/0!	0	0	NA	#DIV/0!	#DIV/0!
MD00G1155100	Leucine-rich repeat protein kinase family protein;function=Leucine-rich repeat protein kinase family protein	2.36	2.75	0.922654	1.16525	1.16525	2.19	1.44	0.433508	0.657534	-1.52083	6.17	3.6	0.039943	0.583468	-1.71389
MD00G1155200		8.9	12.13	0.0041986	1.36292	1.36292	11.75	10.07	0.204748	0.857021	-1.16683	8.14	8.39	0.571488	1.03071	1.03071
MD00G1155300	Leucine-rich repeat protein kinase family protein;function=Leucine-rich repeat protein kinase family protein	0	0	NA	#DIV/0!	#DIV/0!	0	0	NA	#DIV/0!	#DIV/0!	0	0	NA	#DIV/0!	#DIV/0!
MD00G1155400	zinc finger (C2H2 type) family protein;function=zinc finger (C2H2 type) family protein	15.34	16.63	1	1.08409	1.08409	22.06	14.84	0.0764908	0.672711	-1.48652	18.23	13.54	0.231872	0.742732	-1.34638
MD00G1156000	Protein of unknown function;function=Protein of unknown function	4.71	5.06	1	1.07431	1.07431	5.65	6.1	0.589105	1.07965	1.07965	6.19	5.65	0.931302	0.912763	-1.09558
MD00G1156100	C2H2-like zinc finger protein;function=C2H2-like zinc finger protein	0.89	0.82	0.619708	0.921348	-1.08537	0.15	0.01	0.0500669	0.0666667	-15	0.02	0.04	1	2	2
MD00G1156200	family 35;function=family 35	16.53	17.35	0.862976	1.04961	1.04961	19.62	20.36	0.711637	1.03772	1.03772	25.82	22.49	0.55549	0.87103	-1.14807
MD00G1156300	calmodulin-binding protein-related;function=calmodulin-binding protein-related	10.44	9.91	0.147435	0.949234	-1.05348	5.23	4.69	0.75393	0.89675	-1.11514	3.86	4.39	0.29541	1.13731	1.13731
MD00G1156400	FAR1-related sequence 5;function=FAR1-related sequence 5	0.62	0.58	0.758596	0.935484	-1.06897	0.93	0.9	1	0.967742	-1.03333	0.67	0.64	1	0.955224	-1.04688
MD00G1156500	LYR family of Fe/S cluster biogenesis protein;function=LYR family of Fe/S cluster biogenesis protein	17.4	15.82	0.0592355	0.909195	-1.09987	10.49	10.56	1	1.00667	1.00667	14.54	14.49	0.834468	0.996561	-1.00345
MD00G1156600		0	0	NA	#DIV/0!	#DIV/0!	0	0	NA	#DIV/0!	#DIV/0!	0	0	NA	#DIV/0!	#DIV/0!
MD00G1156800	RAB GTPase homolog G3B;function=RAB GTPase homolog G3B	0.3	0.45	0.76418	1.5	1.5	0.18	0.22	0.957553	1.22222	1.22222	0.04	0.05	1	1.25	1.25
MD00G1156900	1;function=1	3.23	3.41	0.982143	1.05573	1.05573	3.92	5.08	0.0543544	1.29592	1.29592	4.92	3.87	0.240801	0.786585	-1.27132
MD00G1157000	ovate family protein 16;function=ovate family protein 16	0.46	0.34	0.625489	0.73913	-1.35294	0	0.04	0.923314	#DIV/0!	#DIV/0!	0	0.03	1	#DIV/0!	#DIV/0!
MD00G1157200	nodulin MtN21 /EamA-like transporter family protein;function=nodulin MtN21 /EamA-like transporter family protein	0.04	0.06	1	1.5	1.5	0.02	0.01	1	0.5	-2	0	0	NA	#DIV/0!	#DIV/0!
MD00G1157300	ChaC-like family protein;function=ChaC-like family protein	16.04	16.93	0.940467	1.05549	1.05549	8.03	5.04	9.38185e-05	0.627646	-1.59325	6.17	4.37	0.0498721	0.708266	-1.4119
MD00G1157400	Protein of unknown function;function=Protein of unknown function	7.58	9.14	0.16712	1.2058	1.2058	13.88	14.33	0.870745	1.03242	1.03242	11.77	10.22	0.586719	0.868309	-1.15166
MD00G1157500		13.43	18.51	0.00738014	1.37826	1.37826	4.23	6.13	0.350463	1.44917	1.44917	1.77	1	0.298307	0.564972	-1.77
MD00G1157700		0	0	NA	#DIV/0!	#DIV/0!	0	0	NA	#DIV/0!	#DIV/0!	0	0	NA	#DIV/0!	#DIV/0!
MD00G1158000	AFG1-like ATPase family protein;function=AFG1-like ATPase family protein	13.14	16.91	0.0735888	1.28691	1.28691	10.31	8.79	0.479709	0.85257	-1.17292	8.19	9.61	0.158981	1.17338	1.17338
MD00G1158300	Disease resistance protein (TIR-NBS-LRR class) family;function=Disease resistance protein (TIR-NBS-LRR class) family	1.85	3.19	0.00290757	1.72432	1.72432	2.32	2.26	1	0.974138	-1.02655	0.48	0.47	1	0.979167	-1.02128
MD00G1158400		4.23	5.21	0.720368	1.23168	1.23168	2	1.93	1	0.965	-1.03627	0.16	0.12	1	0.75	-1.33333
MD00G1158500	Disease resistance protein (TIR-NBS-LRR class) family;function=Disease resistance protein (TIR-NBS-LRR class) family	1.44	2.05	0.0400595	1.42361	1.42361	0.82	0.75	1	0.914634	-1.09333	0.24	0.13	0.445947	0.541667	-1.84615
MD00G1158700	putative;function=putative	0.74	0.76	0.961	1.02703	1.02703	1.19	1	0.680169	0.840336	-1.19	0.13	0.19	0.533984	1.46154	1.46154
MD00G1158800	tonoplast monosaccharide transporter2;function=tonoplast monosaccharide transporter2	3.6	5.3	0.00653348	1.47222	1.47222	2.84	2.14	0.416906	0.753521	-1.3271	0.71	0.58	0.944927	0.816901	-1.22414
MD00G1158900	ARM repeat superfamily protein;function=ARM repeat superfamily protein	4.58	4.38	0.665126	0.956332	-1.04566	23.34	25.36	0.869906	1.08655	1.08655	35.14	42.28	0.0931849	1.20319	1.20319
MD00G1159000	Protein of unknown function (DUF399 and DUF3411);function=Protein of unknown function (DUF399 and DUF3411)	0.75	0.82	1	1.09333	1.09333	1	1.49	0.38404	1.49	1.49	1.57	1.33	0.896311	0.847134	-1.18045
MD00G1159100	B-cell receptor-associated 31-like;function=B-cell receptor-associated 31-like	1.27	1.91	0.379702	1.50394	1.50394	0.61	0.34	0.490684	0.557377	-1.79412	0.03	0	1	0	#DIV/0!
MD00G1159200	mitogen-activated protein kinase kinase kinase 15;function=mitogen-activated protein kinase kinase kinase 15	0.51	0.42	0.697549	0.823529	-1.21429	0.12	0.04	0.869893	0.333333	-3	0.15	0.04	0.384458	0.266667	-3.75
MD00G1159300	aspartic proteinase A1;function=aspartic proteinase A1	108.91	114.73	0.860483	1.05344	1.05344	120.73	139.13	0.0996848	1.15241	1.15241	155.44	152.99	0.83707	0.984238	-1.01601
MD00G1159400	Insulinase (Peptidase family M16) family protein;function=Insulinase (Peptidase family M16) family protein	4.48	6.14	0.0093698	1.37054	1.37054	25.46	27.9	0.219119	1.09584	1.09584	20.75	18.11	0.507064	0.872771	-1.14578
MD00G1159500	Protein of unknown function;function=Protein of unknown function	5	6.57	0.0546046	1.314	1.314	7.66	7.7	0.959445	1.00522	1.00522	4.64	4.96	0.436286	1.06897	1.06897
MD00G1159900	DNA/RNA helicase protein;function=DNA/RNA helicase protein	1.96	2.45	0.290915	1.25	1.25	4.78	4.93	0.834296	1.03138	1.03138	4.33	4.04	1	0.933025	-1.07178
MD00G1160000	DNA/RNA helicase protein;function=DNA/RNA helicase protein	4.99	4.85	0.577959	0.971944	-1.02887	6.63	5.87	0.806394	0.88537	-1.12947	4.5	4.83	0.604044	1.07333	1.07333
MD00G1160200	ATP-binding cassette A2;function=ATP-binding cassette A2	0.94	0.97	0.959077	1.03191	1.03191	5.83	7.74	0.0161944	1.32762	1.32762	4.37	4.52	0.690787	1.03432	1.03432
MD00G1160300	ABC2 homolog 6;function=ABC2 homolog 6	2.22	2.83	0.132711	1.27477	1.27477	32.05	28.69	0.37671	0.895164	-1.11711	15.11	11.83	0.082112	0.782925	-1.27726
MD00G1160400	vWA;function= vWA	0.04	0	0.210872	0	#DIV/0!	0.02	0.03	1	1.5	1.5	0.04	0.08	0.969419	2	2
MD00G1160500	4;function=4	20.21	23.74	0.26704	1.17467	1.17467	18.55	22.45	0.0346688	1.21024	1.21024	23.53	22.13	1	0.940501	-1.06326
MD00G1160600	peroxin 3;function=peroxin 3	6.59	6.93	0.999062	1.05159	1.05159	6.16	6.55	0.850292	1.06331	1.06331	6.48	5.83	0.926805	0.899691	-1.11149
MD00G1160700	Transducin/WD40 repeat-like superfamily protein;function=Transducin/WD40 repeat-like superfamily protein	98.61	79.49	0.000515916	0.806105	-1.24053	141.72	135.14	0.886004	0.95357	-1.04869	117.67	118.71	0.654125	1.00884	1.00884
MD00G1160800	vWA;function= vWA	0	0	NA	#DIV/0!	#DIV/0!	0	0.03	0.927447	#DIV/0!	#DIV/0!	0.01	0.02	1	2	2
MD00G1160900	vWA;function= vWA	6.16	5.36	0.209771	0.87013	-1.14925	1.91	2.17	0.940108	1.13613	1.13613	0.56	0.81	0.709635	1.44643	1.44643
MD00G1161000	Calcium-dependent lipid-binding (CaLB domain) family protein;function=Calcium-dependent lipid-binding (CaLB domain) family protein	13.53	16.41	0.10997	1.21286	1.21286	15.15	18.68	0.0211171	1.233	1.233	11.47	12.36	0.25097	1.07759	1.07759
MD00G1161100		0.34	0.78	0.382661	2.29412	2.29412	2.11	1.6	0.786235	0.758294	-1.31875	1.93	2.28	0.740678	1.18135	1.18135
MD00G1161300	RNA-binding (RRM/RBD/RNP motifs) family protein;function=RNA-binding (RRM/RBD/RNP motifs) family protein	43.29	48.4	0.811904	1.11804	1.11804	104.55	110.65	0.493867	1.05835	1.05835	64.65	84.24	7.98209e-05	1.30302	1.30302
MD00G1161400	light harvesting complex of photosystem II 5;function=light harvesting complex of photosystem II 5	146.9	148.98	0.534105	1.01416	1.01416	53.25	65.13	0.10368	1.2231	1.2231	12.41	10.01	0.662424	0.806608	-1.23976
MD00G1161500		0.01	0.04	1	4	4	0	0	NA	#DIV/0!	#DIV/0!	0	0	NA	#DIV/0!	#DIV/0!
MD00G1161600	non-intrinsic ABC protein 10;function=non-intrinsic ABC protein 10	0.55	0.4	0.702939	0.727273	-1.375	0.45	0.67	0.86306	1.48889	1.48889	0.8	0.77	1	0.9625	-1.03896
MD00G1161700		0.07	0.11	1	1.57143	1.57143	0	0	NA	#DIV/0!	#DIV/0!	0	0	NA	#DIV/0!	#DIV/0!
MD00G1162000	alpha/beta-Hydrolases superfamily protein;function=alpha/beta-Hydrolases superfamily protein	17.11	14.48	0.0023685	0.846289	-1.18163	16.38	17.09	0.775325	1.04335	1.04335	20.59	20.73	0.748656	1.0068	1.0068
MD00G1162100	bidirectional amino acid transporter 1;function=bidirectional amino acid transporter 1	0	0	NA	#DIV/0!	#DIV/0!	0	0	NA	#DIV/0!	#DIV/0!	0	0	NA	#DIV/0!	#DIV/0!
MD00G1162200	Transcriptional factor B3 family protein;function=Transcriptional factor B3 family protein	0	0	NA	#DIV/0!	#DIV/0!	0	0	NA	#DIV/0!	#DIV/0!	0	0	NA	#DIV/0!	#DIV/0!
MD00G1162300	bidirectional amino acid transporter 1;function=bidirectional amino acid transporter 1	0	0	NA	#DIV/0!	#DIV/0!	0	0	NA	#DIV/0!	#DIV/0!	0	0	NA	#DIV/0!	#DIV/0!
MD00G1162900	abscisic aldehyde oxidase 3;function=abscisic aldehyde oxidase 3	0.14	0.15	1	1.07143	1.07143	0.46	0.4	0.861606	0.869565	-1.15	0.32	0.2	0.297299	0.625	-1.6
MD00G1163000	RAB GTPASE HOMOLOG B18;function=RAB GTPASE HOMOLOG B18	13.85	15.86	0.725594	1.14513	1.14513	10.92	11.37	0.900087	1.04121	1.04121	12.33	9.69	0.258599	0.785888	-1.27245
MD00G1163200	Protein of unknown function;function=Protein of unknown function	5.28	6.14	0.82185	1.16288	1.16288	0.2	0.06	0.851795	0.3	-3.33333	0	0	NA	#DIV/0!	#DIV/0!
MD00G1163300	Protein of unknown function;function=Protein of unknown function	4.78	4.21	0.240873	0.880753	-1.13539	0.32	0.06	0.0702058	0.1875	-5.33333	0.01	0.03	1	3	3
MD00G1163400	oligopeptide transporter;function=oligopeptide transporter	5.9	5.54	0.173555	0.938983	-1.06498	6.28	6.74	0.592891	1.07325	1.07325	3.96	3.87	0.992954	0.977273	-1.02326
MD00G1163500		0	0	NA	#DIV/0!	#DIV/0!	0	0	NA	#DIV/0!	#DIV/0!	0	0	NA	#DIV/0!	#DIV/0!
MD00G1163800	SET domain-containing protein;function=SET domain-containing protein	1.25	1.89	0.324495	1.512	1.512	2.32	3.4	0.406952	1.46552	1.46552	1.89	1.53	0.876944	0.809524	-1.23529
MD00G1163900	in phosphorus-containing anhydrides;function=in phosphorus-containing anhydrides	3.85	5	0.184389	1.2987	1.2987	2.77	2.91	0.985951	1.05054	1.05054	2.22	2.07	1	0.932432	-1.07246
MD00G1164000	Protein of unknown function;function=Protein of unknown function	14.55	17.35	0.201908	1.19244	1.19244	16.5	13.93	0.119455	0.844242	-1.18449	10.33	11.45	0.147714	1.10842	1.10842
MD00G1164200	receptor like protein 54;function=receptor like protein 54	0	0	NA	#DIV/0!	#DIV/0!	0	0	NA	#DIV/0!	#DIV/0!	0	0	NA	#DIV/0!	#DIV/0!
MD00G1164300	receptor like protein 19;function=receptor like protein 19	0	0	NA	#DIV/0!	#DIV/0!	0	0	NA	#DIV/0!	#DIV/0!	0	0	NA	#DIV/0!	#DIV/0!
MD00G1164400	lysophosphatidyl acyltransferase 3;function=lysophosphatidyl acyltransferase 3	1.15	1	0.881019	0.869565	-1.15	2.6	0.85	0.0146842	0.326923	-3.05882	1.63	0.44	0.0293163	0.269939	-3.70455
MD00G1164600		0	0	NA	#DIV/0!	#DIV/0!	0	0	NA	#DIV/0!	#DIV/0!	0	0	NA	#DIV/0!	#DIV/0!
MD00G1164700	Leucine-rich repeat receptor-like protein kinase family protein;function=Leucine-rich repeat receptor-like protein kinase family protein	0.24	0.18	0.264962	0.75	-1.33333	0.06	0.01	0.129666	0.166667	-6	0.01	0	1	0	#DIV/0!
MD00G1164900	DNA glycosylase superfamily protein;function=DNA glycosylase superfamily protein	7.06	8.74	0.0775755	1.23796	1.23796	9.75	9.71	1	0.995897	-1.00412	7.42	6.35	0.496796	0.855795	-1.1685
MD00G1165000	Protein of unknown function;function=Protein of unknown function	4.25	5.64	0.0307913	1.32706	1.32706	6.63	6.91	0.860042	1.04223	1.04223	11	10.33	1	0.939091	-1.06486
MD00G1165100	2-oxoglutarate (2OG) and Fe(II)-dependent oxygenase superfamily protein;function=2-oxoglutarate (2OG) and Fe(II)-dependent oxygenase superfamily protein	5.92	8.87	0.0265365	1.49831	1.49831	14.23	10.85	0.0195181	0.762474	-1.31152	89.1	97.57	0.216914	1.09506	1.09506
MD00G1165200	Auxin-responsive GH3 family protein;function=Auxin-responsive GH3 family protein	12.44	14.64	0.48758	1.17685	1.17685	10.71	9.95	0.981748	0.929038	-1.07638	0.69	0.42	0.600346	0.608696	-1.64286
MD00G1165300	catalytic LigB subunit of aromatic ring-opening dioxygenase family;function=catalytic LigB subunit of aromatic ring-opening dioxygenase family	0	0	NA	#DIV/0!	#DIV/0!	0	0	NA	#DIV/0!	#DIV/0!	0	0	NA	#DIV/0!	#DIV/0!
MD00G1165400	ABC-2 type transporter family protein;function=ABC-2 type transporter family protein	16.72	18.71	0.782794	1.11902	1.11902	21.56	18.48	0.228471	0.857143	-1.16667	15.91	16.02	0.687087	1.00691	1.00691
MD00G1165500	phosphatidate cytidylyltransferase family protein;function=phosphatidate cytidylyltransferase family protein	6.54	7.93	0.671464	1.21254	1.21254	12.23	16.39	0.113826	1.34015	1.34015	18.09	20.61	0.190076	1.1393	1.1393
MD00G1165600	RING/U-box superfamily protein;function=RING/U-box superfamily protein	19.97	23.24	0.517999	1.16375	1.16375	11.46	12.14	0.765074	1.05934	1.05934	7.65	8.6	0.299402	1.12418	1.12418
MD00G1165700	response regulator 11;function=response regulator 11	1.43	1.73	0.813299	1.20979	1.20979	1.31	1.84	0.627267	1.40458	1.40458	0.58	0.3	0.527944	0.517241	-1.93333
MD00G1165800	Domain of unknown function (DUF966);function=Domain of unknown function (DUF966)	8.09	8.79	1	1.08653	1.08653	12.27	10.3	0.277014	0.839446	-1.19126	7.8	8.84	0.149996	1.13333	1.13333
MD00G1165900		0.11	0.09	1	0.818182	-1.22222	0	0	NA	#DIV/0!	#DIV/0!	0	0	NA	#DIV/0!	#DIV/0!
MD00G1166100	Protein of unknown function;function=Protein of unknown function	0.89	0.92	1	1.03371	1.03371	2.23	1.65	0.544946	0.73991	-1.35152	4.03	4.21	0.825668	1.04467	1.04467
MD00G1166300	receptor like protein 52;function=receptor like protein 52	0	0.03	1	#DIV/0!	#DIV/0!	0	0	NA	#DIV/0!	#DIV/0!	0	0	NA	#DIV/0!	#DIV/0!
MD00G1166400	homolog of separase;function=homolog of separase	0.35	0.44	0.638919	1.25714	1.25714	0.07	0.13	0.505151	1.85714	1.85714	0.13	0.09	0.815375	0.692308	-1.44444
MD00G1166500	CRINKLY4 related 3;function=CRINKLY4 related 3	0.38	0.38	1	1	-1	2.79	2.45	0.879786	0.878136	-1.13878	1.59	1.07	0.200024	0.672956	-1.48598
MD00G1166600	CRINKLY4 related 3;function=CRINKLY4 related 3	0.53	0.46	1	0.867925	-1.15217	1.97	0.83	0.303546	0.42132	-2.37349	0.74	0.72	1	0.972973	-1.02778
MD00G1166700	sequence-specific DNA binding transcription factors;function=sequence-specific DNA binding transcription factors	4.34	3.98	0.0561778	0.917051	-1.09045	6.61	6.46	1	0.977307	-1.02322	5.19	5.51	0.393952	1.06166	1.06166
MD00G1166800	elongator protein 6;function=elongator protein 6	20	24.54	0.206707	1.227	1.227	19.59	17.51	0.636566	0.893823	-1.11879	18.64	21.3	0.142892	1.1427	1.1427
MD00G1166900		0.15	0.22	1	1.46667	1.46667	0	0	NA	#DIV/0!	#DIV/0!	0	0	NA	#DIV/0!	#DIV/0!
MD00G1167000	polypeptide 26;function=polypeptide 26	2.53	0.7	4.76455e-12	0.27668	-3.61429	0.37	0.25	0.923314	0.675676	-1.48	0.51	0.19	0.237367	0.372549	-2.68421
MD00G1167500	ACC synthase 1;function=ACC synthase 1	0	0.01	1	#DIV/0!	#DIV/0!	0.02	0.01	1	0.5	-2	0	0	NA	#DIV/0!	#DIV/0!
MD00G1167700	inhibitor/interactor with cyclin-dependent kinase;function=inhibitor/interactor with cyclin-dependent kinase	3.37	4.21	0.279363	1.24926	1.24926	4.6	4.33	0.995364	0.941304	-1.06236	2.55	2.82	0.580108	1.10588	1.10588
MD00G1167800	polypyrimidine tract-binding protein 1;function=polypyrimidine tract-binding protein 1	3.45	3.92	0.87741	1.13623	1.13623	6.39	5.85	0.997584	0.915493	-1.09231	5.31	4.68	0.901591	0.881356	-1.13462
MD00G1167900	Pentatricopeptide repeat (PPR) superfamily protein;function=Pentatricopeptide repeat (PPR) superfamily protein	0.7	0.7	1	1	-1	0.72	0.86	0.94107	1.19444	1.19444	1.36	1.1	0.906965	0.808824	-1.23636
MD00G1168000	NB-ARC domain-containing disease resistance protein;function=NB-ARC domain-containing disease resistance protein	1.88	2.95	0.0184836	1.56915	1.56915	8.07	9.27	0.273864	1.1487	1.1487	7.79	5.62	0.00530085	0.721438	-1.38612
MD00G1168100		12.24	13.34	1	1.08987	1.08987	8.21	7.24	0.952945	0.881851	-1.13398	4.19	3.02	0.451697	0.720764	-1.38742
MD00G1168200	Protein of unknown function;function=Protein of unknown function	11.72	16.35	0.000523598	1.39505	1.39505	12.13	9.67	0.0950613	0.797197	-1.2544	8.25	9.9	0.312172	1.2	1.2
MD00G1168300	NB-ARC domain-containing disease resistance protein;function=NB-ARC domain-containing disease resistance protein	2.09	3.35	0.00142134	1.60287	1.60287	8.71	8.8	1	1.01033	1.01033	8.22	7.06	0.628257	0.858881	-1.16431
MD00G1168400	Protein of unknown function;function=Protein of unknown function	8.3	10.1	0.315596	1.21687	1.21687	12.95	9.99	0.0107502	0.771429	-1.2963	8.06	8.17	0.769755	1.01365	1.01365
MD00G1168500	LRR and NB-ARC domains-containing disease resistance protein;function=LRR and NB-ARC domains-containing disease resistance protein	4.85	7.63	0.00342862	1.5732	1.5732	13.71	12.73	0.777345	0.928519	-1.07698	11.82	10.49	0.822419	0.887479	-1.12679
MD00G1168600		0	0	NA	#DIV/0!	#DIV/0!	0	0.04	1	#DIV/0!	#DIV/0!	0.06	0	1	0	#DIV/0!
MD00G1168700	NB-ARC domain-containing disease resistance protein;function=NB-ARC domain-containing disease resistance protein	2.02	3.01	0.0530295	1.4901	1.4901	7.53	9.77	0.027849	1.29748	1.29748	7.5	5.33	0.00759873	0.710667	-1.40713
MD00G1168800	ACT domain repeat 8;function=ACT domain repeat 8	1.53	1.71	0.950748	1.11765	1.11765	0.45	0.68	0.437403	1.51111	1.51111	1.17	1.41	0.482234	1.20513	1.20513
MD00G1169400	2-oxoglutarate (2OG) and Fe(II)-dependent oxygenase superfamily protein;function=2-oxoglutarate (2OG) and Fe(II)-dependent oxygenase superfamily protein	30.43	40.74	0.00865912	1.33881	1.33881	35.38	38.8	0.390714	1.09666	1.09666	23.24	30.66	0.00240077	1.31928	1.31928
MD00G1169500	2-oxoglutarate (2OG) and Fe(II)-dependent oxygenase superfamily protein;function=2-oxoglutarate (2OG) and Fe(II)-dependent oxygenase superfamily protein	4.31	5.12	0.69859	1.18794	1.18794	3.51	6.17	0.0219466	1.75783	1.75783	5.28	5.27	0.948853	0.998106	-1.0019
MD00G1169600	myb-like transcription factor family protein;function=myb-like transcription factor family protein	3.55	3.33	0.408739	0.938028	-1.06607	1.53	2.17	0.163802	1.4183	1.4183	6.43	8.91	0.00237188	1.38569	1.38569
MD00G1169700	Cytochrome P450 superfamily protein;function=Cytochrome P450 superfamily protein	0.01	0.01	1	1	-1	0.03	0	1	0	#DIV/0!	0	0	NA	#DIV/0!	#DIV/0!
MD00G1169800	polypeptide 37;function=polypeptide 37	0.01	0.01	1	1	-1	0.03	0	1	0	#DIV/0!	0	0	NA	#DIV/0!	#DIV/0!
MD00G1169900	interferon-related developmental regulator family protein / IFRD protein family;function=interferon-related developmental regulator family protein / IFRD protein family	0.17	0.27	0.607179	1.58824	1.58824	0.66	0.76	0.983699	1.15152	1.15152	0.63	0.63	1	1	-1
MD00G1170000	serine carboxypeptidase-like 20;function=serine carboxypeptidase-like 20	2.98	5.14	0.0145108	1.72483	1.72483	0.7	0.35	0.530462	0.5	-2	0.21	0.09	0.802199	0.428571	-2.33333
MD00G1170100	interferon-related developmental regulator family protein / IFRD protein family;function=interferon-related developmental regulator family protein / IFRD protein family	0.1	0.17	0.82257	1.7	1.7	0.43	0.38	1	0.883721	-1.13158	0.37	0.59	0.67836	1.59459	1.59459
MD00G1170400	Leucine-rich repeat receptor-like protein kinase family protein;function=Leucine-rich repeat receptor-like protein kinase family protein	0.42	0.44	1	1.04762	1.04762	1.06	0.71	0.228525	0.669811	-1.49296	0.78	0.61	0.696183	0.782051	-1.27869
MD00G1170600		0.17	0.14	0.972922	0.823529	-1.21429	0.25	0.19	1	0.76	-1.31579	0.1	0.08	1	0.8	-1.25
MD00G1170700	Leucine-rich repeat receptor-like protein kinase family protein;function=Leucine-rich repeat receptor-like protein kinase family protein	0.61	0.79	0.502793	1.29508	1.29508	2.69	2.13	0.224609	0.791822	-1.26291	2.97	3.44	0.223851	1.15825	1.15825
MD00G1170800	Eukaryotic rpb5 RNA polymerase subunit family protein;function=Eukaryotic rpb5 RNA polymerase subunit family protein	10.39	10.87	0.964969	1.0462	1.0462	7.04	9.15	0.0280126	1.29972	1.29972	8.48	8.43	0.806927	0.994104	-1.00593
MD00G1170900		0	0.01	1	#DIV/0!	#DIV/0!	0	0	1	#DIV/0!	#DIV/0!	0	0	NA	#DIV/0!	#DIV/0!
MD00G1171100	RNA binding Plectin/S10 domain-containing protein;function=RNA binding Plectin/S10 domain-containing protein	63.53	63.78	0.592313	1.00394	1.00394	48.93	54.5	0.46021	1.11384	1.11384	53.74	57.04	0.226391	1.06141	1.06141
MD00G1171200	RGPR-related;function=RGPR-related	11.44	11.46	0.414711	1.00175	1.00175	22.83	24.94	0.250835	1.09242	1.09242	20.9	19.31	0.975829	0.923923	-1.08234
MD00G1171400	ubiquitin-conjugating enzyme 5;function=ubiquitin-conjugating enzyme 5	46.88	50.87	1	1.08511	1.08511	33.22	25.18	0.00633724	0.757977	-1.3193	26.58	25.02	1	0.941309	-1.06235
MD00G1171500	Leucine-rich repeat protein kinase family protein;function=Leucine-rich repeat protein kinase family protein	0	0	NA	#DIV/0!	#DIV/0!	0	0	NA	#DIV/0!	#DIV/0!	0	0	NA	#DIV/0!	#DIV/0!
MD00G1171600	RING/U-box superfamily protein;function=RING/U-box superfamily protein	0.55	0.85	0.377258	1.54545	1.54545	0.37	0.28	0.89273	0.756757	-1.32143	0.11	0.06	0.853582	0.545455	-1.83333
MD00G1171700	Protein of unknown function;function=Protein of unknown function	4.25	3.48	0.214871	0.818824	-1.22126	5.16	8.99	0.00705592	1.74225	1.74225	5.23	2.76	0.00872734	0.527725	-1.89493
MD00G1171800	trehalose phosphate synthase;function=trehalose phosphate synthase	1.58	1.99	0.338978	1.25949	1.25949	1.07	0.92	0.763288	0.859813	-1.16304	10.26	12.97	0.0533856	1.26413	1.26413
MD00G1171900	galacturonosyltransferase 14;function=galacturonosyltransferase 14	12.61	12.55	0.312407	0.995242	-1.00478	15.1	16.18	0.461781	1.07152	1.07152	18.61	15.07	0.155659	0.80978	-1.2349
MD00G1172000		0	0	NA	#DIV/0!	#DIV/0!	0	0	NA	#DIV/0!	#DIV/0!	0	0	NA	#DIV/0!	#DIV/0!
MD00G1172100	casein lytic proteinase B3;function=casein lytic proteinase B3	17.27	17.4	0.771209	1.00753	1.00753	88.96	95.93	0.613065	1.07835	1.07835	51.45	53.82	0.529426	1.04606	1.04606
MD00G1172200		5.39	5.82	1	1.07978	1.07978	7.12	5.38	0.620946	0.755618	-1.32342	3.09	3.67	0.632621	1.1877	1.1877
MD00G1172400	CAX-interacting protein 2;function=CAX-interacting protein 2	1.16	1.62	0.329152	1.39655	1.39655	2.59	2.59	1	1	-1	1.42	1.07	0.545013	0.753521	-1.3271
MD00G1172500	Plant protein of unknown function (DUF828);function=Plant protein of unknown function (DUF828)	0.15	0.21	0.7741	1.4	1.4	0	0.01	1	#DIV/0!	0	0	0	NA	#DIV/0!	#DIV/0!
MD00G1172600	NADH-ubiquinone oxidoreductase-related;function=NADH-ubiquinone oxidoreductase-related	2.1	2.18	1	1.0381	1.0381	1.54	3.04	0.20424	1.97403	1.97403	3.94	2.92	0.689482	0.741117	-1.34932
MD00G1172700	tetratricopeptide repeat (TPR)-containing protein;function=tetratricopeptide repeat (TPR)-containing protein	0	0	NA	#DIV/0!	#DIV/0!	0	0	NA	#DIV/0!	#DIV/0!	0	0	NA	#DIV/0!	#DIV/0!
MD00G1172900	NB-ARC domain-containing disease resistance protein;function=NB-ARC domain-containing disease resistance protein	5.05	4.49	0.283107	0.889109	-1.12472	0.41	0.73	0.142833	1.78049	1.78049	0.56	0.38	0.607429	0.678571	-1.47368
MD00G1173000	6-N-acetylglucosaminyltransferase family protein;function=6-N-acetylglucosaminyltransferase family protein	2.16	1.22	0.0931367	0.564815	-1.77049	6.47	6.25	1	0.965997	-1.0352	1.07	0.61	0.391868	0.570093	-1.7541
MD00G1173100	selenium binding;function=selenium binding	5.27	6.33	0.623342	1.20114	1.20114	0.34	0.3	1	0.882353	-1.13333	0.02	0.03	1	1.5	1.5
MD00G1173200	plasma membrane intrinsic protein 1C;function=plasma membrane intrinsic protein 1C	58.75	55.72	0.351252	0.948426	-1.05438	12.93	7.74	0.157516	0.598608	-1.67054	5.07	7.23	0.153927	1.42604	1.42604
MD00G1173300	NAD(P)-binding Rossmann-fold superfamily protein;function=NAD(P)-binding Rossmann-fold superfamily protein	12.95	15.13	0.37229	1.16834	1.16834	10.61	8.62	0.217613	0.812441	-1.23086	16.32	13.47	0.421409	0.825368	-1.21158
MD00G1173500		0	0	NA	#DIV/0!	#DIV/0!	0	0	NA	#DIV/0!	#DIV/0!	0	0	NA	#DIV/0!	#DIV/0!
MD00G1173600	ascorbate peroxidase 3;function=ascorbate peroxidase 3	7.3	8.97	0.229244	1.22877	1.22877	2.13	1.44	0.123482	0.676056	-1.47917	0.97	0.92	1	0.948454	-1.05435
MD00G1173700	HECT-domain (ubiquitin-transferase);function=HECT-domain (ubiquitin-transferase)	3.64	4.28	0.638496	1.17582	1.17582	13.61	15.58	0.0923979	1.14475	1.14475	16.14	16.46	0.575156	1.01983	1.01983
MD00G1173800	HECT-domain (ubiquitin-transferase);function=HECT-domain (ubiquitin-transferase)	8.81	8.75	0.569875	0.99319	-1.00686	15.32	15.66	0.938367	1.02219	1.02219	15.18	16.39	0.387329	1.07971	1.07971
MD00G1173900	HECT-domain (ubiquitin-transferase);function=HECT-domain (ubiquitin-transferase)	8.58	8.87	0.884041	1.0338	1.0338	10.12	11.33	0.605111	1.11957	1.11957	11.55	11.92	0.706957	1.03203	1.03203
MD00G1174200	DEAD/DEAH box RNA helicase family protein;function=DEAD/DEAH box RNA helicase family protein	7.97	10.62	0.119724	1.3325	1.3325	5.85	6.57	0.708793	1.12308	1.12308	4.46	4.59	0.820017	1.02915	1.02915
MD00G1174300	DEAD/DEAH box RNA helicase family protein;function=DEAD/DEAH box RNA helicase family protein	12.15	15.59	0.0643142	1.28313	1.28313	14	15.12	0.548225	1.08	1.08	10.47	11.43	0.169651	1.09169	1.09169
MD00G1174400	fatty acid desaturase 5;function=fatty acid desaturase 5	0.33	0.24	0.501114	0.727273	-1.375	0	0.08	0.402286	#DIV/0!	#DIV/0!	0	0	NA	#DIV/0!	#DIV/0!
MD00G1174500	ALG8 glycosyltransferase family;function=ALG8 glycosyltransferase family	3.09	3.64	0.707023	1.17799	1.17799	3.61	3.15	0.843207	0.872576	-1.14603	2.38	2.43	0.94696	1.02101	1.02101
MD00G1174600	NB-ARC domain-containing disease resistance protein;function=NB-ARC domain-containing disease resistance protein	1.27	0.91	0.113139	0.716535	-1.3956	3.31	3.58	0.918894	1.08157	1.08157	4.85	4.57	1	0.942268	-1.06127
MD00G1174800	polypeptide 4;function=polypeptide 4	0	0	NA	#DIV/0!	#DIV/0!	0	0	NA	#DIV/0!	#DIV/0!	0	0	NA	#DIV/0!	#DIV/0!
MD00G1174900		0	0	NA	#DIV/0!	#DIV/0!	0.39	0.27	0.95448	0.692308	-1.44444	8.6	3.73	6.53051e-05	0.433721	-2.30563
MD00G1175000	polypeptide 4;function=polypeptide 4	0	0	NA	#DIV/0!	#DIV/0!	0	0	NA	#DIV/0!	#DIV/0!	0.07	0	0.643261	0	#DIV/0!
MD00G1175100	polypeptide 3;function=polypeptide 3	0	0	NA	#DIV/0!	#DIV/0!	0	0	NA	#DIV/0!	#DIV/0!	0	0	NA	#DIV/0!	#DIV/0!
MD00G1175200	polypeptide 4;function=polypeptide 4	0.05	0.28	0.0257077	5.6	5.6	1.34	1.23	1	0.91791	-1.08943	2.46	0.12	1.47859e-05	0.0487805	-20.5
MD00G1175300		1.22	1.28	1	1.04918	1.04918	1.01	0.68	0.826312	0.673267	-1.48529	0.62	0.32	0.72212	0.516129	-1.9375
MD00G1175400		2.01	1.82	0.503954	0.905473	-1.1044	1.33	1.18	0.99987	0.887218	-1.12712	0.82	0.65	0.873906	0.792683	-1.26154
MD00G1175500		15.8	9.84	2.1237e-05	0.622785	-1.60569	15.36	10.25	0.00439375	0.667318	-1.49854	18.58	9.92	7.89187e-09	0.533907	-1.87298
MD00G1175600	glutamate dehydrogenase 3;function=glutamate dehydrogenase 3	34.39	51.24	3.70424e-06	1.48997	1.48997	65.62	56.57	0.217369	0.862085	-1.15998	51.32	58.11	0.120339	1.13231	1.13231
MD00G1175700	glutamate dehydrogenase 3;function=glutamate dehydrogenase 3	21.27	27.96	0.160218	1.31453	1.31453	31.52	37.37	0.546797	1.1856	1.1856	35.96	26.5	0.165553	0.73693	-1.35698
MD00G1175800	Tetratricopeptide repeat (TPR)-like superfamily protein;function=Tetratricopeptide repeat (TPR)-like superfamily protein	0.19	0.32	0.871631	1.68421	1.68421	0.43	0.13	0.716423	0.302326	-3.30769	0.17	0.22	1	1.29412	1.29412
MD00G1175900	Tetratricopeptide repeat (TPR)-like superfamily protein;function=Tetratricopeptide repeat (TPR)-like superfamily protein	0	0.1	0.335945	#DIV/0!	#DIV/0!	0	0.05	1	#DIV/0!	#DIV/0!	0.1	0	0.578781	0	#DIV/0!
MD00G1176000	armadillo repeat only 2;function=armadillo repeat only 2	0	0	NA	#DIV/0!	#DIV/0!	0	0	NA	#DIV/0!	#DIV/0!	0	0	NA	#DIV/0!	#DIV/0!
MD00G1176100	ATP binding microtubule motor family protein;function=ATP binding microtubule motor family protein	1.93	2.2	0.831207	1.1399	1.1399	2.75	2.65	1	0.963636	-1.03774	0.67	0.38	0.308953	0.567164	-1.76316
MD00G1176300	general regulatory factor 9;function=general regulatory factor 9	45.05	52.53	0.35474	1.16604	1.16604	39.42	34.58	0.406952	0.87722	-1.13997	25.92	20.93	0.202153	0.807485	-1.23841
MD00G1176400	riboflavin kinase/FMN hydrolase;function=riboflavin kinase/FMN hydrolase	2.66	3.91	0.0524572	1.46992	1.46992	0.71	0.51	0.749853	0.71831	-1.39216	0.33	0.02	0.0378801	0.0606061	-16.5
MD00G1176500		0	0	NA	#DIV/0!	#DIV/0!	0	0	NA	#DIV/0!	#DIV/0!	0	0	NA	#DIV/0!	#DIV/0!
MD00G1176700	chloroplast heat shock protein 70-2;function=chloroplast heat shock protein 70-2	1.92	2.11	1	1.09896	1.09896	5.37	5.95	0.736466	1.10801	1.10801	5.7	4.65	0.624002	0.815789	-1.22581
MD00G1176800	MATE efflux family protein;function=MATE efflux family protein	0.53	0.96	0.371511	1.81132	1.81132	0.78	0.64	1	0.820513	-1.21875	0.14	0	0.57888	0	#DIV/0!
MD00G1176900	MATE efflux family protein;function=MATE efflux family protein	11.7	10.89	0.487686	0.930769	-1.07438	21.76	19.78	0.832626	0.909007	-1.1001	5.92	5.1	0.94038	0.861486	-1.16078
MD00G1177000	Dof-type zinc finger DNA-binding family protein;function=Dof-type zinc finger DNA-binding family protein	1.85	2.66	0.502211	1.43784	1.43784	1.87	0.82	0.270913	0.438503	-2.28049	0.97	1.01	1	1.04124	1.04124
MD00G1177100	OBF-binding protein 3;function=OBF-binding protein 3	2.57	2.93	1	1.14008	1.14008	1.56	0.8	0.328524	0.512821	-1.95	0.99	0.28	0.170638	0.282828	-3.53571
MD00G1177200	RNA-binding (RRM/RBD/RNP motifs) family protein;function=RNA-binding (RRM/RBD/RNP motifs) family protein	13.2	15.3	0.528249	1.15909	1.15909	10.67	8.58	0.0667647	0.804124	-1.24359	5.6	7.1	0.00654446	1.26786	1.26786
MD00G1177300	DCD (Development and Cell Death) domain protein;function=DCD (Development and Cell Death) domain protein	21.05	18.51	0.00476131	0.879335	-1.13722	22.95	19.6	0.150493	0.854031	-1.17092	20.35	23.08	0.0508008	1.13415	1.13415
MD00G1177400	Protein of unknown function;function=Protein of unknown function	19.37	24.82	0.0108852	1.28136	1.28136	16.42	16.06	1	0.978076	-1.02242	19.41	14.23	0.00742658	0.733127	-1.36402
MD00G1177600	Glycosyltransferase family 61 protein;function=Glycosyltransferase family 61 protein	0	0	NA	#DIV/0!	#DIV/0!	0	0	NA	#DIV/0!	#DIV/0!	0	0	NA	#DIV/0!	#DIV/0!
MD00G1177700	Glycosyltransferase family 61 protein;function=Glycosyltransferase family 61 protein	0	0	NA	#DIV/0!	#DIV/0!	0	0	NA	#DIV/0!	#DIV/0!	0	0	NA	#DIV/0!	#DIV/0!
MD00G1177800	Myosin family protein with Dil domain;function=Myosin family protein with Dil domain	0.15	0.45	0.370026	3	3	0.69	0.31	0.503382	0.449275	-2.22581	0.41	0.57	0.831902	1.39024	1.39024
MD00G1178000	Galactose oxidase/kelch repeat superfamily protein;function=Galactose oxidase/kelch repeat superfamily protein	0.02	0.12	0.871546	6	6	0	0.15	0.726731	#DIV/0!	#DIV/0!	0.2	0	0.396152	0	#DIV/0!
MD00G1178100		0	0	NA	#DIV/0!	#DIV/0!	0	0	NA	#DIV/0!	#DIV/0!	0	0	NA	#DIV/0!	#DIV/0!
MD00G1178200	SGNH hydrolase-type esterase superfamily protein;function=SGNH hydrolase-type esterase superfamily protein	0.16	0.25	0.583859	1.5625	1.5625	0.07	0.07	1	1	-1	0.07	0.08	1	1.14286	1.14286
MD00G1178300	Pyridine nucleotide-disulphide oxidoreductase family protein;function=Pyridine nucleotide-disulphide oxidoreductase family protein	1.39	0.98	0.068453	0.705036	-1.41837	2.42	3.75	0.0241398	1.54959	1.54959	1.3	1.25	1	0.961538	-1.04
MD00G1178400	BUB1-related (BUB1: budding uninhibited by benzymidazol 1);function=BUB1-related (BUB1: budding uninhibited by benzymidazol 1)	9.76	12.88	0.0643853	1.31967	1.31967	1.18	0.69	0.411304	0.584746	-1.71014	0.65	0.49	0.967406	0.753846	-1.32653
MD00G1178600		0.18	0.12	0.871527	0.666667	-1.5	0	0.42	0.416845	#DIV/0!	#DIV/0!	0	0.27	0.587144	#DIV/0!	#DIV/0!
MD00G1178700		0.46	0.39	0.809369	0.847826	-1.17949	1.04	1.33	0.889721	1.27885	1.27885	0.77	1.04	0.542904	1.35065	1.35065
MD00G1178800	RHOMBOID-like 1;function=RHOMBOID-like 1	0.1	0.16	0.948651	1.6	1.6	0.07	0.19	0.874115	2.71429	2.71429	0	0.09	0.819524	#DIV/0!	#DIV/0!
MD00G1178900	Leucine-rich repeat protein kinase family protein;function=Leucine-rich repeat protein kinase family protein	1.63	2.06	0.343073	1.2638	1.2638	1.54	1.47	1	0.954545	-1.04762	3.28	2.01	0.00208746	0.612805	-1.63184
MD00G1179000	hydroxyproline-rich glycoprotein family protein;function=hydroxyproline-rich glycoprotein family protein	35.83	31.66	0.0251907	0.883617	-1.13171	47.18	37.55	0.142283	0.795888	-1.25646	43.72	60	0.000359224	1.37237	1.37237
MD00G1179100	Prolyl oligopeptidase family protein;function=Prolyl oligopeptidase family protein	13.1	18.55	0.00961646	1.41603	1.41603	20.81	21.14	0.889837	1.01586	1.01586	24.48	14.78	0.0130152	0.603758	-1.65629
MD00G1179200	Prolyl oligopeptidase family protein;function=Prolyl oligopeptidase family protein	32.72	41.72	0.00213779	1.27506	1.27506	25.8	23.77	0.70296	0.921318	-1.0854	29.4	17.16	0.000699892	0.583673	-1.71329
MD00G1179300	Cytochrome c oxidase subunit Vc family protein;function=Cytochrome c oxidase subunit Vc family protein	172.85	179.65	0.708903	1.03934	1.03934	110.54	118.08	0.47411	1.06821	1.06821	199.85	201.83	0.579054	1.00991	1.00991
MD00G1179400		0.8	1.15	0.493797	1.4375	1.4375	0.04	0.2	0.480024	5	5	0.02	0	1	0	#DIV/0!
MD00G1179500	SET domain-containing protein;function=SET domain-containing protein	18.48	22.29	0.100659	1.20617	1.20617	13.35	11.92	0.468683	0.892884	-1.11997	8.74	8.16	1	0.933638	-1.07108
MD00G1179600	radical SAM domain-containing protein / GCN5-related N-acetyltransferase (GNAT) family protein;function=radical SAM domain-containing protein / GCN5-related N-acetyltransferase (GNAT) family protein	0.62	0.9	1	1.45161	1.45161	0.85	0.95	1	1.11765	1.11765	0.96	0.82	1	0.854167	-1.17073
MD00G1179700		0.2	0.14	0.959077	0.7	-1.42857	0.15	0.06	1	0.4	-2.5	0.17	0	0.59074	0	#DIV/0!
MD00G1179800	embryo defective 2423;function=embryo defective 2423	13.01	15.4	0.39267	1.1837	1.1837	14.14	11.69	0.153245	0.826733	-1.20958	10.46	9.39	0.894899	0.897706	-1.11395
MD00G1179900		0	0.12	1	#DIV/0!	#DIV/0!	0	0.14	0.923314	#DIV/0!	#DIV/0!	0.1	0.08	1	0.8	-1.25
MD00G1180000	Ribosomal protein L13e family protein;function=Ribosomal protein L13e family protein	1.26	1.96	0.505814	1.55556	1.55556	0.82	0.69	1	0.841463	-1.18841	0.46	0.79	0.718193	1.71739	1.71739
MD00G1180100	xyloglucan endotransglucosylase/hydrolase 8;function=xyloglucan endotransglucosylase/hydrolase 8	2.85	3.64	0.41975	1.27719	1.27719	14.94	18.41	0.117927	1.23226	1.23226	8.75	5.56	0.0188869	0.635429	-1.57374
MD00G1180200	Tetratricopeptide repeat (TPR)-like superfamily protein;function=Tetratricopeptide repeat (TPR)-like superfamily protein	1.45	1.66	0.902658	1.14483	1.14483	2.84	2.84	1	1	-1	2.6	2.34	0.970531	0.9	-1.11111
MD00G1180300	Oligosaccharyltransferase complex/magnesium transporter family protein;function=Oligosaccharyltransferase complex/magnesium transporter family protein	19.94	15.75	0.00105459	0.78987	-1.26603	14.34	17.14	0.0663914	1.19526	1.19526	13.16	12.29	1	0.933891	-1.07079
MD00G1181300	Chaperone DnaJ-domain superfamily protein;function=Chaperone DnaJ-domain superfamily protein	10.48	10.31	0.226099	0.983779	-1.01649	24.04	26.01	0.352245	1.08195	1.08195	21.67	20.06	0.986835	0.925704	-1.08026
MD00G1181400	homocysteine S-methyltransferase 3;function=homocysteine S-methyltransferase 3	3.9	5.36	0.0924991	1.37436	1.37436	32.91	32.12	1	0.975995	-1.0246	72.35	68.54	1	0.947339	-1.05559
MD00G1181500	Protein of unknown function;function=Protein of unknown function	0	0	NA	#DIV/0!	#DIV/0!	0	0	NA	#DIV/0!	#DIV/0!	0	0	NA	#DIV/0!	#DIV/0!
MD00G1181600	Protein of unknown function;function=Protein of unknown function	0	0	NA	#DIV/0!	#DIV/0!	0	0	NA	#DIV/0!	#DIV/0!	0	0	NA	#DIV/0!	#DIV/0!
MD00G1181700	17.6 kDa class II heat shock protein;function=17.6 kDa class II heat shock protein	0	0	NA	#DIV/0!	#DIV/0!	0	0	NA	#DIV/0!	#DIV/0!	0	0	NA	#DIV/0!	#DIV/0!
MD00G1181800	Mitochondrial substrate carrier family protein;function=Mitochondrial substrate carrier family protein	12	12.54	0.857216	1.045	1.045	12.85	12.12	0.853355	0.943191	-1.06023	6.51	4.18	0.00626492	0.642089	-1.55742
MD00G1182100	Sterile alpha motif (SAM) domain-containing protein;function=Sterile alpha motif (SAM) domain-containing protein	33.11	34.81	0.962634	1.05134	1.05134	18.46	20.61	0.549664	1.11647	1.11647	16.25	12.27	0.177632	0.755077	-1.32437
MD00G1182200	Major facilitator superfamily protein;function=Major facilitator superfamily protein	2.87	3.11	1	1.08362	1.08362	4.08	4.24	0.928614	1.03922	1.03922	3.3	2.8	0.730583	0.848485	-1.17857
MD00G1182300	Major facilitator superfamily protein;function=Major facilitator superfamily protein	3.39	4.2	0.643593	1.23894	1.23894	6.5	6.8	0.948756	1.04615	1.04615	5.87	7.49	0.118249	1.27598	1.27598
MD00G1182400		0	0	NA	#DIV/0!	#DIV/0!	0	0	NA	#DIV/0!	#DIV/0!	0	0	NA	#DIV/0!	#DIV/0!
MD00G1182600	ribosomal protein S28;function=ribosomal protein S28	218.76	247.95	0.58241	1.13343	1.13343	197.05	200.94	0.980011	1.01974	1.01974	206.84	192.52	1	0.930768	-1.07438
MD00G1182800		14.88	19.36	0.211385	1.30108	1.30108	20.45	20.78	1	1.01614	1.01614	18.03	15.34	0.770002	0.850804	-1.17536
MD00G1183000	Leucine-rich repeat transmembrane protein kinase;function=Leucine-rich repeat transmembrane protein kinase	3.59	4.63	0.155778	1.28969	1.28969	4.9	4.96	0.952966	1.01224	1.01224	4.93	3.36	0.188898	0.681542	-1.46726
MD00G1183100	Leucine-rich repeat transmembrane protein kinase;function=Leucine-rich repeat transmembrane protein kinase	0.35	0.25	0.959502	0.714286	-1.4	0.74	0.12	0.203805	0.162162	-6.16667	0.6	0.19	0.566023	0.316667	-3.15789
MD00G1183300	pentatricopeptide (PPR) repeat-containing protein;function=pentatricopeptide (PPR) repeat-containing protein	0.25	0.24	1	0.96	-1.04167	0.59	0.16	0.70296	0.271186	-3.6875	0	0.48	0.165075	#DIV/0!	#DIV/0!
MD00G1183400	ARF-GAP domain 9;function=ARF-GAP domain 9	93.5	89.3	0.0417412	0.95508	-1.04703	112.06	113.56	0.889589	1.01339	1.01339	116.22	95.14	0.120373	0.81862	-1.22157
MD00G1184000		0.06	0.11	1	1.83333	1.83333	0.1	0.06	1	0.6	-1.66667	0	0.15	0.26928	#DIV/0!	#DIV/0!
MD00G1184100		0.04	0	0.771209	0	#DIV/0!	0	0	NA	#DIV/0!	#DIV/0!	0.08	0	0.830705	0	#DIV/0!
MD00G1184200	gamma-glutamyl hydrolase 2;function=gamma-glutamyl hydrolase 2	40.28	35.37	0.000658009	0.878103	-1.13882	22.84	16.4	0.00269384	0.718039	-1.39268	7.6	6.48	0.686653	0.852632	-1.17284
MD00G1184300	ENTH/VHS family protein;function=ENTH/VHS family protein	20.52	19.7	0.0807336	0.960039	-1.04162	38.43	38.76	0.931126	1.00859	1.00859	39.13	38.49	0.770047	0.983644	-1.01663
MD00G1184400		0.07	0	1	0	#DIV/0!	0.11	0.16	1	1.45455	1.45455	0	0.14	0.819524	#DIV/0!	#DIV/0!
MD00G1184500	Ubiquitin-conjugating enzyme family protein;function=Ubiquitin-conjugating enzyme family protein	0	0	NA	#DIV/0!	#DIV/0!	0	0	NA	#DIV/0!	#DIV/0!	0	0	NA	#DIV/0!	#DIV/0!
MD00G1184900	pleiotropic regulatory locus 1;function=pleiotropic regulatory locus 1	18.92	18.47	0.400048	0.976216	-1.02436	29.51	27.64	0.856772	0.936632	-1.06766	20.81	22.97	0.10478	1.1038	1.1038
MD00G1185200	transmembrane;function=transmembrane	12.85	12.52	0.172011	0.974319	-1.02636	26.55	23.57	0.291874	0.887759	-1.12643	20.55	22.12	0.17143	1.0764	1.0764
MD00G1185300		0.7	1	0.595602	1.42857	1.42857	0.17	0.22	0.996216	1.29412	1.29412	0	0	NA	#DIV/0!	#DIV/0!
MD00G1185400	Protein of unknown function (DUF630 and DUF632);function=Protein of unknown function (DUF630 and DUF632)	5.23	5.98	0.588868	1.1434	1.1434	2.32	2.39	0.930726	1.03017	1.03017	0.78	0.63	0.800265	0.807692	-1.2381
MD00G1185500	Calcium-dependent lipid-binding (CaLB domain) family protein;function=Calcium-dependent lipid-binding (CaLB domain) family protein	21.9	20.67	0.144546	0.943836	-1.05951	28.43	30.28	0.621355	1.06507	1.06507	36.61	30.88	0.412617	0.843485	-1.18556
MD00G1185600	Calcium-dependent lipid-binding (CaLB domain) family protein;function=Calcium-dependent lipid-binding (CaLB domain) family protein	9.09	9.55	0.945463	1.05061	1.05061	22.98	20.21	0.461099	0.87946	-1.13706	24.72	22.99	1	0.930016	-1.07525
MD00G1185700	Ribosomal protein L18ae family;function=Ribosomal protein L18ae family	125.94	131.58	0.82087	1.04478	1.04478	97.99	71.05	2.78106e-05	0.725074	-1.37917	67.08	73.71	0.0827372	1.09884	1.09884
MD00G1185800		0.03	0.04	1	1.33333	1.33333	0.32	0.19	0.978681	0.59375	-1.68421	0.1	0	0.57888	0	#DIV/0!
MD00G1185900	F-box and Leucine Rich Repeat domains containing protein;function=F-box and Leucine Rich Repeat domains containing protein	0.04	0.07	1	1.75	1.75	0	0.19	0.923314	#DIV/0!	#DIV/0!	0	0	NA	#DIV/0!	#DIV/0!
MD00G1186000	Leucine-rich repeat transmembrane protein kinase;function=Leucine-rich repeat transmembrane protein kinase	2.22	2.72	0.735731	1.22523	1.22523	1.97	1.11	0.0982497	0.563452	-1.77477	1.12	1.07	1	0.955357	-1.04673
MD00G1186100	HVA22 homologue A;function=HVA22 homologue A	102.14	113.87	0.768234	1.11484	1.11484	38.77	42.32	0.503266	1.09157	1.09157	13.18	10.52	0.572378	0.798179	-1.25285
MD00G1186200	microtubule end binding protein EB1A;function=microtubule end binding protein EB1A	33.15	33.33	0.437986	1.00543	1.00543	24.21	24.15	1	0.997522	-1.00248	14.16	7.66	7.80409e-05	0.54096	-1.84856
MD00G1186300		0	0	NA	#DIV/0!	#DIV/0!	0	0	NA	#DIV/0!	#DIV/0!	0	0	NA	#DIV/0!	#DIV/0!
MD00G1186400	Ribosomal protein S4;function=Ribosomal protein S4	0	0	NA	#DIV/0!	#DIV/0!	0	0	NA	#DIV/0!	#DIV/0!	0	0	NA	#DIV/0!	#DIV/0!
MD00G1186500	basic helix-loop-helix (bHLH) DNA-binding family protein;function=basic helix-loop-helix (bHLH) DNA-binding family protein	34.81	46.64	0.0418635	1.33984	1.33984	0	0.4	0.291984	#DIV/0!	#DIV/0!	0	0	NA	#DIV/0!	#DIV/0!
MD00G1186600		1.7	2.33	0.550826	1.37059	1.37059	8.84	10.37	0.473234	1.17308	1.17308	6.06	5.15	0.861736	0.849835	-1.1767
MD00G1186700	Exonuclease family protein;function=Exonuclease family protein	0.48	0.29	0.166704	0.604167	-1.65517	0.31	0.47	0.603044	1.51613	1.51613	0.09	0.03	0.640566	0.333333	-3
MD00G1186800	Pentatricopeptide repeat (PPR-like) superfamily protein;function=Pentatricopeptide repeat (PPR-like) superfamily protein	0	0	NA	#DIV/0!	#DIV/0!	0	0	NA	#DIV/0!	#DIV/0!	0	0	NA	#DIV/0!	#DIV/0!
MD00G1186900	zinc-binding dehydrogenase family protein;function=zinc-binding dehydrogenase family protein	168.75	149.87	0.00680036	0.888119	-1.12598	225.97	234.76	0.763672	1.0389	1.0389	120.23	99.8	0.299146	0.830076	-1.20471
MD00G1187000		0.02	0.05	1	2.5	2.5	0	0	NA	#DIV/0!	#DIV/0!	0	0.03	1	#DIV/0!	#DIV/0!
MD00G1187100	zinc-binding dehydrogenase family protein;function=zinc-binding dehydrogenase family protein	81.27	68.98	0.00357828	0.848776	-1.17817	162.03	166.87	0.923857	1.02987	1.02987	111.2	90.61	0.269934	0.814838	-1.22724
MD00G1187200	Bifunctional inhibitor/lipid-transfer protein/seed storage 2S albumin superfamily protein;function=Bifunctional inhibitor/lipid-transfer protein/seed storage 2S albumin superfamily protein	3.64	2.44	0.0509707	0.67033	-1.4918	6.63	5.18	0.523335	0.781297	-1.27992	5.47	4.5	0.833733	0.822669	-1.21556
MD00G1187300		3.87	5.1	0.137475	1.31783	1.31783	7.18	7.23	1	1.00696	1.00696	7.13	7.93	0.258633	1.1122	1.1122
MD00G1187400		0	0	NA	#DIV/0!	#DIV/0!	0	0	NA	#DIV/0!	#DIV/0!	0	0	NA	#DIV/0!	#DIV/0!
MD00G1187500	Calcineurin-like metallo-phosphoesterase superfamily protein;function=Calcineurin-like metallo-phosphoesterase superfamily protein	4.96	5.47	0.941385	1.10282	1.10282	5.89	5.16	0.484344	0.876061	-1.14147	3.97	4.34	0.261802	1.0932	1.0932
MD00G1187600	P-loop containing nucleoside triphosphate hydrolases superfamily protein;function=P-loop containing nucleoside triphosphate hydrolases superfamily protein	0.01	0	1	0	#DIV/0!	0	0	NA	#DIV/0!	#DIV/0!	0	0	NA	#DIV/0!	#DIV/0!
MD00G1187700		0	0	NA	#DIV/0!	#DIV/0!	0	0	NA	#DIV/0!	#DIV/0!	0	0	NA	#DIV/0!	#DIV/0!
MD00G1187800	cytosolic ribosomal protein S15;function=cytosolic ribosomal protein S15	2.87	2.52	0.933947	0.878049	-1.13889	1.57	7.44	0.000998218	4.73885	4.73885	6.41	2.13	0.0229971	0.332293	-3.00939
MD00G1188000	nudix hydrolase homolog 3;function=nudix hydrolase homolog 3	0.14	0.31	0.739792	2.21429	2.21429	0.4	0.49	1	1.225	1.225	0.17	0.19	1	1.11765	1.11765
MD00G1188100	nudix hydrolase homolog 3;function=nudix hydrolase homolog 3	1.01	1.78	0.299425	1.76238	1.76238	3.92	3.35	0.958189	0.854592	-1.17015	3.06	1.83	0.339183	0.598039	-1.67213
MD00G1188200	nudix hydrolase homolog 3;function=nudix hydrolase homolog 3	5.93	7.15	0.631325	1.20573	1.20573	12.21	12.33	0.945981	1.00983	1.00983	12.52	10.5	0.619456	0.838658	-1.19238
MD00G1188300	Calcineurin-like metallo-phosphoesterase superfamily protein;function=Calcineurin-like metallo-phosphoesterase superfamily protein	8.73	10.54	0.724501	1.20733	1.20733	8.69	8.88	1	1.02186	1.02186	11.95	15.85	0.0981256	1.32636	1.32636
MD00G1188400	Calcineurin-like metallo-phosphoesterase superfamily protein;function=Calcineurin-like metallo-phosphoesterase superfamily protein	10.57	14.13	0.0803997	1.3368	1.3368	9.49	9.77	1	1.0295	1.0295	11.04	11.64	0.608301	1.05435	1.05435
MD00G1188500		0.12	0.07	0.746215	0.583333	-1.71429	0.44	0.15	0.57514	0.340909	-2.93333	0.2	0.32	0.753284	1.6	1.6
MD00G1188600	N-terminal;function=N-terminal	2.35	3.04	0.426355	1.29362	1.29362	3.13	3.01	1	0.961661	-1.03987	2.99	2.53	0.873906	0.846154	-1.18182
MD00G1188700	Plant calmodulin-binding protein-related;function=Plant calmodulin-binding protein-related	8.53	10.93	0.0241868	1.28136	1.28136	8.23	9.33	0.222985	1.13366	1.13366	3.69	4.75	0.0132505	1.28726	1.28726
MD00G1188900	2-oxoglutarate (2OG) and Fe(II)-dependent oxygenase superfamily protein;function=2-oxoglutarate (2OG) and Fe(II)-dependent oxygenase superfamily protein	0.16	0.42	0.136734	2.625	2.625	0.04	0.02	1	0.5	-2	0.02	0	1	0	#DIV/0!
MD00G1189000	Heavy metal transport/detoxification superfamily protein;function=Heavy metal transport/detoxification superfamily protein	14.39	14.19	0.333014	0.986101	-1.01409	7.19	4.87	0.0447639	0.67733	-1.47639	0.65	0.11	0.0181627	0.169231	-5.90909
MD00G1189100	disease resistance family protein / LRR family protein;function=disease resistance family protein / LRR family protein	5.73	6.21	1	1.08377	1.08377	1.15	0.95	0.710559	0.826087	-1.21053	0.23	0.13	0.569343	0.565217	-1.76923
MD00G1189200	Plant-specific transcription factor YABBY family protein;function=Plant-specific transcription factor YABBY family protein	40.12	39.53	0.424998	0.985294	-1.01493	23.84	14.59	8.74646e-05	0.611997	-1.634	17	20.62	0.065097	1.21294	1.21294
MD00G1189300	Pentatricopeptide repeat (PPR-like) superfamily protein;function=Pentatricopeptide repeat (PPR-like) superfamily protein	1.11	1.46	0.504418	1.31532	1.31532	1.15	1.26	0.773075	1.09565	1.09565	1.19	1.16	1	0.97479	-1.02586
MD00G1189400		6.68	6.01	0.308969	0.899701	-1.11148	4.26	5.55	0.406952	1.30282	1.30282	4.63	3.29	0.321352	0.710583	-1.40729
MD00G1189500		0.1	0.09	1	0.9	-1.11111	0	0	NA	#DIV/0!	#DIV/0!	0	0.12	1	#DIV/0!	#DIV/0!
MD00G1189600	subunit Gar1/Naf1 protein;function=subunit Gar1/Naf1 protein	20.66	22.6	0.990074	1.0939	1.0939	9.81	10.35	0.850554	1.05505	1.05505	7.11	5.32	0.17158	0.748242	-1.33647
MD00G1189900		112.28	156.45	0.00179619	1.39339	1.39339	28.17	20.03	0.0104067	0.71104	-1.40639	2.2	1.9	0.92115	0.863636	-1.15789
MD00G1190000		0	0	NA	#DIV/0!	#DIV/0!	0	0	NA	#DIV/0!	#DIV/0!	0	0	NA	#DIV/0!	#DIV/0!
MD00G1190200	Sucrase/ferredoxin-like family protein;function=Sucrase/ferredoxin-like family protein	0.02	0.11	0.881019	5.5	5.5	0	0.1	0.923314	#DIV/0!	#DIV/0!	0.24	0	0.309117	0	#DIV/0!
MD00G1190500	Haloacid dehalogenase-like hydrolase (HAD) superfamily protein;function=Haloacid dehalogenase-like hydrolase (HAD) superfamily protein	28.44	33.59	0.397993	1.18108	1.18108	11.8	10.06	0.522184	0.852542	-1.17296	13.49	11.08	0.502717	0.821349	-1.21751
MD00G1190600	laccase 3;function=laccase 3	0.25	0.21	1	0.84	-1.19048	0	0.08	1	#DIV/0!	#DIV/0!	0.18	0.11	1	0.611111	-1.63636
MD00G1190700	laccase 14;function=laccase 14	0.79	0.84	1	1.06329	1.06329	0.64	0.54	0.947581	0.84375	-1.18519	0.97	1.02	0.906965	1.05155	1.05155
MD00G1190800	Peroxidase superfamily protein;function=Peroxidase superfamily protein	104.27	125.18	0.155998	1.20054	1.20054	25.79	22.92	0.597948	0.888717	-1.12522	46.15	64.15	7.44787e-05	1.39003	1.39003
MD00G1190900	beta glucosidase 15;function=beta glucosidase 15	0	0	NA	#DIV/0!	#DIV/0!	0	0	NA	#DIV/0!	#DIV/0!	0.02	0	1	0	#DIV/0!
MD00G1191000		0	0	NA	#DIV/0!	#DIV/0!	0	0	NA	#DIV/0!	#DIV/0!	0	0	NA	#DIV/0!	#DIV/0!
MD00G1191600	alpha/beta-Hydrolases superfamily protein;function=alpha/beta-Hydrolases superfamily protein	63.96	50.61	0.00137218	0.791276	-1.26378	20.14	24.67	0.0765807	1.22493	1.22493	7.77	4.59	0.0152247	0.590734	-1.69281
MD00G1191700	alpha/beta-Hydrolases superfamily protein;function=alpha/beta-Hydrolases superfamily protein	7.36	7.29	1	0.990489	-1.0096	2.26	2.84	0.863068	1.25664	1.25664	0.8	0.41	0.734144	0.5125	-1.95122
MD00G1191800	NADPH-dependent thioredoxin reductase C;function=NADPH-dependent thioredoxin reductase C	16.36	17.03	0.790108	1.04095	1.04095	18.31	16.27	0.387098	0.888585	-1.12538	15.62	17.56	0.152336	1.1242	1.1242
MD00G1191900	ABC-2 type transporter family protein;function=ABC-2 type transporter family protein	0	0	NA	#DIV/0!	#DIV/0!	0.08	0.08	1	1	-1	0.21	0	0.0808186	0	#DIV/0!
MD00G1192000	ABC-2 type transporter family protein;function=ABC-2 type transporter family protein	0	0	NA	#DIV/0!	#DIV/0!	0	0.02	1	#DIV/0!	#DIV/0!	0.07	0.03	0.909934	0.428571	-2.33333
MD00G1192100	ABC-2 type transporter family protein;function=ABC-2 type transporter family protein	0	0	NA	#DIV/0!	#DIV/0!	0	0	NA	#DIV/0!	#DIV/0!	0.15	0	0.578781	0	#DIV/0!
MD00G1192300	RUB1 conjugating enzyme 1;function=RUB1 conjugating enzyme 1	0	0	NA	#DIV/0!	#DIV/0!	0	0	NA	#DIV/0!	#DIV/0!	0	0	NA	#DIV/0!	#DIV/0!
MD00G1192400	amidase 1;function=amidase 1	34.8	39.35	0.661679	1.13075	1.13075	48.71	63.9	0.0161054	1.31185	1.31185	42.78	30.23	0.00118068	0.706639	-1.41515
MD00G1192500	amidase 1;function=amidase 1	58.7	71.91	0.233012	1.22504	1.22504	111.47	145.22	0.0254425	1.30277	1.30277	95.48	69.59	0.0218388	0.728844	-1.37204
MD00G1192600		1.39	1.45	1	1.04317	1.04317	1.78	2.32	0.860438	1.30337	1.30337	1.12	1.44	0.822419	1.28571	1.28571
MD00G1192700	Protein of unknown function;function=Protein of unknown function	10.95	12.55	0.750795	1.14612	1.14612	0.88	0.94	1	1.06818	1.06818	0.39	0.28	0.907099	0.717949	-1.39286
MD00G1192800	EF-TU receptor;function=EF-TU receptor	1.2	1.91	0.286074	1.59167	1.59167	2.55	2.65	0.99848	1.03922	1.03922	6.12	0.87	0.00264983	0.142157	-7.03448
MD00G1192900	Leucine-rich repeat protein kinase family protein;function=Leucine-rich repeat protein kinase family protein	0.7	0.81	0.901277	1.15714	1.15714	0.96	0.75	0.634488	0.78125	-1.28	1.04	0.36	0.0404116	0.346154	-2.88889
MD00G1193000	Kinase interacting (KIP1-like) family protein;function=Kinase interacting (KIP1-like) family protein	5.64	5.31	0.501138	0.941489	-1.06215	1.61	2.43	0.387106	1.50932	1.50932	1.7	1.81	0.912568	1.06471	1.06471
MD00G1193100	Protein of unknown function;function=Protein of unknown function	11.81	12.51	1	1.05927	1.05927	3.38	2.46	0.522069	0.727811	-1.37398	2.35	1.38	0.242038	0.587234	-1.7029
MD00G1193200	RUB1 conjugating enzyme 1;function=RUB1 conjugating enzyme 1	0	0	NA	#DIV/0!	#DIV/0!	0	0	NA	#DIV/0!	#DIV/0!	0	0	NA	#DIV/0!	#DIV/0!
MD00G1199400		7.93	10.5	0.05009	1.32409	1.32409	9.74	8.31	0.285837	0.853183	-1.17208	7.69	8.23	0.386923	1.07022	1.07022
MD00G1199500		0	0	NA	#DIV/0!	#DIV/0!	0	0	NA	#DIV/0!	#DIV/0!	0	0	NA	#DIV/0!	#DIV/0!
MD00G1199600	Ribosomal L29 family protein;function=Ribosomal L29 family protein	31.22	38.47	0.121745	1.23222	1.23222	17.78	20.07	0.434257	1.1288	1.1288	18.16	14.22	0.340175	0.78304	-1.27707
MD00G1199800		0.59	0.38	0.623565	0.644068	-1.55263	3.43	1.94	0.156376	0.565598	-1.76804	2.21	2.18	1	0.986425	-1.01376
MD00G1199900	Ribosomal L29 family protein;function=Ribosomal L29 family protein	0	0.14	0.524209	#DIV/0!	#DIV/0!	0	0	NA	#DIV/0!	#DIV/0!	0	0.04	1	#DIV/0!	#DIV/0!
MD00G1200000	ROP-interactive CRIB motif-containing protein 6;function=ROP-interactive CRIB motif-containing protein 6	1.54	2.01	0.489302	1.30519	1.30519	0.26	0.11	0.514522	0.423077	-2.36364	0	0.03	1	#DIV/0!	#DIV/0!
MD00G1200100	glycolipid transfer protein 1;function=glycolipid transfer protein 1	0.07	0.06	1	0.857143	-1.16667	7.76	8.77	0.674208	1.13015	1.13015	15.24	10.68	0.0610159	0.700787	-1.42697
MD00G1200200	Protein of unknown function;function=Protein of unknown function	3.44	3.92	0.949253	1.13953	1.13953	1.68	1.53	1	0.910714	-1.09804	0.15	0.12	1	0.8	-1.25
MD00G1200300	Histone superfamily protein;function=Histone superfamily protein	57.75	55	0.407151	0.952381	-1.05	1.54	1.51	1	0.980519	-1.01987	0.49	0.69	0.845018	1.40816	1.40816
MD00G1200700	EXS (ERD1/XPR1/SYG1) family protein;function=EXS (ERD1/XPR1/SYG1) family protein	0	0.05	1	#DIV/0!	#DIV/0!	0	0.03	1	#DIV/0!	#DIV/0!	0.04	0.19	0.552775	4.75	4.75
MD00G1200800	EXS (ERD1/XPR1/SYG1) family protein;function=EXS (ERD1/XPR1/SYG1) family protein	0.01	0.02	1	2	2	0	0	NA	#DIV/0!	#DIV/0!	0.01	0	1	0	#DIV/0!
MD00G1200900	UDP-Glycosyltransferase superfamily protein;function=UDP-Glycosyltransferase superfamily protein	28.25	35.02	0.0368097	1.23965	1.23965	44.04	41.31	0.762219	0.938011	-1.06609	25.99	24.57	1	0.945364	-1.05779
MD00G1201000	CASC3/Barentsz eIF4AIII binding;function=CASC3/Barentsz eIF4AIII binding	11.57	12.25	0.96314	1.05877	1.05877	17.81	19.96	0.217219	1.12072	1.12072	19.37	17.06	0.686424	0.880743	-1.1354
MD00G1201200	nitrate transporter 1.1;function=nitrate transporter 1.1	0.69	1.78	0.0648986	2.57971	2.57971	0.24	0.47	0.751141	1.95833	1.95833	0.59	0.78	0.909934	1.32203	1.32203
MD00G1201300	nitrate transporter 1.1;function=nitrate transporter 1.1	1.95	3.03	0.0641076	1.55385	1.55385	1.12	0.9	0.69907	0.803571	-1.24444	1.51	1.33	0.987966	0.880795	-1.13534
MD00G1201500	1;function=1	0	0	NA	#DIV/0!	#DIV/0!	0	0	NA	#DIV/0!	#DIV/0!	0	0	NA	#DIV/0!	#DIV/0!
MD00G1201600	cryptochrome 1;function=cryptochrome 1	2.2	2.52	0.667235	1.14545	1.14545	3.95	5.14	0.00727178	1.30127	1.30127	6.99	8.47	0.0389815	1.21173	1.21173
MD00G1201700	ATPase family associated with various cellular activities (AAA);function=ATPase family associated with various cellular activities (AAA)	0.24	0.22	1	0.916667	-1.09091	0.2	0.06	0.878601	0.3	-3.33333	0.17	0.04	0.630559	0.235294	-4.25
MD00G1201800	Peroxisomal membrane 22 kDa (Mpv17/PMP22) family protein;function=Peroxisomal membrane 22 kDa (Mpv17/PMP22) family protein	4.7	3.59	0.0658245	0.76383	-1.30919	3.61	4.55	0.685576	1.26039	1.26039	5.03	3.86	0.431035	0.767396	-1.30311
MD00G1201900	HXXXD-type acyl-transferase family protein;function=HXXXD-type acyl-transferase family protein	2.09	2.09	1	1	-1	1.49	0.81	0.582514	0.543624	-1.83951	1.7	1.91	0.956289	1.12353	1.12353
MD00G1202000		0.8	0.67	1	0.8375	-1.19403	1.68	1.21	0.976366	0.720238	-1.38843	0.17	0.93	0.0854593	5.47059	5.47059
MD00G1202100	HXXXD-type acyl-transferase family protein;function=HXXXD-type acyl-transferase family protein	0.33	0.58	0.567172	1.75758	1.75758	0.23	0.19	1	0.826087	-1.21053	0.73	0.92	0.867049	1.26027	1.26027
MD00G1202300	Tetratricopeptide repeat (TPR)-like superfamily protein;function=Tetratricopeptide repeat (TPR)-like superfamily protein	0.7	1.09	0.176839	1.55714	1.55714	2.61	2.85	0.838031	1.09195	1.09195	2.03	2.06	0.89292	1.01478	1.01478
MD00G1202400	Tetratricopeptide repeat (TPR)-like superfamily protein;function=Tetratricopeptide repeat (TPR)-like superfamily protein	0.44	0.64	0.3844	1.45455	1.45455	2.91	2.75	1	0.945017	-1.05818	2.18	2.53	0.350181	1.16055	1.16055
MD00G1202500	Pectin lyase-like superfamily protein;function=Pectin lyase-like superfamily protein	0	0	NA	#DIV/0!	#DIV/0!	0	0	NA	#DIV/0!	#DIV/0!	0	0	NA	#DIV/0!	#DIV/0!
MD00G1202600	Protein of unknown function;function=Protein of unknown function	4.98	4.74	0.399034	0.951807	-1.05063	1.21	0.82	0.484248	0.677686	-1.47561	0.16	0.11	1	0.6875	-1.45455
MD00G1202900		118.82	144.38	0.213633	1.21512	1.21512	103.64	109.44	0.685289	1.05596	1.05596	55.8	52.91	1	0.948208	-1.05462
MD00G1203100	carboxyesterase 18;function=carboxyesterase 18	0.04	0.09	0.918826	2.25	2.25	0	0.04	0.923857	#DIV/0!	#DIV/0!	0.21	0.04	0.23813	0.190476	-5.25
MD00G1203200	S-locus lectin protein kinase family protein;function=S-locus lectin protein kinase family protein	0.05	0.06	1	1.2	1.2	0.08	0.03	0.746098	0.375	-2.66667	0.17	0.26	0.497682	1.52941	1.52941
MD00G1203300	RUB1 conjugating enzyme 1;function=RUB1 conjugating enzyme 1	0	0	NA	#DIV/0!	#DIV/0!	0	0	NA	#DIV/0!	#DIV/0!	0	0	NA	#DIV/0!	#DIV/0!
MD00G1203400	KH domain-containing protein / zinc finger (CCCH type) family protein;function=KH domain-containing protein / zinc finger (CCCH type) family protein	13.97	15.28	1	1.09377	1.09377	13.19	15.15	0.462318	1.1486	1.1486	9.59	8.32	0.838233	0.86757	-1.15264
MD00G1203500	KH domain-containing protein / zinc finger (CCCH type) family protein;function=KH domain-containing protein / zinc finger (CCCH type) family protein	22.35	23.71	1	1.06085	1.06085	16.91	17.11	1	1.01183	1.01183	11.34	10.67	1	0.940917	-1.06279
MD00G1203600	NB-ARC domain-containing disease resistance protein;function=NB-ARC domain-containing disease resistance protein	0.06	0.14	0.17574	2.33333	2.33333	0.1	0.12	1	1.2	1.2	0.19	0.15	0.900197	0.789474	-1.26667
MD00G1203700	NB-ARC domain-containing disease resistance protein;function=NB-ARC domain-containing disease resistance protein	0.06	0.03	0.7773	0.5	-2	0.18	0.11	0.84638	0.611111	-1.63636	0.19	0.1	0.719308	0.526316	-1.9
MD00G1203800	Protein of unknown function;function=Protein of unknown function	16.65	19.1	0.579937	1.14715	1.14715	21.32	17.57	0.351913	0.824109	-1.21343	15.38	16.54	0.334391	1.07542	1.07542
MD00G1204100	Protein kinase family protein;function=Protein kinase family protein	11.39	10.78	0.149378	0.946444	-1.05659	12.83	10.91	0.183083	0.850351	-1.17599	13.77	13.47	0.871013	0.978214	-1.02227
MD00G1204200	Leucine-rich repeat protein kinase family protein;function=Leucine-rich repeat protein kinase family protein	0.4	0.46	1	1.15	1.15	0.55	0.77	0.862197	1.4	1.4	0.33	0.17	0.819524	0.515152	-1.94118
MD00G1204500	ADP/ATP carrier 2;function=ADP/ATP carrier 2	0	0	NA	#DIV/0!	#DIV/0!	0	0	NA	#DIV/0!	#DIV/0!	0	0	NA	#DIV/0!	#DIV/0!
MD00G1204600	polypeptide 6;function=polypeptide 6	0	0.01	1	#DIV/0!	0	0.02	0.01	1	0.5	-2	0	0	NA	#DIV/0!	#DIV/0!
MD00G1204700	Insulinase (Peptidase family M16) family protein;function=Insulinase (Peptidase family M16) family protein	9.78	11.63	0.231269	1.18916	1.18916	29.2	34.13	0.0168912	1.16884	1.16884	36.98	37.52	0.538992	1.0146	1.0146
MD00G1204900		0	0	NA	#DIV/0!	#DIV/0!	0	0	NA	#DIV/0!	#DIV/0!	0	0	NA	#DIV/0!	#DIV/0!
MD00G1205000		0	0	NA	#DIV/0!	#DIV/0!	0	0	NA	#DIV/0!	#DIV/0!	0	0	NA	#DIV/0!	#DIV/0!
MD00G1205100	Ubiquitin-conjugating enzyme family protein;function=Ubiquitin-conjugating enzyme family protein	0	0	NA	#DIV/0!	#DIV/0!	0	0	NA	#DIV/0!	#DIV/0!	0	0	NA	#DIV/0!	#DIV/0!
MD00G1205200	Protein of unknown function;function=Protein of unknown function	3.68	5.86	0.060548	1.59239	1.59239	2.54	2.94	0.843576	1.15748	1.15748	1.25	0.67	0.538806	0.536	-1.86567
MD00G1205500	Ubiquitin-conjugating enzyme family protein;function=Ubiquitin-conjugating enzyme family protein	0	0	NA	#DIV/0!	#DIV/0!	0	0	NA	#DIV/0!	#DIV/0!	0	0	NA	#DIV/0!	#DIV/0!
MD00G1205700	Protein of unknown function;function=Protein of unknown function	6.81	7.96	0.772638	1.16887	1.16887	8.88	12.5	0.099216	1.40766	1.40766	9.85	11.23	0.347633	1.1401	1.1401
MD00G1205900	protein kinase family protein / peptidoglycan-binding LysM domain-containing protein;function=protein kinase family protein / peptidoglycan-binding LysM domain-containing protein	0	0	NA	#DIV/0!	#DIV/0!	0	0	NA	#DIV/0!	#DIV/0!	0	0	NA	#DIV/0!	#DIV/0!
MD00G1206000	NB-ARC domain-containing disease resistance protein;function=NB-ARC domain-containing disease resistance protein	1.16	2	0.00727247	1.72414	1.72414	1.35	0.94	0.178444	0.696296	-1.43617	0.36	0.31	0.99749	0.861111	-1.16129
MD00G1206300	CYTOCHROME P450 51G1;function=CYTOCHROME P450 51G1	3.87	3.81	0.869396	0.984496	-1.01575	1.59	2.51	0.361252	1.57862	1.57862	2.25	2.15	1	0.955556	-1.04651
MD00G1206400	proteasome activating protein 200;function=proteasome activating protein 200	4.64	5.35	0.460163	1.15302	1.15302	14.87	16.24	0.33972	1.09213	1.09213	17.75	13.9	0.0409927	0.783099	-1.27698
MD00G1206500	proteasome activating protein 200;function=proteasome activating protein 200	1.47	2.23	0.170305	1.51701	1.51701	15.18	14.15	0.957136	0.932148	-1.07279	16.38	14.8	0.942167	0.903541	-1.10676
MD00G1206600	proteasome activating protein 200;function=proteasome activating protein 200	0.87	1.68	0.283474	1.93103	1.93103	10.26	12.7	0.21088	1.23782	1.23782	13.53	12.24	0.921331	0.904656	-1.10539
MD00G1206700	Protein of unknown function;function=Protein of unknown function	0	0	NA	#DIV/0!	#DIV/0!	0	0	NA	#DIV/0!	#DIV/0!	0	0	NA	#DIV/0!	#DIV/0!
MD00G1206800	switch subunit 3;function=switch subunit 3	7.87	7.45	0.461486	0.946633	-1.05638	8	11.36	0.0093745	1.42	1.42	8.36	10.61	0.00527808	1.26914	1.26914
MD00G1206900	Protein of unknown function (DUF506);function=Protein of unknown function (DUF506)	1.94	1.92	0.886507	0.989691	-1.01042	0.84	0.38	0.428057	0.452381	-2.21053	0.78	0.62	1	0.794872	-1.25806
MD00G1207000		28.62	22.78	6.73108e-05	0.795947	-1.25637	15.62	11.82	0.0829254	0.756722	-1.32149	4.92	4.72	1	0.95935	-1.04237
MD00G1207100	Plant self-incompatibility protein S1 family;function=Plant self-incompatibility protein S1 family	0	0.05	1	#DIV/0!	#DIV/0!	0	0	NA	#DIV/0!	#DIV/0!	0	0	NA	#DIV/0!	#DIV/0!
MD00G1207200	Plant self-incompatibility protein S1 family;function=Plant self-incompatibility protein S1 family	0.04	0.1	1	2.5	2.5	0	0	NA	#DIV/0!	#DIV/0!	0	0	NA	#DIV/0!	#DIV/0!
MD00G1207300	WUSCHEL related homeobox 13;function=WUSCHEL related homeobox 13	8.15	9.15	0.822124	1.1227	1.1227	26.11	29.64	0.170873	1.1352	1.1352	30.85	24.79	0.113071	0.803566	-1.24445
MD00G1207400	vWA;function= vWA	0.5	0.33	0.302358	0.66	-1.51515	0.27	0.12	0.636974	0.444444	-2.25	0.38	0.17	0.352616	0.447368	-2.23529
MD00G1207500	heat shock protein 70;function=heat shock protein 70	1.77	0.95	0.0163041	0.536723	-1.86316	1.27	1.3	1	1.02362	1.02362	0.21	0.28	0.897102	1.33333	1.33333
MD00G1207600	NB-ARC domain-containing disease resistance protein;function=NB-ARC domain-containing disease resistance protein	1.48	3.19	0.00762071	2.15541	2.15541	3.18	1.5	0.111411	0.471698	-2.12	0.42	0.8	0.5577	1.90476	1.90476
MD00G1207700	NB-ARC domain-containing disease resistance protein;function=NB-ARC domain-containing disease resistance protein	1.06	1.73	0.10775	1.63208	1.63208	1.32	0.99	0.673416	0.75	-1.33333	0.3	0.29	1	0.966667	-1.03448
MD00G1207800	NB-ARC domain-containing disease resistance protein;function=NB-ARC domain-containing disease resistance protein	1.33	2	0.0955799	1.50376	1.50376	0.4	0.32	0.763288	0.8	-1.25	0.11	0.05	0.544383	0.454545	-2.2
MD00G1208000	senescence-associated gene 12;function=senescence-associated gene 12	0	0	NA	#DIV/0!	#DIV/0!	0	0	NA	#DIV/0!	#DIV/0!	0	0	NA	#DIV/0!	#DIV/0!
MD00G1208200	PAPA-1-like conserved region;function=PAPA-1-like conserved region	5.61	6.41	0.741619	1.1426	1.1426	13.46	13.34	1	0.991085	-1.009	9.05	8.34	1	0.921547	-1.08513
MD00G1208300	Galactose oxidase/kelch repeat superfamily protein;function=Galactose oxidase/kelch repeat superfamily protein	1.13	1.25	1	1.10619	1.10619	0.4	0.19	0.204083	0.475	-2.10526	0	0.01	1	#DIV/0!	#DIV/0!
MD00G1208400	Family of unknown function (DUF566);function=Family of unknown function (DUF566)	4.14	6.16	0.0459746	1.48792	1.48792	7.06	6.48	0.812154	0.917847	-1.08951	4.61	4.47	0.99679	0.969631	-1.03132
MD00G1208500	Family of unknown function (DUF566);function=Family of unknown function (DUF566)	5.99	9.27	0.0997186	1.54758	1.54758	13.13	13.21	1	1.00609	1.00609	10.17	11.68	0.358473	1.14848	1.14848
MD00G1208600	Na+/H+ antiporter 6;function=Na+/H+ antiporter 6	9.2	11.47	0.10501	1.24674	1.24674	9.76	10.48	0.52634	1.07377	1.07377	10.64	9.98	1	0.93797	-1.06613
MD00G1208700	YCF9;function=YCF9	0.9	0.63	0.730002	0.7	-1.42857	3.28	1.51	0.578588	0.460366	-2.17219	4.39	0.71	0.136498	0.161731	-6.1831
MD00G1214100	emp24/gp25L/p24 family/GOLD family protein;function=emp24/gp25L/p24 family/GOLD family protein	42.08	47.57	0.618448	1.13047	1.13047	55.29	48.41	0.348892	0.875565	-1.14212	55.86	59.44	0.23066	1.06409	1.06409
MD00G1214200	P-loop containing nucleoside triphosphate hydrolases superfamily protein;function=P-loop containing nucleoside triphosphate hydrolases superfamily protein	7.53	9.09	0.272652	1.20717	1.20717	13.71	15.44	0.113475	1.12619	1.12619	16.11	14.34	0.706038	0.89013	-1.12343
MD00G1214300	Leucine-rich repeat protein kinase family protein;function=Leucine-rich repeat protein kinase family protein	0	0	NA	#DIV/0!	#DIV/0!	0	0.01	1	#DIV/0!	0	0	0	NA	#DIV/0!	#DIV/0!
MD00G1214400	Protein of unknown function;function=Protein of unknown function	3.29	4.09	0.738974	1.24316	1.24316	7.37	6.33	0.75552	0.858887	-1.1643	5.14	4.05	0.638247	0.787938	-1.26914
MD00G1214500	Protein of unknown function;function=Protein of unknown function	4.31	5.6	0.16587	1.2993	1.2993	5.42	5.25	1	0.968635	-1.03238	4.59	2.92	0.0247022	0.636166	-1.57192
MD00G1214600	soybean gene regulated by cold-2;function=soybean gene regulated by cold-2	0.01	0	1	0	#DIV/0!	0	0.05	0.923314	#DIV/0!	#DIV/0!	0.1	0	0.59516	0	#DIV/0!
MD00G1214800	glutamate-ammonia ligases;function=glutamate-ammonia ligases	8.78	10.09	0.637342	1.1492	1.1492	5.61	7.23	0.0975685	1.28877	1.28877	11.51	11.83	0.688654	1.0278	1.0278
MD00G1214900	RUB1 conjugating enzyme 1;function=RUB1 conjugating enzyme 1	0	0	NA	#DIV/0!	#DIV/0!	0	0	NA	#DIV/0!	#DIV/0!	0	0	NA	#DIV/0!	#DIV/0!
MD00G1215000	S-adenosyl-L-methionine-dependent methyltransferases superfamily protein;function=S-adenosyl-L-methionine-dependent methyltransferases superfamily protein	0	0.14	0.215027	#DIV/0!	#DIV/0!	0.11	0.05	1	0.454545	-2.2	0.03	0.06	1	2	2
MD00G1215200	terpene synthase 21;function=terpene synthase 21	0.02	0	0.772638	0	#DIV/0!	0	0	NA	#DIV/0!	#DIV/0!	0	0	NA	#DIV/0!	#DIV/0!
MD00G1215300	Protein of unknown function (DUF1264);function=Protein of unknown function (DUF1264)	0	0	NA	#DIV/0!	#DIV/0!	0	0	NA	#DIV/0!	#DIV/0!	0	0	NA	#DIV/0!	#DIV/0!
MD00G1215500	Transducin/WD40 repeat-like superfamily protein;function=Transducin/WD40 repeat-like superfamily protein	0.65	0.8	1	1.23077	1.23077	0.58	0.76	0.994688	1.31034	1.31034	0.41	0.54	0.992728	1.31707	1.31707
MD00G1215600	sterol carrier protein 2;function=sterol carrier protein 2	7.86	8.59	1	1.09288	1.09288	6.9	6.76	1	0.97971	-1.02071	8.82	7.39	0.50348	0.837868	-1.1935
MD00G1215700	alpha-amylase-like;function=alpha-amylase-like	4.91	6.28	0.224672	1.27902	1.27902	3.84	4.08	0.882604	1.0625	1.0625	3.39	3.28	1	0.967552	-1.03354
MD00G1215800	alpha-amylase-like;function=alpha-amylase-like	8.61	11.17	0.103728	1.29733	1.29733	5	4.06	0.45251	0.812	-1.23153	3.83	3.79	0.985611	0.989556	-1.01055
MD00G1219900	beta glucosidase 17;function=beta glucosidase 17	0	0	NA	#DIV/0!	#DIV/0!	0	0	NA	#DIV/0!	#DIV/0!	0.03	0	0.819524	0	#DIV/0!
MD00G1220000	Disease resistance protein (TIR-NBS-LRR class) family;function=Disease resistance protein (TIR-NBS-LRR class) family	2.57	3.65	0.0779837	1.42023	1.42023	4.69	5.11	0.645166	1.08955	1.08955	5.46	6.6	0.117416	1.20879	1.20879
MD00G1220200	2-oxoglutarate (2OG) and Fe(II)-dependent oxygenase superfamily protein;function=2-oxoglutarate (2OG) and Fe(II)-dependent oxygenase superfamily protein	2.73	3.55	0.567183	1.30037	1.30037	3.5	3.65	1	1.04286	1.04286	4.6	4.78	0.840105	1.03913	1.03913
MD00G1220300	2-oxoglutarate (2OG) and Fe(II)-dependent oxygenase superfamily protein;function=2-oxoglutarate (2OG) and Fe(II)-dependent oxygenase superfamily protein	6.68	8.08	0.483957	1.20958	1.20958	119.98	105.11	0.318662	0.876063	-1.14147	279.82	322.53	0.0988348	1.15263	1.15263
MD00G1220400	Remorin family protein;function=Remorin family protein	59.68	69.35	0.450187	1.16203	1.16203	26	20.31	0.156964	0.781154	-1.28016	15.54	15.64	0.843751	1.00644	1.00644
MD00G1220500	exocyst subunit exo70 family protein C2;function=exocyst subunit exo70 family protein C2	0.05	0.09	1	1.8	1.8	0	0	NA	#DIV/0!	#DIV/0!	0	0	NA	#DIV/0!	#DIV/0!
MD00G1220600	Protein of unknown function;function=Protein of unknown function	29.44	37.03	0.0356926	1.25781	1.25781	25.93	38.36	3.33167e-07	1.47937	1.47937	11.14	9.41	0.727792	0.844704	-1.18385
MD00G1220700		0	0	NA	#DIV/0!	#DIV/0!	0	0	NA	#DIV/0!	#DIV/0!	0	0	NA	#DIV/0!	#DIV/0!
MD00G1220800	OSBP(oxysterol binding protein)-related protein 1C;function=OSBP(oxysterol binding protein)-related protein 1C	8.27	7.22	0.0203397	0.873035	-1.14543	8.29	8.9	0.698745	1.07358	1.07358	12.42	12.24	0.819524	0.985507	-1.01471
MD00G1220900	cycloartenol synthase 1;function=cycloartenol synthase 1	14.26	16.2	0.624718	1.13604	1.13604	19.8	18.96	0.958984	0.957576	-1.0443	26.25	23	0.670025	0.87619	-1.1413
MD00G1221000	pentatricopeptide (PPR) repeat-containing protein;function=pentatricopeptide (PPR) repeat-containing protein	5.9	6.17	0.980006	1.04576	1.04576	3.27	4.28	0.328921	1.30887	1.30887	4.96	4.79	1	0.965726	-1.03549
MD00G1221100	Protein of unknown function;function=Protein of unknown function	0.35	0.28	0.970646	0.8	-1.25	0.11	0.16	1	1.45455	1.45455	8.02	10.65	0.252167	1.32793	1.32793
MD00G1221200	P-glycoprotein 18;function=P-glycoprotein 18	0.07	0.05	1	0.714286	-1.4	0	0	NA	#DIV/0!	#DIV/0!	0	0	NA	#DIV/0!	#DIV/0!
MD00G1221400	cinnamate-4-hydroxylase;function=cinnamate-4-hydroxylase	452.67	302.23	1.68142e-08	0.667661	-1.49777	118.57	125.85	0.581684	1.0614	1.0614	133.74	111.46	0.389641	0.833408	-1.19989
MD00G1221500		0.63	0.72	1	1.14286	1.14286	0.65	0.7	1	1.07692	1.07692	0.98	1.07	1	1.09184	1.09184
MD00G1221600	Proteasome component (PCI) domain protein;function=Proteasome component (PCI) domain protein	0	0.09	1	#DIV/0!	#DIV/0!	0.24	0	0.775827	0	#DIV/0!	0.13	0	0.819524	0	#DIV/0!
MD00G1221700	TRAF-like family protein;function=TRAF-like family protein	0	0	NA	#DIV/0!	#DIV/0!	0	0	NA	#DIV/0!	#DIV/0!	0	0	NA	#DIV/0!	#DIV/0!
MD00G1221800	F-box/RNI-like/FBD-like domains-containing protein;function=F-box/RNI-like/FBD-like domains-containing protein	0.02	0	0.772638	0	#DIV/0!	0	0.02	1	#DIV/0!	#DIV/0!	0	0	NA	#DIV/0!	#DIV/0!
MD00G1221900		0	0	NA	#DIV/0!	#DIV/0!	0	0	NA	#DIV/0!	#DIV/0!	0	0	NA	#DIV/0!	#DIV/0!
MD01G1000100		0	0	NA	#DIV/0!	#DIV/0!	0	0	NA	#DIV/0!	#DIV/0!	0	0	NA	#DIV/0!	#DIV/0!
MD01G1000200	bidirectional amino acid transporter 1;function=bidirectional amino acid transporter 1	0	0.03	0.524209	#DIV/0!	#DIV/0!	0.05	0.05	1	1	-1	0.64	0.65	1	1.01562	1.01562
MD01G1000300	Photosystem II reaction center PsbP family protein;function=Photosystem II reaction center PsbP family protein	14.28	12.08	0.00947962	0.845938	-1.18212	4.82	4.84	0.99502	1.00415	1.00415	3.85	2.41	0.224044	0.625974	-1.59751
MD01G1000900	receptor like protein 15;function=receptor like protein 15	0	0	NA	#DIV/0!	#DIV/0!	0	0	NA	#DIV/0!	#DIV/0!	0	0	NA	#DIV/0!	#DIV/0!
MD01G1001000	Protein of unknown function (DUF1278);function=Protein of unknown function (DUF1278)	0.02	0	1	0	#DIV/0!	0	0	NA	#DIV/0!	#DIV/0!	0	0	NA	#DIV/0!	#DIV/0!
MD01G1001200	microfibrillar-associated protein-related;function=microfibrillar-associated protein-related	10.08	11.63	0.506571	1.15377	1.15377	11.05	12.39	0.371176	1.12127	1.12127	10.48	9.41	0.830006	0.897901	-1.11371
MD01G1001300	Plastid-lipid associated protein PAP / fibrillin family protein;function=Plastid-lipid associated protein PAP / fibrillin family protein	0	0	NA	#DIV/0!	#DIV/0!	0	0	NA	#DIV/0!	#DIV/0!	0	0	NA	#DIV/0!	#DIV/0!
MD01G1001600	actin 7;function=actin 7	281.82	241.85	0.000141925	0.858172	-1.16527	739.66	899.36	0.00873233	1.21591	1.21591	834.99	719.62	0.529132	0.861831	-1.16032
MD01G1001800	Alanyl-tRNA synthetase;function=Alanyl-tRNA synthetase	0.04	0	1	0	#DIV/0!	0	0.05	1	#DIV/0!	#DIV/0!	0	0	NA	#DIV/0!	#DIV/0!
MD01G1001900	Autophagy-related protein 13;function=Autophagy-related protein 13	7.4	7.3	0.429282	0.986486	-1.0137	12.61	12.82	0.894775	1.01665	1.01665	11.14	11.75	0.487177	1.05476	1.05476
MD01G1002000	serine/threonine protein kinase 2;function=serine/threonine protein kinase 2	12.44	12.63	0.765109	1.01527	1.01527	14.46	15.06	0.996216	1.04149	1.04149	17.16	15.51	0.974196	0.903846	-1.10638
MD01G1002100	Leucine-rich repeat protein kinase family protein;function=Leucine-rich repeat protein kinase family protein	1.79	0.67	6.25809e-05	0.374302	-2.67164	0.24	0.39	0.842251	1.625	1.625	0.05	0	0.819524	0	#DIV/0!
MD01G1002300	GRAS family transcription factor;function=GRAS family transcription factor	0	0	NA	#DIV/0!	#DIV/0!	0	0	NA	#DIV/0!	#DIV/0!	0	0	NA	#DIV/0!	#DIV/0!
MD01G1002400	Transducin/WD40 repeat-like superfamily protein;function=Transducin/WD40 repeat-like superfamily protein	4.99	5.86	0.551872	1.17435	1.17435	5.42	5.28	1	0.97417	-1.02652	4.04	3.49	0.817456	0.863861	-1.15759
MD01G1002500	basic helix-loop-helix (bHLH) DNA-binding superfamily protein;function=basic helix-loop-helix (bHLH) DNA-binding superfamily protein	0.01	0.08	0.665001	8	8	0.04	0	1	0	#DIV/0!	0	0	NA	#DIV/0!	#DIV/0!
MD01G1003000		46.14	59.28	0.0122721	1.28479	1.28479	5.65	4.97	0.83615	0.879646	-1.13682	1.18	0.94	0.906936	0.79661	-1.25532
MD01G1003600	NAD(P)H:plastoquinone dehydrogenase complex subunit O;function=NAD(P)H:plastoquinone dehydrogenase complex subunit O	7.35	7.86	1	1.06939	1.06939	1.19	1.97	0.124534	1.65546	1.65546	1.7	0.55	0.0487265	0.323529	-3.09091
MD01G1003700		0.11	0.06	0.586411	0.545455	-1.83333	0	0	NA	#DIV/0!	#DIV/0!	0	0	NA	#DIV/0!	#DIV/0!
MD01G1003800		3.44	5.21	0.00835246	1.51453	1.51453	4.49	2.87	0.0165426	0.639198	-1.56446	2.84	2.18	0.439521	0.767606	-1.30275
MD01G1004000	callose synthase 5;function=callose synthase 5	0.14	0.21	0.73433	1.5	1.5	0.89	1.02	0.768802	1.14607	1.14607	0.78	0.62	0.807839	0.794872	-1.25806
MD01G1004100	callose synthase 5;function=callose synthase 5	1.05	1.55	0.00902097	1.47619	1.47619	2.39	2.37	1	0.991632	-1.00844	1.88	1.93	0.816244	1.0266	1.0266
MD01G1004200	myb-like transcription factor family protein;function=myb-like transcription factor family protein	10.98	12.64	0.538807	1.15118	1.15118	11.81	11.05	0.831315	0.935648	-1.06878	8.63	8.56	0.838889	0.991889	-1.00818
MD01G1004300	putative (PSAN);function=putative (PSAN)	221.52	341.47	1.13664e-07	1.54149	1.54149	112.71	110.68	1	0.981989	-1.01834	41.16	23.1	0.116489	0.561224	-1.78182
MD01G1004400		1.62	3.49	0.0285287	2.15432	2.15432	5.21	2.63	0.200671	0.504798	-1.98099	0.73	0.72	1	0.986301	-1.01389
MD01G1004500	NADH-Ubiquinone/plastoquinone (complex I) protein;function=NADH-Ubiquinone/plastoquinone (complex I) protein	0	0	NA	#DIV/0!	#DIV/0!	0	0	NA	#DIV/0!	#DIV/0!	0	0	NA	#DIV/0!	#DIV/0!
MD01G1004600	NADH-Ubiquinone/plastoquinone (complex I) protein;function=NADH-Ubiquinone/plastoquinone (complex I) protein	0	0	NA	#DIV/0!	#DIV/0!	0	0	NA	#DIV/0!	#DIV/0!	0	0	NA	#DIV/0!	#DIV/0!
MD01G1004700	Ribosomal protein S7p/S5e family protein;function=Ribosomal protein S7p/S5e family protein	0	0	NA	#DIV/0!	#DIV/0!	0	0	NA	#DIV/0!	#DIV/0!	0	0	NA	#DIV/0!	#DIV/0!
MD01G1005100	cation/hydrogen exchanger 15;function=cation/hydrogen exchanger 15	0	0	NA	#DIV/0!	#DIV/0!	0	0	NA	#DIV/0!	#DIV/0!	0	0	NA	#DIV/0!	#DIV/0!
MD01G1005300	plant U-box 25;function=plant U-box 25	0.45	0.33	0.551943	0.733333	-1.36364	0.08	0.04	0.999876	0.5	-2	0.24	0.05	0.130815	0.208333	-4.8
MD01G1005400		20.32	21.28	0.871519	1.04724	1.04724	15.28	13.88	0.883105	0.908377	-1.10086	6.48	5.12	0.641469	0.790123	-1.26562
MD01G1005500	RAB GTPASE HOMOLOG B18;function=RAB GTPASE HOMOLOG B18	17	18.06	1	1.06235	1.06235	18.74	17.43	0.854429	0.930096	-1.07516	16.6	12.56	0.051512	0.756627	-1.32166
MD01G1005600	Thiamin diphosphate-binding fold (THDP-binding) superfamily protein;function=Thiamin diphosphate-binding fold (THDP-binding) superfamily protein	22.85	29.32	0.00594124	1.28315	1.28315	21.1	17.21	0.0303101	0.81564	-1.22603	18.1	19.99	0.102402	1.10442	1.10442
MD01G1005700	histone deacetylase 14;function=histone deacetylase 14	7.98	8.53	1	1.06892	1.06892	7.11	7.72	0.723495	1.08579	1.08579	5.87	6.03	0.706465	1.02726	1.02726
MD01G1005800	sensitive to freezing 6;function=sensitive to freezing 6	3.43	3.75	1	1.09329	1.09329	8.61	6.63	0.211686	0.770035	-1.29864	7.49	7.57	0.895991	1.01068	1.01068
MD01G1005900		0.36	0.61	0.357205	1.69444	1.69444	1.65	1.47	0.897302	0.890909	-1.12245	1.91	1.43	0.61773	0.748691	-1.33566
MD01G1006000	Protein of unknown function;function=Protein of unknown function	8.72	10.13	0.634363	1.1617	1.1617	13.12	14.16	0.581684	1.07927	1.07927	15.02	11.11	0.0327218	0.73968	-1.35194
MD01G1006100	PTEN 2;function=PTEN 2	0.07	0.13	1	1.85714	1.85714	0	0.07	1	#DIV/0!	#DIV/0!	0	0	NA	#DIV/0!	#DIV/0!
MD01G1006200	RAB homolog 1;function=RAB homolog 1	0.58	0.78	0.339724	1.34483	1.34483	1.17	1.57	0.198207	1.34188	1.34188	1.22	0.87	0.194679	0.713115	-1.4023
MD01G1006300	TRICHOME BIREFRINGENCE-LIKE 14;function=TRICHOME BIREFRINGENCE-LIKE 14	5.62	6.11	1	1.08719	1.08719	6.78	6.43	0.993038	0.948378	-1.05443	4.45	3.82	0.704713	0.858427	-1.16492
MD01G1006400	ssDNA-binding transcriptional regulator;function=ssDNA-binding transcriptional regulator	7.55	9.14	0.406	1.2106	1.2106	6.96	7.14	0.923857	1.02586	1.02586	4.42	3.87	0.875594	0.875566	-1.14212
MD01G1006500		0	0	NA	#DIV/0!	#DIV/0!	0	0	NA	#DIV/0!	#DIV/0!	0	0	NA	#DIV/0!	#DIV/0!
MD01G1006600	RNA polymerase subunit alpha;function=RNA polymerase subunit alpha	15.18	9.29	0.00110553	0.611989	-1.63402	21.29	14.25	0.505884	0.669328	-1.49404	25.97	26.09	0.982856	1.00462	1.00462
MD01G1006900	Protein kinase superfamily protein;function=Protein kinase superfamily protein	3.12	2.9	0.711055	0.929487	-1.07586	3.9	4.04	1	1.0359	1.0359	4.93	8.29	0.0821094	1.68154	1.68154
MD01G1007000	NAD(P)-linked oxidoreductase superfamily protein;function=NAD(P)-linked oxidoreductase superfamily protein	0.15	0.4	0.492114	2.66667	2.66667	0	0.11	0.923314	#DIV/0!	#DIV/0!	0.19	0.06	0.734709	0.315789	-3.16667
MD01G1007200		2.08	1.81	0.84123	0.870192	-1.14917	0	0.33	0.441538	#DIV/0!	#DIV/0!	0.08	0	1	0	#DIV/0!
MD01G1007300	Protein of unknown function;function=Protein of unknown function	6.27	5.8	0.572985	0.92504	-1.08103	4.57	7.42	0.0187948	1.62363	1.62363	5.98	4.16	0.541385	0.695652	-1.4375
MD01G1007700	Protein of unknown function (DUF803);function=Protein of unknown function (DUF803)	0.08	0.05	0.946992	0.625	-1.6	0.18	0.05	0.67625	0.277778	-3.6	0.04	0.09	0.947512	2.25	2.25
MD01G1007800	Glycosyl hydrolases family 31 protein;function=Glycosyl hydrolases family 31 protein	2.41	1.96	0.0997305	0.813278	-1.22959	5.05	5.92	0.330083	1.17228	1.17228	5.69	4.29	0.14682	0.753954	-1.32634
MD01G1007900	Glycosyl hydrolases family 31 protein;function=Glycosyl hydrolases family 31 protein	0.87	0.63	0.205027	0.724138	-1.38095	1.65	1.68	1	1.01818	1.01818	1.77	0.94	0.0550723	0.531073	-1.88298
MD01G1008700	BRCA2-like B;function=BRCA2-like B	1.55	1.92	0.403032	1.23871	1.23871	0.34	0.43	0.683723	1.26471	1.26471	0.29	0.21	0.665271	0.724138	-1.38095
MD01G1008800	Uncharacterised protein family (UPF0172);function=Uncharacterised protein family (UPF0172)	28.1	31.06	0.954246	1.10534	1.10534	35.47	27.58	0.210602	0.777559	-1.28608	30.74	31.77	0.571715	1.03351	1.03351
MD01G1008900	Inositol monophosphatase family protein;function=Inositol monophosphatase family protein	13.53	13.89	0.68002	1.02661	1.02661	10.66	11.56	0.528628	1.08443	1.08443	12.77	10.43	0.210977	0.816758	-1.22435
MD01G1009600	H(+)-ATPase 11;function=H(+)-ATPase 11	6.19	7.2	0.805081	1.16317	1.16317	22.17	21.2	1	0.956247	-1.04575	26.08	29.27	0.291593	1.12232	1.12232
MD01G1009700	Alba DNA/RNA-binding protein;function=Alba DNA/RNA-binding protein	0.25	0.58	0.102181	2.32	2.32	0.45	0.45	1	1	-1	0.63	1.65	0.000532102	2.61905	2.61905
MD01G1009800	CC1-like;function=CC1-like	5.32	5.45	0.917078	1.02444	1.02444	4.18	5	0.609846	1.19617	1.19617	3.29	3.96	0.360321	1.20365	1.20365
MD01G1009900	CC1-like;function=CC1-like	6.95	7.45	1	1.07194	1.07194	6.48	7.97	0.550286	1.22994	1.22994	4.93	4.45	1	0.902637	-1.10787
MD01G1010000	CC1-like;function=CC1-like	3.89	4.09	1	1.05141	1.05141	5.07	5.77	0.51144	1.13807	1.13807	3.83	3.36	0.891119	0.877285	-1.13988
MD01G1010100	ribonucleotide reductase 1;function=ribonucleotide reductase 1	18.66	20.25	1	1.08521	1.08521	5.43	6	0.490596	1.10497	1.10497	5.64	5.49	0.967132	0.973404	-1.02732
MD01G1010200	inflorescence deficient in abscission (IDA)-like 4;function=inflorescence deficient in abscission (IDA)-like 4	24.58	21.79	0.0490358	0.886493	-1.12804	9.67	10.49	0.923314	1.0848	1.0848	0	0	NA	#DIV/0!	#DIV/0!
MD01G1010300	S-adenosyl-L-methionine-dependent methyltransferases superfamily protein;function=S-adenosyl-L-methionine-dependent methyltransferases superfamily protein	24.35	30.57	0.166389	1.25544	1.25544	15.56	14.49	0.749789	0.931234	-1.07384	10.46	9.52	0.946912	0.910134	-1.09874
MD01G1010900	and GLY protein 2;function=and GLY protein 2	9.62	9.43	0.56251	0.980249	-1.02015	7.06	6.94	1	0.983003	-1.01729	13.33	14.46	0.446372	1.08477	1.08477
MD01G1011000		0	0	NA	#DIV/0!	#DIV/0!	0	0	NA	#DIV/0!	#DIV/0!	0	0	NA	#DIV/0!	#DIV/0!
MD01G1011600	Transducin/WD40 repeat-like superfamily protein;function=Transducin/WD40 repeat-like superfamily protein	0.07	0.11	0.673069	1.57143	1.57143	0.14	0.06	0.340842	0.428571	-2.33333	0.03	0	0.398104	0	#DIV/0!
MD01G1011700	Amino acid kinase family protein;function=Amino acid kinase family protein	12.59	13.05	0.785246	1.03654	1.03654	10.31	11.81	0.394887	1.14549	1.14549	8.64	8.61	0.851938	0.996528	-1.00348
MD01G1011800	MAP kinase substrate 1;function=MAP kinase substrate 1	5.1	3.75	0.0424455	0.735294	-1.36	2.84	3.06	0.970328	1.07746	1.07746	2.98	3.12	0.826653	1.04698	1.04698
MD01G1012000	ARABIDOPSIS TRITHORAX-RELATED PROTEIN 5;function=ARABIDOPSIS TRITHORAX-RELATED PROTEIN 5	2.18	2	0.439196	0.917431	-1.09	1.77	1.53	0.869399	0.864407	-1.15686	1.5	1.23	0.789168	0.82	-1.21951
MD01G1012100	Ribosomal protein L17 family protein;function=Ribosomal protein L17 family protein	30.77	35.55	0.505962	1.15535	1.15535	20.24	16.28	0.374731	0.804348	-1.24324	15.51	15.49	0.821349	0.998711	-1.00129
MD01G1012300	Peptidyl-tRNA hydrolase II (PTH2) family protein;function=Peptidyl-tRNA hydrolase II (PTH2) family protein	26.16	25.24	0.290606	0.964832	-1.03645	20.73	17.73	0.314487	0.855282	-1.1692	13.4	10.26	0.149865	0.765672	-1.30604
MD01G1012400	polyamine oxidase 5;function=polyamine oxidase 5	2.66	2.27	0.437481	0.853383	-1.17181	0.36	0.22	0.890594	0.611111	-1.63636	0.47	0.32	0.949212	0.680851	-1.46875
MD01G1012600	Minichromosome maintenance (MCM2/3/5) family protein;function=Minichromosome maintenance (MCM2/3/5) family protein	3.76	3.29	0.197347	0.875	-1.14286	1.1	0.81	0.304519	0.736364	-1.35802	0.14	0.1	0.885524	0.714286	-1.4
MD01G1012700	Bromodomain;function=Bromodomain	0.11	0.26	0.739909	2.36364	2.36364	0.65	1.16	0.67719	1.78462	1.78462	0.7	0.73	1	1.04286	1.04286
MD01G1012800	Ribosomal RNA adenine dimethylase family protein;function=Ribosomal RNA adenine dimethylase family protein	1	0.81	0.678793	0.81	-1.23457	0.98	0.77	0.901762	0.785714	-1.27273	1.11	0.79	0.706957	0.711712	-1.40506
MD01G1013000	MUTS homolog 6;function=MUTS homolog 6	0.37	0.41	1	1.10811	1.10811	0.48	0.71	0.400656	1.47917	1.47917	0.42	0.52	0.727146	1.2381	1.2381
MD01G1013200	Calcium-binding EF-hand family protein;function=Calcium-binding EF-hand family protein	0	0	NA	#DIV/0!	#DIV/0!	0	0	NA	#DIV/0!	#DIV/0!	0	0.11	0.81959	#DIV/0!	#DIV/0!
MD01G1013300		1.17	1.75	0.298427	1.49573	1.49573	1.23	0.92	0.795445	0.747967	-1.33696	0.67	0.54	0.906965	0.80597	-1.24074
MD01G1013400	Zinc finger C-x8-C-x5-C-x3-H type family protein;function=Zinc finger C-x8-C-x5-C-x3-H type family protein	3.54	3.58	0.754314	1.0113	1.0113	3.99	5	0.0535115	1.25313	1.25313	4.39	4.01	0.999079	0.91344	-1.09476
MD01G1013500	WRKY DNA-binding protein 13;function=WRKY DNA-binding protein 13	1.15	1.2	1	1.04348	1.04348	0.36	0.24	0.789315	0.666667	-1.5	0.15	0.18	0.951391	1.2	1.2
MD01G1013800		0.56	0.56	1	1	-1	0.35	0.25	0.852584	0.714286	-1.4	0.32	0.75	0.134993	2.34375	2.34375
MD01G1014200	Leucine-rich receptor-like protein kinase family protein;function=Leucine-rich receptor-like protein kinase family protein	22.23	15.33	2.15645e-10	0.689609	-1.4501	33.18	31.73	0.952861	0.956299	-1.0457	26.98	26.76	0.850587	0.991846	-1.00822
MD01G1014300	Nucleotide-sugar transporter family protein;function=Nucleotide-sugar transporter family protein	14.63	14.43	0.395815	0.986329	-1.01386	7.97	7.8	1	0.97867	-1.02179	9.58	6.82	0.0207916	0.7119	-1.40469
MD01G1014400	DNA-directed RNA polymerase family protein;function=DNA-directed RNA polymerase family protein	1.07	0.83	0.621967	0.775701	-1.28916	1.65	1.14	0.862197	0.690909	-1.44737	2.53	1.1	0.282254	0.434783	-2.3
MD01G1014700	Protein of unknown function;function=Protein of unknown function	0.82	1.09	0.455827	1.32927	1.32927	0.67	0.68	1	1.01493	1.01493	0.34	0.31	1	0.911765	-1.09677
MD01G1014800	Protein kinase superfamily protein;function=Protein kinase superfamily protein	0	0	NA	#DIV/0!	#DIV/0!	0	0	NA	#DIV/0!	#DIV/0!	0	0	NA	#DIV/0!	#DIV/0!
MD01G1015400	putative;function=putative	0.02	0.07	0.745319	3.5	3.5	0.08	0.06	1	0.75	-1.33333	0.05	0	0.578781	0	#DIV/0!
MD01G1015700	At2g03830 (RGF8) and At5g64770 (RGF9).;function=At2g03830 (RGF8) and At5g64770 (RGF9).	0	0	NA	#DIV/0!	#DIV/0!	0.18	0.05	1	0.277778	-3.6	0.28	0	0.391744	0	#DIV/0!
MD01G1015800	ubiquitin-specific protease 27;function=ubiquitin-specific protease 27	3.68	4.88	0.182128	1.32609	1.32609	8.87	9.35	0.790656	1.05411	1.05411	7.87	6.66	0.588755	0.846252	-1.18168
MD01G1016100	Integrase-type DNA-binding superfamily protein;function=Integrase-type DNA-binding superfamily protein	0.03	0.02	1	0.666667	-1.5	0.04	0.02	1	0.5	-2	0.05	0	0.819524	0	#DIV/0!
MD01G1016400	Cytochrome P450 superfamily protein;function=Cytochrome P450 superfamily protein	0	0	NA	#DIV/0!	#DIV/0!	0	0	NA	#DIV/0!	#DIV/0!	0	0	NA	#DIV/0!	#DIV/0!
MD01G1016500	Protein of unknown function;function=Protein of unknown function	22.65	24.66	1	1.08874	1.08874	8.48	8.59	0.980734	1.01297	1.01297	8.44	8.19	0.994142	0.970379	-1.03053
MD01G1016600	Protein of unknown function;function=Protein of unknown function	20.55	17.63	0.153195	0.857908	-1.16563	8.96	13.6	0.0215532	1.51786	1.51786	12.57	16.48	0.0124071	1.31106	1.31106
MD01G1016700	Chaperone DnaJ-domain superfamily protein;function=Chaperone DnaJ-domain superfamily protein	6.31	7.01	0.944223	1.11094	1.11094	10.47	11.17	0.660058	1.06686	1.06686	9.22	8.14	0.806927	0.882863	-1.13268
MD01G1017000	Putative endonuclease or glycosyl hydrolase;function=Putative endonuclease or glycosyl hydrolase	3.09	2.73	0.0238002	0.883495	-1.13187	8.55	8.22	1	0.961404	-1.04015	7.35	7.01	1	0.953741	-1.0485
MD01G1017100	myb domain protein 113;function=myb domain protein 113	0.05	0.1	0.943085	2	2	0	0	NA	#DIV/0!	#DIV/0!	0	0	NA	#DIV/0!	#DIV/0!
MD01G1017400	related to KPC1;function=related to KPC1	2.25	2.8	0.175619	1.24444	1.24444	4.03	3.95	1	0.980149	-1.02025	3.72	3.51	1	0.943548	-1.05983
MD01G1017500		0	0	NA	#DIV/0!	#DIV/0!	0	0	NA	#DIV/0!	#DIV/0!	0	0	NA	#DIV/0!	#DIV/0!
MD01G1017700	putative;function=putative	3.99	4.12	0.856681	1.03258	1.03258	7.75	8.97	0.166872	1.15742	1.15742	6.98	5.96	0.56393	0.853868	-1.17114
MD01G1017800	senescence-associated gene 101;function=senescence-associated gene 101	5.01	5.04	0.872482	1.00599	1.00599	14.03	8.35	0.00745007	0.595153	-1.68024	5.91	7.1	0.525547	1.20135	1.20135
MD01G1017900	ABC2 homolog 13;function=ABC2 homolog 13	18.79	24.33	0.0133283	1.29484	1.29484	16.77	19.59	0.0727133	1.16816	1.16816	8.96	7.3	0.368205	0.814732	-1.2274
MD01G1018100	Leucine-rich receptor-like protein kinase family protein;function=Leucine-rich receptor-like protein kinase family protein	3.62	3.14	0.159509	0.867403	-1.15287	5.44	5.82	0.738906	1.06985	1.06985	4.71	4.04	0.7565	0.857749	-1.16584
MD01G1018200	Leucine-rich receptor-like protein kinase family protein;function=Leucine-rich receptor-like protein kinase family protein	10.52	9.26	0.148605	0.880228	-1.13607	6.2	7.06	0.710876	1.13871	1.13871	4.79	4.13	0.932576	0.862213	-1.15981
MD01G1018400	homolog of yeast autophagy 18 (ATG18) H;function=homolog of yeast autophagy 18 (ATG18) H	0.3	0.3	1	1	-1	0.26	0.31	1	1.19231	1.19231	0.21	0.1	0.825668	0.47619	-2.1
MD01G1018500		0	0	NA	#DIV/0!	#DIV/0!	0	0	NA	#DIV/0!	#DIV/0!	0	0	NA	#DIV/0!	#DIV/0!
MD01G1018600	receptor like protein 1;function=receptor like protein 1	4.11	4.38	1	1.06569	1.06569	2.49	1.66	0.3116	0.666667	-1.5	0.62	0.6	1	0.967742	-1.03333
MD01G1018700	Protein of unknown function;function=Protein of unknown function	0	0.09	1	#DIV/0!	#DIV/0!	0.15	0.18	1	1.2	1.2	0.09	0.1	1	1.11111	1.11111
MD01G1018800	Protein of unknown function;function=Protein of unknown function	7.41	8.94	0.38631	1.20648	1.20648	7	7.27	0.992253	1.03857	1.03857	7.65	9.65	0.0137601	1.26144	1.26144
MD01G1019000	Protein of unknown function;function=Protein of unknown function	0.66	1	0.264048	1.51515	1.51515	0.03	0.14	0.625769	4.66667	4.66667	0.04	0.15	0.383595	3.75	3.75
MD01G1019100	disproportionating enzyme;function=disproportionating enzyme	0	0	NA	#DIV/0!	#DIV/0!	0	0	NA	#DIV/0!	#DIV/0!	0	0	NA	#DIV/0!	#DIV/0!
MD01G1019200	disproportionating enzyme;function=disproportionating enzyme	0.07	0.36	0.245058	5.14286	5.14286	0.41	0.5	1	1.21951	1.21951	0.62	0.23	0.429828	0.370968	-2.69565
MD01G1019300	Protein of unknown function;function=Protein of unknown function	0.78	0.46	0.381899	0.589744	-1.69565	0.09	0.14	1	1.55556	1.55556	0.14	0.08	1	0.571429	-1.75
MD01G1019500	shikimate kinase 1;function=shikimate kinase 1	14.06	14.7	0.919213	1.04552	1.04552	10.24	11.78	0.272133	1.15039	1.15039	17.8	14.18	0.294333	0.796629	-1.25529
MD01G1019600	Tetratricopeptide repeat (TPR)-like superfamily protein;function=Tetratricopeptide repeat (TPR)-like superfamily protein	0.18	0.28	0.330705	1.55556	1.55556	0.21	0.27	0.82102	1.28571	1.28571	0.26	0.29	0.910458	1.11538	1.11538
MD01G1019700	2-isopropylmalate synthase 1;function=2-isopropylmalate synthase 1	21.9	24.32	0.815132	1.1105	1.1105	38.19	37.06	1	0.970411	-1.03049	30.44	30.53	0.654275	1.00296	1.00296
MD01G1019800	GTP-binding protein-related;function=GTP-binding protein-related	16.67	19.78	0.257463	1.18656	1.18656	22.71	22.71	1	1	-1	20.49	16.62	0.145608	0.811127	-1.23285
MD01G1019900	sugar transporter 11;function=sugar transporter 11	0	0	NA	#DIV/0!	#DIV/0!	0	0	NA	#DIV/0!	#DIV/0!	0	0	NA	#DIV/0!	#DIV/0!
MD01G1020000	sugar transporter 11;function=sugar transporter 11	0	0	NA	#DIV/0!	#DIV/0!	0	0	NA	#DIV/0!	#DIV/0!	0	0	NA	#DIV/0!	#DIV/0!
MD01G1020100	Protein of unknown function;function=Protein of unknown function	65.87	55.91	0.00193482	0.848793	-1.17814	83	65.77	0.017492	0.79241	-1.26197	81.44	65.08	0.0716421	0.799116	-1.25138
MD01G1020300	RNA-binding (RRM/RBD/RNP motifs) family protein;function=RNA-binding (RRM/RBD/RNP motifs) family protein	40.75	43.23	0.935624	1.06086	1.06086	54.34	62.19	0.0918833	1.14446	1.14446	55.99	53.79	0.969756	0.960707	-1.0409
MD01G1020400	general control non-repressible 5;function=general control non-repressible 5	0.61	1.22	0.176295	2	2	3.2	2.76	0.871143	0.8625	-1.15942	2.38	2.22	1	0.932773	-1.07207
MD01G1020500	general control non-repressible 5;function=general control non-repressible 5	4.14	6.19	0.00521678	1.49517	1.49517	8.61	8.64	1	1.00348	1.00348	7.33	7.31	0.879313	0.997271	-1.00274
MD01G1020600	Protein of unknown function;function=Protein of unknown function	0	0.05	1	#DIV/0!	#DIV/0!	0	0	NA	#DIV/0!	#DIV/0!	0	0	NA	#DIV/0!	#DIV/0!
MD01G1021000	zinc ion binding;function=zinc ion binding	238.56	313.73	0.00395343	1.3151	1.3151	189.42	173.49	0.480617	0.915901	-1.09182	256.06	227.5	0.663181	0.888464	-1.12554
MD01G1021100	O-Glycosyl hydrolases family 17 protein;function=O-Glycosyl hydrolases family 17 protein	0	0	NA	#DIV/0!	#DIV/0!	0	0	NA	#DIV/0!	#DIV/0!	0	0	NA	#DIV/0!	#DIV/0!
MD01G1021200	O-Glycosyl hydrolases family 17 protein;function=O-Glycosyl hydrolases family 17 protein	0	0	NA	#DIV/0!	#DIV/0!	0	0	NA	#DIV/0!	#DIV/0!	0	0	NA	#DIV/0!	#DIV/0!
MD01G1021300	alanine:glyoxylate aminotransferase 2;function=alanine:glyoxylate aminotransferase 2	0.74	0.62	0.913408	0.837838	-1.19355	1.6	3.47	0.104897	2.16875	2.16875	3.04	1.66	0.176445	0.546053	-1.83133
MD01G1021400	alanine:glyoxylate aminotransferase 2;function=alanine:glyoxylate aminotransferase 2	11.21	11.27	0.756512	1.00535	1.00535	8.66	5.01	0.00268441	0.578522	-1.72854	5.65	8.79	0.0120781	1.55575	1.55575
MD01G1021500	alanine:glyoxylate aminotransferase 2;function=alanine:glyoxylate aminotransferase 2	0.02	0.03	1	1.5	1.5	0.2	0.18	1	0.9	-1.11111	0.11	0.11	1	1	-1
MD01G1021600	TGACG motif-binding factor 4;function=TGACG motif-binding factor 4	4.21	4.52	1	1.07363	1.07363	8.88	10	0.32718	1.12613	1.12613	5.79	4.96	0.670025	0.856649	-1.16734
MD01G1021700		0.73	0.98	0.769819	1.34247	1.34247	0.8	0.51	0.829079	0.6375	-1.56863	1.13	0.95	0.992853	0.840708	-1.18947
MD01G1021800	RING/FYVE/PHD zinc finger superfamily protein;function=RING/FYVE/PHD zinc finger superfamily protein	14.86	17.74	0.327278	1.19381	1.19381	18.19	18.13	1	0.996701	-1.00331	14.41	13.46	1	0.934074	-1.07058
MD01G1021900		0	0	NA	#DIV/0!	#DIV/0!	0	0	NA	#DIV/0!	#DIV/0!	0	0	NA	#DIV/0!	#DIV/0!
MD01G1022200	RING-H2 finger A2A;function=RING-H2 finger A2A	2.51	2.96	0.934785	1.17928	1.17928	0.36	0.77	0.562224	2.13889	2.13889	4.84	6.22	0.281803	1.28512	1.28512
MD01G1022300	acetyl Co-enzyme a carboxylase biotin carboxylase subunit;function=acetyl Co-enzyme a carboxylase biotin carboxylase subunit	19.58	21.7	0.857952	1.10827	1.10827	27.02	25.19	0.825292	0.932272	-1.07265	54	55.1	0.523662	1.02037	1.02037
MD01G1022400	NAD(P)-binding Rossmann-fold superfamily protein;function=NAD(P)-binding Rossmann-fold superfamily protein	25.85	28.3	0.988298	1.09478	1.09478	30.51	27.51	0.529568	0.901672	-1.10905	27.82	27.9	0.669365	1.00288	1.00288
MD01G1022500	ENTH/VHS family protein;function=ENTH/VHS family protein	3.42	3.82	0.989923	1.11696	1.11696	3.35	3.24	1	0.967164	-1.03395	2.81	3.05	0.50308	1.08541	1.08541
MD01G1022600	S-adenosyl-L-methionine-dependent methyltransferases superfamily protein;function=S-adenosyl-L-methionine-dependent methyltransferases superfamily protein	0.31	0.35	1	1.12903	1.12903	0.6	0.53	1	0.883333	-1.13208	0.31	0.27	1	0.870968	-1.14815
MD01G1022700	SAP domain-containing protein;function=SAP domain-containing protein	13.44	15.18	0.773011	1.12946	1.12946	19.23	21.92	0.109528	1.13989	1.13989	17.94	15.87	0.72168	0.884615	-1.13043
MD01G1022800	S-adenosyl-L-methionine-dependent methyltransferases superfamily protein;function=S-adenosyl-L-methionine-dependent methyltransferases superfamily protein	0.67	0.72	1	1.07463	1.07463	0.51	1.18	0.155508	2.31373	2.31373	0.88	0.31	0.139542	0.352273	-2.83871
MD01G1023000	Coiled-coil domain-containing protein 55 (DUF2040);function=Coiled-coil domain-containing protein 55 (DUF2040)	0.03	0.15	0.871664	5	5	0.18	0.38	0.896806	2.11111	2.11111	0.25	0.07	0.724236	0.28	-3.57143
MD01G1023100	RNase L inhibitor protein-related;function=RNase L inhibitor protein-related	1.25	1.48	0.97823	1.184	1.184	1.47	0.78	0.25669	0.530612	-1.88462	0.94	1.19	0.737276	1.26596	1.26596
MD01G1023200	RNase L inhibitor protein-related;function=RNase L inhibitor protein-related	7.09	9.33	0.192404	1.31594	1.31594	15.98	16.53	0.869906	1.03442	1.03442	15.71	17.33	0.267966	1.10312	1.10312
MD01G1023300	ADP-ribosylation factor-like A1D;function=ADP-ribosylation factor-like A1D	0	0	NA	#DIV/0!	#DIV/0!	0	0	NA	#DIV/0!	#DIV/0!	0	0	NA	#DIV/0!	#DIV/0!
MD01G1023400		0.5	0.56	1	1.12	1.12	0.91	1.46	0.617053	1.6044	1.6044	0.66	0.78	0.861343	1.18182	1.18182
MD01G1023500		0	0	NA	#DIV/0!	#DIV/0!	0	0	NA	#DIV/0!	#DIV/0!	0	0	NA	#DIV/0!	#DIV/0!
MD01G1023800	RNA polymerase Rpb8;function=RNA polymerase Rpb8	11.22	9.98	0.1974	0.889483	-1.12425	6.01	6.75	0.780211	1.12313	1.12313	3.96	3.57	1	0.901515	-1.10924
MD01G1023900	Protein of unknown function;function=Protein of unknown function	18.25	20.01	0.942492	1.09644	1.09644	30.73	28.11	0.606813	0.914741	-1.09321	32.97	31.48	0.998809	0.954807	-1.04733
MD01G1024000	binding;function=binding	10.3	9.12	0.00327445	0.885437	-1.12939	23.58	24.43	0.699443	1.03605	1.03605	26	20.74	0.146498	0.797692	-1.25362
MD01G1024100	Eukaryotic aspartyl protease family protein;function=Eukaryotic aspartyl protease family protein	9.16	9.63	0.859911	1.05131	1.05131	5.87	4.57	0.119061	0.778535	-1.28446	3.24	3.01	1	0.929012	-1.07641
MD01G1024200	Heavy metal transport/detoxification superfamily protein;function=Heavy metal transport/detoxification superfamily protein	9.7	8.46	0.0989941	0.872165	-1.14657	1.48	0.93	0.325745	0.628378	-1.5914	1.25	0.99	0.888284	0.792	-1.26263
MD01G1024400	aspartate aminotransferase;function=aspartate aminotransferase	49.72	41.75	0.000370669	0.839702	-1.1909	66.72	62.39	0.744619	0.935102	-1.0694	134.39	122.79	0.909934	0.913684	-1.09447
MD01G1024500	ribonuclease H-like superfamily protein;function=ribonuclease H-like superfamily protein	0.38	0.29	0.900213	0.763158	-1.31034	0.2	0.03	0.838031	0.15	-6.66667	0	0	NA	#DIV/0!	#DIV/0!
MD01G1024600	1;function=1	0	0	1	#DIV/0!	#DIV/0!	0	0.03	0.731877	#DIV/0!	#DIV/0!	0.08	0.03	0.671947	0.375	-2.66667
MD01G1024700	cruciferin 3;function=cruciferin 3	0	0	NA	#DIV/0!	#DIV/0!	30.72	27.99	1	0.911133	-1.09753	0.08	0.21	0.799244	2.625	2.625
MD01G1024900	Transcription elongation factor (TFIIS) family protein;function=Transcription elongation factor (TFIIS) family protein	43.53	47.99	0.863011	1.10246	1.10246	42.23	36.22	0.130116	0.857684	-1.16593	31	27.69	0.778927	0.893226	-1.11954
MD01G1025300	Protein of unknown function (DUF581);function=Protein of unknown function (DUF581)	11.15	11.66	0.883557	1.04574	1.04574	6.62	6.83	0.99981	1.03172	1.03172	5.02	7.26	0.0346083	1.44622	1.44622
MD01G1025400	Protein of unknown function (DUF581);function=Protein of unknown function (DUF581)	1.15	2.14	0.000967962	1.86087	1.86087	1.6	1.8	0.760988	1.125	1.125	5.46	7.66	0.00633248	1.40293	1.40293
MD01G1025500	Domain of unknown function (DUF966);function=Domain of unknown function (DUF966)	0.19	0.24	0.881659	1.26316	1.26316	0.03	0.01	0.835739	0.333333	-3	0.07	0.03	0.823953	0.428571	-2.33333
MD01G1025600		0	0	NA	#DIV/0!	#DIV/0!	0	0	NA	#DIV/0!	#DIV/0!	0	0	NA	#DIV/0!	#DIV/0!
MD01G1025800	Phosphoglycerate mutase family protein;function=Phosphoglycerate mutase family protein	3.24	3.77	0.674765	1.16358	1.16358	3.68	3.39	0.864121	0.921196	-1.08555	2.68	3.16	0.268665	1.1791	1.1791
MD01G1025900	Ethylene insensitive 3 family protein;function=Ethylene insensitive 3 family protein	0	0	NA	#DIV/0!	#DIV/0!	0	0	NA	#DIV/0!	#DIV/0!	0	0	NA	#DIV/0!	#DIV/0!
MD01G1026000	Arabidopsis thaliana protein of unknown function (DUF794);function=Arabidopsis thaliana protein of unknown function (DUF794)	1.14	1.71	0.129561	1.5	1.5	1.39	1.43	1	1.02878	1.02878	1.37	1.09	0.734394	0.79562	-1.25688
MD01G1026100	Ubiquitin-like superfamily protein;function=Ubiquitin-like superfamily protein	0	0	NA	#DIV/0!	#DIV/0!	0	0.02	1	#DIV/0!	#DIV/0!	0	0	NA	#DIV/0!	#DIV/0!
MD01G1026200	Protein of unknown function (DUF630 and DUF632);function=Protein of unknown function (DUF630 and DUF632)	5.99	8.18	0.132136	1.36561	1.36561	3.35	3.77	0.561636	1.12537	1.12537	0.89	0.75	0.92652	0.842697	-1.18667
MD01G1026300	Protein of unknown function (DUF630 and DUF632);function=Protein of unknown function (DUF630 and DUF632)	13.98	16.92	0.204024	1.2103	1.2103	4.61	3.81	0.646764	0.826464	-1.20997	0.71	0.64	1	0.901408	-1.10938
MD01G1026400	acyl-CoA oxidase 2;function=acyl-CoA oxidase 2	1.35	1.55	0.819467	1.14815	1.14815	3.11	4.17	0.0499005	1.34084	1.34084	9.79	8.84	0.858272	0.902962	-1.10747
MD01G1026600		0.14	0.18	1	1.28571	1.28571	0	0	NA	#DIV/0!	#DIV/0!	0	0	NA	#DIV/0!	#DIV/0!
MD01G1027000	Protein of unknown function;function=Protein of unknown function	7.77	11.13	0.000158041	1.43243	1.43243	4.08	3.33	0.570146	0.816176	-1.22523	1.81	1.57	0.882512	0.867403	-1.15287
MD01G1027200		0	0	NA	#DIV/0!	#DIV/0!	0	0	NA	#DIV/0!	#DIV/0!	0.02	0	0.819524	0	#DIV/0!
MD01G1027300	Late embryogenesis abundant (LEA) hydroxyproline-rich glycoprotein family;function=Late embryogenesis abundant (LEA) hydroxyproline-rich glycoprotein family	0	0.02	1	#DIV/0!	#DIV/0!	0	0	NA	#DIV/0!	#DIV/0!	0	0	NA	#DIV/0!	#DIV/0!
MD01G1027400	PLAT/LH2 family protein;function=PLAT/LH2 family protein	87.73	89.22	0.600845	1.01698	1.01698	41.36	39.16	0.893035	0.946809	-1.05618	30.42	38.08	0.0368634	1.25181	1.25181
MD01G1027500	tetratricopeptide repeat (TPR)-containing protein;function=tetratricopeptide repeat (TPR)-containing protein	0	0	NA	#DIV/0!	#DIV/0!	0	0	NA	#DIV/0!	#DIV/0!	0	0	NA	#DIV/0!	#DIV/0!
MD01G1027600	Thioredoxin superfamily protein;function=Thioredoxin superfamily protein	7.68	7.16	0.229854	0.932292	-1.07263	8.17	5.43	0.000585554	0.664627	-1.5046	5.84	5.21	0.901955	0.892123	-1.12092
MD01G1027700	VQ motif-containing protein;function=VQ motif-containing protein	1.37	1.05	0.0838779	0.766423	-1.30476	0.87	1.08	0.735128	1.24138	1.24138	1.16	2.03	0.0276774	1.75	1.75
MD01G1027800	Major facilitator superfamily protein;function=Major facilitator superfamily protein	0.02	0	0.771209	0	#DIV/0!	0	0	NA	#DIV/0!	#DIV/0!	0	0	NA	#DIV/0!	#DIV/0!
MD01G1027900	cysteine-rich RLK (RECEPTOR-like protein kinase) 26;function=cysteine-rich RLK (RECEPTOR-like protein kinase) 26	0	0	NA	#DIV/0!	#DIV/0!	0.01	0.03	0.874115	3	3	0.01	0	0.819524	0	#DIV/0!
MD01G1028100	Protein of unknown function;function=Protein of unknown function	104.39	76.19	2.5633e-07	0.729859	-1.37013	223.3	169.52	0.0276041	0.759158	-1.31725	66.48	64.71	0.944927	0.973375	-1.02735
MD01G1028300	ARM-repeat/Tetratricopeptide repeat (TPR)-like protein;function=ARM-repeat/Tetratricopeptide repeat (TPR)-like protein	13.97	14.98	1	1.0723	1.0723	10.37	8.19	0.0420871	0.789778	-1.26618	2.09	1.47	0.154865	0.703349	-1.42177
MD01G1028400	Protein of unknown function;function=Protein of unknown function	0	0.24	0.771209	#DIV/0!	#DIV/0!	0	0.1	1	#DIV/0!	#DIV/0!	0	0	NA	#DIV/0!	#DIV/0!
MD01G1028500	Exostosin family protein;function=Exostosin family protein	49.58	41.29	0.0014963	0.832795	-1.20078	54.45	44.07	0.0788198	0.809366	-1.23553	9.4	12.01	0.092498	1.27766	1.27766
MD01G1028600	SBP (S-ribonuclease binding protein) family protein;function=SBP (S-ribonuclease binding protein) family protein	1.88	2.63	0.597421	1.39894	1.39894	3.78	4.06	1	1.07407	1.07407	6.01	9.94	0.0131345	1.65391	1.65391
MD01G1028700	Exostosin family protein;function=Exostosin family protein	0	0	NA	#DIV/0!	#DIV/0!	0	0	NA	#DIV/0!	#DIV/0!	0	0	NA	#DIV/0!	#DIV/0!
MD01G1028800		1.11	1.52	0.396846	1.36937	1.36937	0.96	0.91	1	0.947917	-1.05495	1.04	0.59	0.197983	0.567308	-1.76271
MD01G1028900	Tetratricopeptide repeat (TPR)-like superfamily protein;function=Tetratricopeptide repeat (TPR)-like superfamily protein	0.83	0.97	1	1.16867	1.16867	1.19	0.97	0.95448	0.815126	-1.2268	1.29	1.18	1	0.914729	-1.09322
MD01G1029000	Protein of unknown function;function=Protein of unknown function	68.8	66.49	0.148497	0.966424	-1.03474	41.66	37.95	0.550116	0.910946	-1.09776	20.62	18.96	0.979261	0.919496	-1.08755
MD01G1029100	annexin 2;function=annexin 2	150.31	146.46	0.253222	0.974386	-1.02629	112.67	101.96	0.486115	0.904944	-1.10504	119.3	145.1	0.0462352	1.21626	1.21626
MD01G1029200	UDP-glucosyl transferase 85A2;function=UDP-glucosyl transferase 85A2	0.33	0.58	0.182037	1.75758	1.75758	0.25	0.18	1	0.72	-1.38889	0.2	0.15	0.978168	0.75	-1.33333
MD01G1029300		5.42	7.13	0.373062	1.3155	1.3155	4.62	5.51	0.800594	1.19264	1.19264	4.67	6.19	0.302075	1.32548	1.32548
MD01G1029500		9.75	9.22	0.732482	0.945641	-1.05748	15.23	14.15	0.97871	0.929087	-1.07633	13.53	13.55	1	1.00148	1.00148
MD01G1029700	asparagine synthetase 3;function=asparagine synthetase 3	12.46	14.12	0.642304	1.13323	1.13323	20.7	20.69	1	0.999517	-1.00048	18.46	16.8	0.917055	0.910076	-1.09881
MD01G1029800	Nucleotide-sugar transporter family protein;function=Nucleotide-sugar transporter family protein	13.89	13.12	0.10923	0.944564	-1.05869	16.6	16.63	1	1.00181	1.00181	15.12	16.04	0.337042	1.06085	1.06085
MD01G1029900		2.51	2.99	0.938946	1.19124	1.19124	2.04	2.07	1	1.01471	1.01471	1.66	1.34	0.90971	0.807229	-1.23881
MD01G1030100	Ribosomal protein L23/L15e family protein;function=Ribosomal protein L23/L15e family protein	83.11	92.78	0.83783	1.11635	1.11635	91.17	87.45	0.975636	0.959197	-1.04254	100.21	118.87	0.0099451	1.18621	1.18621
MD01G1030300	Phototropic-responsive NPH3 family protein;function=Phototropic-responsive NPH3 family protein	0.1	0.07	0.840682	0.7	-1.42857	0.72	0.71	1	0.986111	-1.01408	0.71	0.46	0.604202	0.647887	-1.54348
MD01G1030500	SBP (S-ribonuclease binding protein) family protein;function=SBP (S-ribonuclease binding protein) family protein	0	0.06	0.771209	#DIV/0!	#DIV/0!	0.06	0.07	1	1.16667	1.16667	0.22	0.05	0.565511	0.227273	-4.4
MD01G1030600	RAB GTPase homolog H1E;function=RAB GTPase homolog H1E	3.65	4.36	0.666809	1.19452	1.19452	10.31	7.55	0.127769	0.732299	-1.36556	10.51	9.68	1	0.921028	-1.08574
MD01G1030700		5.93	6.81	0.956724	1.1484	1.1484	0.75	0.51	0.99736	0.68	-1.47059	0	0	NA	#DIV/0!	#DIV/0!
MD01G1030800		4.42	6.73	0.00136108	1.52262	1.52262	3.82	2.02	0.00124464	0.528796	-1.89109	1.21	1.65	0.258288	1.36364	1.36364
MD01G1030900	Mitochondrial substrate carrier family protein;function=Mitochondrial substrate carrier family protein	5.65	6.06	1	1.07257	1.07257	6.43	6.1	0.961218	0.948678	-1.0541	3.24	4.39	0.0100366	1.35494	1.35494
MD01G1031100	signal responsive 1;function=signal responsive 1	4.23	4.55	1	1.07565	1.07565	5.97	5.33	0.448321	0.892797	-1.12008	3.69	3.78	0.595251	1.02439	1.02439
MD01G1031200	ubiquitin-specific protease 3;function=ubiquitin-specific protease 3	8.29	8.8	1	1.06152	1.06152	10.03	11.38	0.441536	1.1346	1.1346	11.12	8.73	0.114837	0.785072	-1.27377
MD01G1031300	Ribosomal L29 family protein;function=Ribosomal L29 family protein	11.77	13.3	0.797681	1.12999	1.12999	6.57	9.89	0.0212499	1.50533	1.50533	10.81	9.97	1	0.922294	-1.08425
MD01G1031400	C-CAP/cofactor C-like domain-containing protein;function=C-CAP/cofactor C-like domain-containing protein	0.93	1.19	0.909864	1.27957	1.27957	0.91	1.36	0.806989	1.49451	1.49451	0.61	0.4	0.819524	0.655738	-1.525
MD01G1031700	myb domain protein 93;function=myb domain protein 93	0.15	0.1	0.901641	0.666667	-1.5	0.33	0.3	1	0.909091	-1.1	0.15	0.12	1	0.8	-1.25
MD01G1032000	C2H2 and C2HC zinc fingers superfamily protein;function=C2H2 and C2HC zinc fingers superfamily protein	17.88	15.18	0.140277	0.848993	-1.17787	12.49	10.85	0.596027	0.868695	-1.15115	6.38	8.44	0.186722	1.32288	1.32288
MD01G1032200	leucine-rich repeat transmembrane protein kinase family protein;function=leucine-rich repeat transmembrane protein kinase family protein	16.28	19.29	0.2984	1.18489	1.18489	26.44	25.93	1	0.980711	-1.01967	27.43	22.48	0.180015	0.819541	-1.2202
MD01G1032300	Pentatricopeptide repeat (PPR) superfamily protein;function=Pentatricopeptide repeat (PPR) superfamily protein	0.49	0.48	0.924202	0.979592	-1.02083	0.63	0.83	0.513462	1.31746	1.31746	0.93	0.95	0.913772	1.02151	1.02151
MD01G1032400	alpha/beta-Hydrolases superfamily protein;function=alpha/beta-Hydrolases superfamily protein	31.29	24.81	0.000740398	0.792905	-1.26119	24.4	21.16	0.554558	0.867213	-1.15312	14.1	14.43	0.611854	1.0234	1.0234
MD01G1032500	Putative membrane lipoprotein;function=Putative membrane lipoprotein	2.67	1.96	0.0305962	0.734082	-1.36224	1.25	0.96	0.711637	0.768	-1.30208	1.63	2.15	0.21881	1.31902	1.31902
MD01G1032700		17.48	16.71	0.448617	0.95595	-1.04608	28.49	18.05	0.0159183	0.633556	-1.57839	25.63	40.39	0.000106959	1.57589	1.57589
MD01G1032800	MATE efflux family protein;function=MATE efflux family protein	0.06	0.07	1	1.16667	1.16667	0.09	0.23	0.364933	2.55556	2.55556	1	1.08	0.829898	1.08	1.08
MD01G1033000	UDP-glucosyl transferase 85A2;function=UDP-glucosyl transferase 85A2	5.27	6.62	0.208792	1.25617	1.25617	2.59	2.45	1	0.945946	-1.05714	1.05	1.02	1	0.971429	-1.02941
MD01G1033200	UDP-glucosyl transferase 85A2;function=UDP-glucosyl transferase 85A2	1.05	0.98	0.759777	0.933333	-1.07143	0.2	0.11	0.750431	0.55	-1.81818	0.16	0.12	1	0.75	-1.33333
MD01G1033300	Protein of unknown function;function=Protein of unknown function	11.14	8.08	0.00628987	0.725314	-1.37871	0.71	1.14	0.48713	1.60563	1.60563	0.12	0.03	0.724304	0.25	-4
MD01G1033400	F-BOX WITH WD-40 2;function=F-BOX WITH WD-40 2	29.56	34.76	0.236485	1.17591	1.17591	23.4	23.08	1	0.986325	-1.01386	17.09	15.3	0.827011	0.89526	-1.11699
MD01G1033500	Protein of unknown function;function=Protein of unknown function	3.92	5.32	0.0617792	1.35714	1.35714	5.85	5.6	1	0.957265	-1.04464	4.05	4.19	0.610598	1.03457	1.03457
MD01G1033600	Protein of unknown function;function=Protein of unknown function	6.4	7.87	0.712013	1.22969	1.22969	6.38	6.52	1	1.02194	1.02194	4.12	3.77	1	0.915049	-1.09284
MD01G1033700	3-deoxy-D-arabino-heptulosonate 7-phosphate synthase 1;function=3-deoxy-D-arabino-heptulosonate 7-phosphate synthase 1	75.08	47.6	4.53843e-10	0.63399	-1.57731	26.65	15.9	0.0051011	0.596623	-1.6761	6.52	6.95	0.803916	1.06595	1.06595
MD01G1033800	Class-II DAHP synthetase family protein;function=Class-II DAHP synthetase family protein	10.84	7.57	0.000274178	0.698339	-1.43197	3.25	1.76	0.230966	0.541538	-1.84659	0.94	0.54	0.610389	0.574468	-1.74074
MD01G1033900	Class-II DAHP synthetase family protein;function=Class-II DAHP synthetase family protein	2.42	2.27	0.918826	0.938017	-1.06608	1.54	0.92	0.729588	0.597403	-1.67391	0.4	0	0.578906	0	#DIV/0!
MD01G1034000	RNA-binding (RRM/RBD/RNP motifs) family protein;function=RNA-binding (RRM/RBD/RNP motifs) family protein	18.01	24.54	0.0052343	1.36258	1.36258	12.96	13.96	0.645287	1.07716	1.07716	12.16	12.06	0.846219	0.991776	-1.00829
MD01G1034100	RNA-binding (RRM/RBD/RNP motifs) family protein;function=RNA-binding (RRM/RBD/RNP motifs) family protein	21.3	27.55	0.104041	1.29343	1.29343	23.45	24.49	0.825032	1.04435	1.04435	21.59	22.98	0.485085	1.06438	1.06438
MD01G1034200	RAB GTPase homolog A4A;function=RAB GTPase homolog A4A	48.36	47.67	0.324776	0.985732	-1.01447	82.49	76.99	0.733386	0.933325	-1.07144	69.3	54	0.0286581	0.779221	-1.28333
MD01G1034300	S-adenosyl-L-methionine-dependent methyltransferases superfamily protein;function=S-adenosyl-L-methionine-dependent methyltransferases superfamily protein	14.53	18.51	0.0165346	1.27392	1.27392	19.25	18.94	1	0.983896	-1.01637	12.39	11.21	0.858395	0.904762	-1.10526
MD01G1034400	Peroxidase superfamily protein;function=Peroxidase superfamily protein	17.31	17.7	0.74892	1.02253	1.02253	9.46	11.06	0.315816	1.16913	1.16913	2.95	4.72	0.000948323	1.6	1.6
MD01G1034500	Peroxidase superfamily protein;function=Peroxidase superfamily protein	4.7	7.28	0.00558952	1.54894	1.54894	0.26	0.17	0.846332	0.653846	-1.52941	0.78	1.32	0.146511	1.69231	1.69231
MD01G1034900	Peroxidase superfamily protein;function=Peroxidase superfamily protein	0.18	0.21	1	1.16667	1.16667	0.04	0.06	1	1.5	1.5	0.12	0.18	0.897937	1.5	1.5
MD01G1035000	Protein kinase superfamily protein;function=Protein kinase superfamily protein	25.85	32.67	0.0523612	1.26383	1.26383	36.99	26.94	0.000412163	0.728305	-1.37305	10.52	10.81	0.571386	1.02757	1.02757
MD01G1035100	GCR2-like 1;function=GCR2-like 1	8.86	8.01	0.0911937	0.904063	-1.10612	1.68	2.07	0.468503	1.23214	1.23214	1.43	1.35	1	0.944056	-1.05926
MD01G1035200	Tetratricopeptide repeat (TPR)-like superfamily protein;function=Tetratricopeptide repeat (TPR)-like superfamily protein	0	0	NA	#DIV/0!	#DIV/0!	0	0	NA	#DIV/0!	#DIV/0!	0.05	0	1	0	#DIV/0!
MD01G1035300	Histone superfamily protein;function=Histone superfamily protein	473.07	451.37	0.176146	0.954129	-1.04808	229.32	278.95	0.00294604	1.21642	1.21642	227.23	250.63	0.13566	1.10298	1.10298
MD01G1035400	Protein of unknown function (DUF3550/UPF0682);function=Protein of unknown function (DUF3550/UPF0682)	8.56	8.17	0.207065	0.954439	-1.04774	8.15	9.72	0.062992	1.19264	1.19264	7.48	8.23	0.226615	1.10027	1.10027
MD01G1035500	catalytics;function=catalytics	6.55	7.21	0.966781	1.10076	1.10076	8.4	7.38	0.607664	0.878571	-1.13821	6.45	7.11	0.259436	1.10233	1.10233
MD01G1035600	LMBR1-like membrane protein;function=LMBR1-like membrane protein	6.59	6.72	0.64462	1.01973	1.01973	11.8	11.83	0.990663	1.00254	1.00254	12.69	11.75	1	0.925926	-1.08
MD01G1035800	metallothionein 2A;function=metallothionein 2A	288.8	304.42	1	1.05409	1.05409	158.29	781.45	6.7734e-16	4.93682	4.93682	485.72	295.85	0.0921491	0.609096	-1.64178
MD01G1036100		0.26	0.29	1	1.11538	1.11538	0	0.05	1	#DIV/0!	#DIV/0!	0	0	NA	#DIV/0!	#DIV/0!
MD01G1036200	homeobox protein 16;function=homeobox protein 16	290.75	313.79	1	1.07924	1.07924	276.73	263.96	0.879813	0.953854	-1.04838	71.04	75.01	0.296683	1.05588	1.05588
MD01G1036300	O-Glycosyl hydrolases family 17 protein;function=O-Glycosyl hydrolases family 17 protein	0	0	NA	#DIV/0!	#DIV/0!	0	0	NA	#DIV/0!	#DIV/0!	0	0	NA	#DIV/0!	#DIV/0!
MD01G1036400		0	0	NA	#DIV/0!	#DIV/0!	0	0	NA	#DIV/0!	#DIV/0!	0	0	NA	#DIV/0!	#DIV/0!
MD01G1036500	GTP cyclohydrolase II;function=GTP cyclohydrolase II	11.91	12.1	0.526186	1.01595	1.01595	11.12	11.53	0.752789	1.03687	1.03687	17.28	16.45	1	0.951968	-1.05046
MD01G1036600	helicase domain-containing protein / IBR domain-containing protein / zinc finger protein-related;function=helicase domain-containing protein / IBR domain-containing protein / zinc finger protein-related;Alias=MD01G0023800	1.62	1.67	0.871519	1.03086	1.03086	2.5	2.82	0.372005	1.128	1.128	3.52	2.83	0.286157	0.803977	-1.24382
MD01G1036700	Protein of unknown function;function=Protein of unknown function	0.11	0.17	0.959077	1.54545	1.54545	0.26	0	0.216454	0	#DIV/0!	0.02	0.11	0.909934	5.5	5.5
MD01G1036800	myb-like transcription factor family protein;function=myb-like transcription factor family protein	9.53	11.1	0.82884	1.16474	1.16474	3.97	3.84	1	0.967254	-1.03385	7.37	6.33	0.895227	0.858887	-1.1643
MD01G1036900	RING/U-box superfamily protein;function=RING/U-box superfamily protein	1.67	1.32	0.117842	0.790419	-1.26515	3.69	2.97	0.427108	0.804878	-1.24242	8.7	8.3	1	0.954023	-1.04819
MD01G1037000		2.78	4.01	0.0203194	1.44245	1.44245	3.72	3.23	0.581349	0.86828	-1.1517	2.13	2.53	0.284996	1.18779	1.18779
MD01G1037100	basic helix-loop-helix (bHLH) DNA-binding superfamily protein;function=basic helix-loop-helix (bHLH) DNA-binding superfamily protein	0.01	0.01	1	1	-1	0	0	NA	#DIV/0!	#DIV/0!	0	0	NA	#DIV/0!	#DIV/0!
MD01G1037200	homeobox protein 22;function=homeobox protein 22	0.8	0.88	1	1.1	1.1	0.17	0.25	0.883258	1.47059	1.47059	0.08	0.06	1	0.75	-1.33333
MD01G1037300		1.6	2.71	0.0629557	1.69375	1.69375	2.56	1.71	0.315078	0.667969	-1.49708	1.5	1.76	0.686062	1.17333	1.17333
MD01G1037400	phosphofructokinase 5;function=phosphofructokinase 5	4.35	4.35	0.628018	1	-1	7.19	6.21	0.337305	0.8637	-1.15781	3.87	2.45	0.00629219	0.633075	-1.57959
MD01G1037500	1;function=1	5.35	6.24	0.663709	1.16636	1.16636	7.59	6.5	0.402903	0.85639	-1.16769	7.64	5.91	0.219687	0.77356	-1.29272
MD01G1037600		63.46	69.96	0.942743	1.10243	1.10243	72.53	46.9	2.02879e-05	0.646629	-1.54648	39.26	41.59	0.340352	1.05935	1.05935
MD01G1037700	general regulatory factor 8;function=general regulatory factor 8	107.37	119.18	0.817537	1.10999	1.10999	131.34	133.99	0.860588	1.02018	1.02018	107.99	97.61	0.845424	0.90388	-1.10634
MD01G1037800		0.22	0.2	0.986179	0.909091	-1.1	1.02	2.45	0.0399684	2.40196	2.40196	4.83	4.39	1	0.908903	-1.10023
MD01G1037900	Protein of unknown function;function=Protein of unknown function	0.2	0.49	0.0119376	2.45	2.45	1.18	1.76	0.0591666	1.49153	1.49153	3.06	3.6	0.224237	1.17647	1.17647
MD01G1038000	uncoupling protein 5;function=uncoupling protein 5	4.42	3.29	0.00712268	0.744344	-1.34347	0.55	0.45	0.962184	0.818182	-1.22222	5.5	12.71	1.15048e-05	2.31091	2.31091
MD01G1038200	ubiquitin-specific protease 17;function=ubiquitin-specific protease 17	5.38	6.2	0.612142	1.15242	1.15242	4.48	5.42	0.182256	1.20982	1.20982	4.48	4.78	0.383863	1.06696	1.06696
MD01G1038300	cell wall / vacuolar inhibitor of fructosidase 2;function=cell wall / vacuolar inhibitor of fructosidase 2	17.4	12.39	0.000406485	0.712069	-1.40436	0.83	0.31	0.345003	0.373494	-2.67742	0.21	0.09	0.819524	0.428571	-2.33333
MD01G1038500		0	0.03	1	#DIV/0!	#DIV/0!	0	0	NA	#DIV/0!	#DIV/0!	0	0	NA	#DIV/0!	#DIV/0!
MD01G1038600	K-box region and MADS-box transcription factor family protein;function=K-box region and MADS-box transcription factor family protein	0.21	0.28	0.810587	1.33333	1.33333	0.36	0.18	0.368287	0.5	-2	0.16	0.16	1	1	-1
MD01G1038700	GDP dissociation inhibitor family protein / Rab GTPase activator family protein;function=GDP dissociation inhibitor family protein / Rab GTPase activator family protein	0.03	0.09	0.386515	3	3	0.08	0.2	0.488833	2.5	2.5	1.7	1.88	0.769667	1.10588	1.10588
MD01G1038800	PTPLA;function=PTPLA	31.27	30.73	0.271273	0.982731	-1.01757	35.26	31.77	0.605955	0.901021	-1.10985	32.24	28.22	0.717063	0.87531	-1.14245
MD01G1038900	dual specificity protein phosphatase (DsPTP1) family protein;function=dual specificity protein phosphatase (DsPTP1) family protein	1.68	2.19	0.550912	1.30357	1.30357	3.47	2.59	0.521504	0.746398	-1.33977	2.69	2.15	0.779435	0.799257	-1.25116
MD01G1039000	dual specificity protein phosphatase (DsPTP1) family protein;function=dual specificity protein phosphatase (DsPTP1) family protein	0.85	1.05	0.762082	1.23529	1.23529	2.47	3.4	0.253877	1.37652	1.37652	3.03	2.68	1	0.884488	-1.1306
MD01G1039100	Protein of unknown function;function=Protein of unknown function	24.86	33.21	0.000562834	1.33588	1.33588	26.01	24	0.781425	0.922722	-1.08375	28.66	23.76	0.375546	0.82903	-1.20623
MD01G1039200	O-fucosyltransferase family protein;function=O-fucosyltransferase family protein	75.17	64.01	2.7289e-05	0.851537	-1.17435	40.98	34.17	0.0447123	0.833821	-1.1993	16.24	18.86	0.0184569	1.16133	1.16133
MD01G1039300	Haloacid dehalogenase-like hydrolase (HAD) superfamily protein;function=Haloacid dehalogenase-like hydrolase (HAD) superfamily protein	13.73	15.75	0.687183	1.14712	1.14712	8.02	8.57	0.84692	1.06858	1.06858	6.87	6.79	0.98985	0.988355	-1.01178
MD01G1039400	basic helix-loop-helix (bHLH) DNA-binding superfamily protein;function=basic helix-loop-helix (bHLH) DNA-binding superfamily protein	0.88	1.27	0.0378778	1.44318	1.44318	0.05	0.03	0.85639	0.6	-1.66667	0	0	NA	#DIV/0!	#DIV/0!
MD01G1039500	Protein of unknown function;function=Protein of unknown function	4	4.05	0.816997	1.0125	1.0125	1.96	2.67	0.0937999	1.36224	1.36224	3.31	2.69	0.676528	0.812689	-1.23048
MD01G1039700	Kinase interacting (KIP1-like) family protein;function=Kinase interacting (KIP1-like) family protein	0.06	0.09	0.708375	1.5	1.5	0.53	0.49	0.957837	0.924528	-1.08163	6.89	6.63	0.991626	0.962264	-1.03922
MD01G1039800	nicotinamidase 1;function=nicotinamidase 1	34.9	37.99	1	1.08854	1.08854	39.45	34.81	0.335042	0.882383	-1.1333	22.93	19.67	0.633469	0.857828	-1.16573
MD01G1039900	Ribosomal protein S5 domain 2-like superfamily protein;function=Ribosomal protein S5 domain 2-like superfamily protein	5.73	6.55	0.659038	1.14311	1.14311	5.97	5.17	0.542712	0.865997	-1.15474	4.27	3.89	0.965894	0.911007	-1.09769
MD01G1040200	Pyridoxal phosphate (PLP)-dependent transferases superfamily protein;function=Pyridoxal phosphate (PLP)-dependent transferases superfamily protein	0.1	0.18	0.500785	1.8	1.8	0	0.01	1	#DIV/0!	#DIV/0!	0.01	0	1	0	#DIV/0!
MD01G1040300		28.58	41.62	0.00145926	1.45626	1.45626	26.19	22.27	0.189544	0.850325	-1.17602	14.02	13.35	1	0.952211	-1.05019
MD01G1040600	U-box domain-containing protein kinase family protein;function=U-box domain-containing protein kinase family protein	0.01	0.01	1	1	-1	0	0	NA	#DIV/0!	#DIV/0!	0	0	NA	#DIV/0!	#DIV/0!
MD01G1040700	AINTEGUMENTA-like 6;function=AINTEGUMENTA-like 6	1.34	1.81	0.220801	1.35075	1.35075	0.69	0.36	0.0750983	0.521739	-1.91667	0.04	0.01	0.724304	0.25	-4
MD01G1040800	Protein kinase superfamily protein;function=Protein kinase superfamily protein	0.26	0.34	0.771918	1.30769	1.30769	0.15	0.04	0.513884	0.266667	-3.75	0.07	0.15	0.532932	2.14286	2.14286
MD01G1040900	Protein of unknown function;function=Protein of unknown function;Alias=MD01G0027800	12.29	12.77	0.771209	1.03906	1.03906	7.83	7.91	0.956689	1.01022	1.01022	5.67	6.45	0.168363	1.13757	1.13757
MD01G1041000	UDP-Glycosyltransferase superfamily protein;function=UDP-Glycosyltransferase superfamily protein	0.3	0.29	1	0.966667	-1.03448	0.12	0.04	0.626895	0.333333	-3	0.05	0.11	0.958845	2.2	2.2
MD01G1041100	tRNA/rRNA methyltransferase (SpoU) family protein;function=tRNA/rRNA methyltransferase (SpoU) family protein	6.82	7.39	1	1.08358	1.08358	6.31	6.3	1	0.998415	-1.00159	5.22	5.42	0.697973	1.03831	1.03831
MD01G1041200	Exostosin family protein;function=Exostosin family protein	8.93	8.44	0.147302	0.945129	-1.05806	11.07	10.95	1	0.98916	-1.01096	10.23	9.92	0.951158	0.969697	-1.03125
MD01G1041300	Deoxyxylulose-5-phosphate synthase;function=Deoxyxylulose-5-phosphate synthase	9.76	10.68	1	1.09426	1.09426	6.52	5.42	0.325584	0.831288	-1.20295	21.11	29.08	7.17566e-06	1.37755	1.37755
MD01G1041400		0	0	NA	#DIV/0!	#DIV/0!	0	0	NA	#DIV/0!	#DIV/0!	0	0	NA	#DIV/0!	#DIV/0!
MD01G1041500	Dof-type zinc finger DNA-binding family protein;function=Dof-type zinc finger DNA-binding family protein	1.48	1.01	0.0376309	0.682432	-1.46535	0	0	NA	#DIV/0!	#DIV/0!	0.02	0.02	1	1	-1
MD01G1041600	Protein of unknown function;function=Protein of unknown function	0.71	1.17	0.736852	1.64789	1.64789	0	0.07	1	#DIV/0!	#DIV/0!	0.22	0	0.819621	0	#DIV/0!
MD01G1041700	cinnamyl alcohol dehydrogenase 9;function=cinnamyl alcohol dehydrogenase 9	0.53	0.75	0.501527	1.41509	1.41509	0.35	0.26	0.912617	0.742857	-1.34615	0.33	0.24	0.90971	0.727273	-1.375
MD01G1041800	Protein of unknown function;function=Protein of unknown function	2.15	1.36	0.102164	0.632558	-1.58088	0.1	0.02	1	0.2	-5	0	0	NA	#DIV/0!	#DIV/0!
MD01G1041900	salt tolerance zinc finger;function=salt tolerance zinc finger	40.6	17.58	2.76722e-09	0.433005	-2.30944	1.67	4.07	0.268489	2.43713	2.43713	14.72	13.32	1	0.904891	-1.10511
MD01G1042000	cinnamyl alcohol dehydrogenase 6;function=cinnamyl alcohol dehydrogenase 6	2.2	8	7.47711e-08	3.63636	3.63636	0	0.7	0.149957	#DIV/0!	#DIV/0!	0	0.2	0.819524	#DIV/0!	#DIV/0!
MD01G1042100	cinnamyl alcohol dehydrogenase homolog 3;function=cinnamyl alcohol dehydrogenase homolog 3	4.21	13.69	2.70416e-24	3.25178	3.25178	1.04	1.47	0.755967	1.41346	1.41346	0.11	0.4	0.494826	3.63636	3.63636
MD01G1042300	cinnamyl alcohol dehydrogenase 6;function=cinnamyl alcohol dehydrogenase 6	0.12	0.03	0.313353	0.25	-4	0.1	0.06	1	0.6	-1.66667	0	0	NA	#DIV/0!	#DIV/0!
MD01G1042400	Paxneb protein-related;function=Paxneb protein-related	7.6	9.02	0.476529	1.18684	1.18684	7.83	8.32	0.742889	1.06258	1.06258	8.02	7.92	0.861217	0.987531	-1.01263
MD01G1042500	elicitor-activated gene 3-1;function=elicitor-activated gene 3-1	0.69	0.66	0.829371	0.956522	-1.04545	0.53	0.34	0.632091	0.641509	-1.55882	1.8	1.91	0.819524	1.06111	1.06111
MD01G1042600	elicitor-activated gene 3-1;function=elicitor-activated gene 3-1	0.13	0.09	0.865681	0.692308	-1.44444	0.16	0.13	1	0.8125	-1.23077	0.18	0.13	1	0.722222	-1.38462
MD01G1042700	Paxneb protein-related;function=Paxneb protein-related	16.07	17.77	1	1.10579	1.10579	14.55	13.96	1	0.95945	-1.04226	11.87	13.38	0.400266	1.12721	1.12721
MD01G1042800	elicitor-activated gene 3-1;function=elicitor-activated gene 3-1	0.84	0.76	0.76282	0.904762	-1.10526	0.48	0.44	1	0.916667	-1.09091	1.96	2.35	0.487177	1.19898	1.19898
MD01G1042900	elicitor-activated gene 3-1;function=elicitor-activated gene 3-1	0.07	0.06	1	0.857143	-1.16667	0.09	0.12	1	1.33333	1.33333	0.18	0.13	1	0.722222	-1.38462
MD01G1043100	cinnamyl alcohol dehydrogenase 9;function=cinnamyl alcohol dehydrogenase 9	38.9	43.93	0.673595	1.12931	1.12931	19.45	21.37	0.468114	1.09871	1.09871	6.21	3.97	0.0289742	0.639291	-1.56423
MD01G1043200	Rhamnogalacturonate lyase family protein;function=Rhamnogalacturonate lyase family protein	0.09	0.08	0.998351	0.888889	-1.125	0.17	0.12	1	0.705882	-1.41667	0.01	0.01	1	1	-1
MD01G1043300	Rhamnogalacturonate lyase family protein;function=Rhamnogalacturonate lyase family protein	2.92	3.99	0.027008	1.36644	1.36644	2.71	2.77	0.933885	1.02214	1.02214	1.57	1.47	1	0.936306	-1.06803
MD01G1043400	Concanavalin A-like lectin protein kinase family protein;function=Concanavalin A-like lectin protein kinase family protein	0	0	NA	#DIV/0!	#DIV/0!	0	0	NA	#DIV/0!	#DIV/0!	0	0	NA	#DIV/0!	#DIV/0!
MD01G1043500	Concanavalin A-like lectin protein kinase family protein;function=Concanavalin A-like lectin protein kinase family protein	0	0	NA	#DIV/0!	#DIV/0!	0	0	NA	#DIV/0!	#DIV/0!	0	0	NA	#DIV/0!	#DIV/0!
MD01G1043900	AGAMOUS-like 21;function=AGAMOUS-like 21	0	0	NA	#DIV/0!	#DIV/0!	0	0.02	1	#DIV/0!	#DIV/0!	0.04	0.03	1	0.75	-1.33333
MD01G1044000	Glycine-rich protein family;function=Glycine-rich protein family	2.44	1.31	0.0807146	0.536885	-1.8626	2.1	1.13	0.566421	0.538095	-1.85841	1.04	0.92	1	0.884615	-1.13043
MD01G1044100	serine transhydroxymethyltransferase 1;function=serine transhydroxymethyltransferase 1	129.42	156.98	0.0461285	1.21295	1.21295	101.4	107.01	0.65407	1.05533	1.05533	44.71	25.94	0.0555326	0.580183	-1.72359
MD01G1044200	Zincin-like metalloproteases family protein;function=Zincin-like metalloproteases family protein	25.92	24.58	0.0301281	0.948302	-1.05452	64.7	70.59	0.217945	1.09104	1.09104	76.82	73.93	0.94802	0.96238	-1.03909
MD01G1044300		0	0	NA	#DIV/0!	#DIV/0!	0	0	NA	#DIV/0!	#DIV/0!	0	0	NA	#DIV/0!	#DIV/0!
MD01G1044400	putative;function=putative	34.38	40.92	0.188822	1.19023	1.19023	23.63	19.49	0.170807	0.824799	-1.21242	19.05	16.11	0.525547	0.845669	-1.1825
MD01G1044500	Leucine-rich repeat protein kinase family protein;function=Leucine-rich repeat protein kinase family protein	2.37	3.55	0.000293391	1.49789	1.49789	2.95	3.02	0.931786	1.02373	1.02373	0.82	0.6	0.42013	0.731707	-1.36667
MD01G1044600	ABC-2 type transporter family protein;function=ABC-2 type transporter family protein	0.01	0	0.772638	0	#DIV/0!	0	0	NA	#DIV/0!	#DIV/0!	0.01	0	1	0	#DIV/0!
MD01G1044700	Protein of unknown function;function=Protein of unknown function	8.4	10.49	0.129525	1.24881	1.24881	4.63	5.62	0.289892	1.21382	1.21382	2.97	2.48	0.845089	0.835017	-1.19758
MD01G1044800	ABC-2 type transporter family protein;function=ABC-2 type transporter family protein	2.57	3.14	0.60866	1.22179	1.22179	1.54	1.51	1	0.980519	-1.01987	1.36	0.97	0.658761	0.713235	-1.40206
MD01G1044900	Protein of unknown function (duplicated DUF1399);function=Protein of unknown function (duplicated DUF1399)	20.28	18.41	0.0496499	0.907791	-1.10158	21.38	22.84	0.498605	1.06829	1.06829	26.08	21.19	0.20846	0.8125	-1.23077
MD01G1045000		0.1	0.03	0.665052	0.3	-3.33333	0.66	0.71	1	1.07576	1.07576	0.41	0.39	1	0.95122	-1.05128
MD01G1045100	Cupredoxin superfamily protein;function=Cupredoxin superfamily protein	0	0	NA	#DIV/0!	#DIV/0!	0	0	NA	#DIV/0!	#DIV/0!	0	0	NA	#DIV/0!	#DIV/0!
MD01G1045200	Protein of unknown function;function=Protein of unknown function	370.38	351.57	0.165043	0.949214	-1.0535	193.86	189.75	1	0.978799	-1.02166	242.19	361.63	1.76519e-06	1.49317	1.49317
MD01G1045300	Glycosyl hydrolase family protein;function=Glycosyl hydrolase family protein	7.45	7.83	0.899061	1.05101	1.05101	11.25	9.69	0.214373	0.861333	-1.16099	11.87	11.39	0.993102	0.959562	-1.04214
MD01G1045500	beta HLH protein 93;function=beta HLH protein 93	54.9	60.52	0.884055	1.10237	1.10237	12.99	8.94	9.13033e-05	0.688222	-1.45302	19.69	19.98	0.742747	1.01473	1.01473
MD01G1045600	Homeodomain-like superfamily protein;function=Homeodomain-like superfamily protein	6.2	5.59	0.0468494	0.901613	-1.10912	2.91	2.59	0.875764	0.890034	-1.12355	2.45	2.52	0.768589	1.02857	1.02857
MD01G1045700	hydroxyproline-rich glycoprotein family protein;function=hydroxyproline-rich glycoprotein family protein	6.3	7.64	0.623998	1.2127	1.2127	9.64	6.64	0.0216514	0.688797	-1.45181	2.1	1.92	1	0.914286	-1.09375
MD01G1045800	indole-3-acetic acid inducible 9;function=indole-3-acetic acid inducible 9	106.08	117.75	0.783721	1.11001	1.11001	58.12	67.12	0.0429313	1.15485	1.15485	44.13	39.33	0.730379	0.89123	-1.12204
MD01G1045900	Zinc finger (C3HC4-type RING finger) family protein;function=Zinc finger (C3HC4-type RING finger) family protein	17.33	15.03	0.0288581	0.867282	-1.15303	17.18	14.64	0.114315	0.852154	-1.1735	36.9	58.68	6.53192e-07	1.59024	1.59024
MD01G1046000	LisH/CRA/RING-U-box domains-containing protein;function=LisH/CRA/RING-U-box domains-containing protein	11.06	13.19	0.250275	1.19259	1.19259	19.05	20.56	0.426143	1.07927	1.07927	19.37	16.33	0.417031	0.843056	-1.18616
MD01G1046100	LisH/CRA/RING-U-box domains-containing protein;function=LisH/CRA/RING-U-box domains-containing protein	10.35	11.08	1	1.07053	1.07053	25.26	28.98	0.0867902	1.14727	1.14727	16.85	14.4	0.517825	0.854599	-1.17014
MD01G1046200	phosphoenolpyruvate carboxykinase 1;function=phosphoenolpyruvate carboxykinase 1	0.22	0.27	1	1.22727	1.22727	0.07	0.04	0.85419	0.571429	-1.75	0.19	0.07	0.241354	0.368421	-2.71429
MD01G1046300	Protein of unknown function;function=Protein of unknown function	0.16	0.21	0.902245	1.3125	1.3125	0.15	0.42	0.463722	2.8	2.8	0.14	0.12	1	0.857143	-1.16667
MD01G1046400	SPT2 chromatin protein;function=SPT2 chromatin protein	20.49	28.89	5.87426e-05	1.40996	1.40996	24.39	19.85	0.0690367	0.813858	-1.22872	17	16.35	0.984288	0.961765	-1.03976
MD01G1046500	UDP-Glycosyltransferase superfamily protein;function=UDP-Glycosyltransferase superfamily protein	7.74	9.07	0.435312	1.17183	1.17183	10.77	12.03	0.27344	1.11699	1.11699	11.28	9.87	0.614935	0.875	-1.14286
MD01G1046600	Major facilitator superfamily protein;function=Major facilitator superfamily protein	0.69	0.85	0.659112	1.23188	1.23188	5.05	4.74	1	0.938614	-1.0654	1.85	1.71	1	0.924324	-1.08187
MD01G1046700	Zinc-binding dehydrogenase family protein;function=Zinc-binding dehydrogenase family protein	2.13	3.89	0.000111021	1.82629	1.82629	25.09	28.49	0.368206	1.13551	1.13551	37.99	25.39	0.00393111	0.668334	-1.49626
MD01G1046800	pentatricopeptide (PPR) repeat-containing protein;function=pentatricopeptide (PPR) repeat-containing protein	0.97	1.27	0.397589	1.30928	1.30928	1	0.99	1	0.99	-1.0101	1.09	0.77	0.354317	0.706422	-1.41558
MD01G1046900	P-loop containing nucleoside triphosphate hydrolases superfamily protein;function=P-loop containing nucleoside triphosphate hydrolases superfamily protein	7.61	9.16	0.166641	1.20368	1.20368	9.64	8.81	0.638246	0.9139	-1.09421	6.67	4.81	0.00868969	0.721139	-1.38669
MD01G1047000	Transducin/WD40 repeat-like superfamily protein;function=Transducin/WD40 repeat-like superfamily protein	14.73	14.14	0.1321	0.959946	-1.04173	12.13	14.83	0.0344356	1.22259	1.22259	11.16	13.69	0.00756808	1.2267	1.2267
MD01G1047200	basic helix-loop-helix (bHLH) DNA-binding superfamily protein;function=basic helix-loop-helix (bHLH) DNA-binding superfamily protein	3.08	1.99	0.00191462	0.646104	-1.54774	0.56	0.68	0.780174	1.21429	1.21429	0.05	0.01	0.906965	0.2	-5
MD01G1047400	basic helix-loop-helix (bHLH) DNA-binding superfamily protein;function=basic helix-loop-helix (bHLH) DNA-binding superfamily protein	1.88	1.45	0.155345	0.771277	-1.29655	1.31	1.28	1	0.977099	-1.02344	0.63	0.66	1	1.04762	1.04762
MD01G1047500		0	0	NA	#DIV/0!	#DIV/0!	0	0	NA	#DIV/0!	#DIV/0!	0	0	NA	#DIV/0!	#DIV/0!
MD01G1047600	Protein of unknown function;function=Protein of unknown function	40.72	39.82	0.204526	0.977898	-1.0226	6.23	3.88	0.00263307	0.622793	-1.60567	0.05	0.05	1	1	-1
MD01G1047800	response regulator 2;function=response regulator 2	0	0	NA	#DIV/0!	#DIV/0!	0	0	NA	#DIV/0!	#DIV/0!	0	0	NA	#DIV/0!	#DIV/0!
MD01G1047900		0	0.2	0.520252	#DIV/0!	#DIV/0!	0.22	0.1	0.835739	0.454545	-2.2	0.56	0.34	0.882334	0.607143	-1.64706
MD01G1048000	O-methyltransferase family protein;function=O-methyltransferase family protein	0	0	NA	#DIV/0!	#DIV/0!	0	0	NA	#DIV/0!	#DIV/0!	0.07	0.02	0.724306	0.285714	-3.5
MD01G1048300	O-methyltransferase family protein;function=O-methyltransferase family protein	0	0	NA	#DIV/0!	#DIV/0!	0	0	NA	#DIV/0!	#DIV/0!	0	0	NA	#DIV/0!	#DIV/0!
MD01G1048400	O-methyltransferase family protein;function=O-methyltransferase family protein	0.04	0	0.520196	0	#DIV/0!	0.05	0.05	1	1	-1	0.34	0.4	0.875179	1.17647	1.17647
MD01G1048500		12.5	13.6	1	1.088	1.088	14.47	14.9	0.892412	1.02972	1.02972	12.21	10.04	0.383356	0.822277	-1.21614
MD01G1048600	digalactosyl diacylglycerol deficient 2;function=digalactosyl diacylglycerol deficient 2	20.79	22.33	1	1.07407	1.07407	31.29	30.73	1	0.982103	-1.01822	43.11	43.7	0.515372	1.01369	1.01369
MD01G1048700		2.52	3.29	0.381162	1.30556	1.30556	1.23	1.49	0.738121	1.21138	1.21138	0.69	0.76	0.901464	1.10145	1.10145
MD01G1048800	Calcium-dependent lipid-binding (CaLB domain) family protein;function=Calcium-dependent lipid-binding (CaLB domain) family protein	257.54	318.62	0.0287083	1.23717	1.23717	159.9	139.26	0.169209	0.870919	-1.14821	138.55	108.4	0.0561341	0.782389	-1.27814
MD01G1048900	Calcium-dependent lipid-binding (CaLB domain) family protein;function=Calcium-dependent lipid-binding (CaLB domain) family protein	0.55	0.22	0.0427645	0.4	-2.5	0.3	0.37	0.923314	1.23333	1.23333	0.7	0.41	0.482527	0.585714	-1.70732
MD01G1049000	Calcium-dependent lipid-binding (CaLB domain) family protein;function=Calcium-dependent lipid-binding (CaLB domain) family protein	0	0	NA	#DIV/0!	#DIV/0!	0	0	NA	#DIV/0!	#DIV/0!	0	0	NA	#DIV/0!	#DIV/0!
MD01G1049100	Thioesterase superfamily protein;function=Thioesterase superfamily protein	12.84	15.68	0.114971	1.22118	1.22118	9.39	11.18	0.256419	1.19063	1.19063	6.22	5.42	0.810658	0.871383	-1.1476
MD01G1049200	chloroplast (FTSY);function=chloroplast (FTSY)	7.09	9.22	0.0154065	1.30042	1.30042	5.37	4.7	0.594356	0.875233	-1.14255	3.13	3.26	0.747207	1.04153	1.04153
MD01G1049300	BON association protein 2;function=BON association protein 2	1.74	0.52	0.00018928	0.298851	-3.34615	0	0.03	1	#DIV/0!	#DIV/0!	0.06	0	0.825668	0	#DIV/0!
MD01G1049500		0.8	0.69	0.647013	0.8625	-1.15942	0.64	0.32	0.494103	0.5	-2	0.41	0.39	1	0.95122	-1.05128
MD01G1049600	BON association protein 2;function=BON association protein 2	0.84	0.19	0.00357828	0.22619	-4.42105	0	0.06	0.923857	#DIV/0!	#DIV/0!	0.11	0.05	0.906965	0.454545	-2.2
MD01G1049700	RING/U-box superfamily protein;function=RING/U-box superfamily protein	3.53	3.73	1	1.05666	1.05666	3.16	3.51	0.704913	1.11076	1.11076	2.28	1.99	0.915642	0.872807	-1.14573
MD01G1050000	Tetratricopeptide repeat (TPR)-like superfamily protein;function=Tetratricopeptide repeat (TPR)-like superfamily protein	0	0.04	0.771209	#DIV/0!	#DIV/0!	0	0	NA	#DIV/0!	#DIV/0!	0	0	NA	#DIV/0!	#DIV/0!
MD01G1050100	shaggy-like protein kinase 32;function=shaggy-like protein kinase 32	8.81	9.82	0.79549	1.11464	1.11464	6.7	6.39	1	0.953731	-1.04851	9.28	8.45	0.93833	0.91056	-1.09822
MD01G1050200	Homeobox-leucine zipper family protein / lipid-binding START domain-containing protein;function=Homeobox-leucine zipper family protein / lipid-binding START domain-containing protein	2.39	2.49	0.951608	1.04184	1.04184	2.18	2.23	0.99974	1.02294	1.02294	2.96	2.93	0.944904	0.989865	-1.01024
MD01G1050300	S-adenosyl-L-methionine-dependent methyltransferases superfamily protein;function=S-adenosyl-L-methionine-dependent methyltransferases superfamily protein	15.02	12.25	0.000259306	0.815579	-1.22612	40.55	36.44	0.602995	0.898644	-1.11279	46.38	38.23	0.210464	0.824278	-1.21318
MD01G1050400	Proteasome component (PCI) domain;function=Proteasome component (PCI) domain	0.53	0.58	1	1.09434	1.09434	1.03	1.14	0.966264	1.1068	1.1068	0.91	0.92	0.971943	1.01099	1.01099
MD01G1050500	Ubiquitin-like superfamily protein;function=Ubiquitin-like superfamily protein	11.75	14.08	0.228707	1.1983	1.1983	4.36	3.95	0.763807	0.905963	-1.1038	2.36	2.52	0.655192	1.0678	1.0678
MD01G1050600	S-adenosyl-L-methionine-dependent methyltransferases superfamily protein;function=S-adenosyl-L-methionine-dependent methyltransferases superfamily protein	0.17	0.11	0.539917	0.647059	-1.54545	0.12	0.07	0.866902	0.583333	-1.71429	0.06	0.03	0.853776	0.5	-2
MD01G1050800	phloem protein 2-A13;function=phloem protein 2-A13	37.44	50.03	0.0291721	1.33627	1.33627	28.91	30.14	0.831875	1.04255	1.04255	24.68	24.48	0.866896	0.991896	-1.00817
MD01G1050900	phloem protein 2-A13;function=phloem protein 2-A13	27.87	33.64	0.211348	1.20703	1.20703	13.71	16.75	0.202776	1.22174	1.22174	13.33	11.09	0.542072	0.831958	-1.20198
MD01G1051000	phosphoribosyl pyrophosphate (PRPP) synthase 3;function=phosphoribosyl pyrophosphate (PRPP) synthase 3	0.71	0.79	1	1.11268	1.11268	1.73	1.15	0.708426	0.66474	-1.50435	2.16	1.62	0.841732	0.75	-1.33333
MD01G1051100	F-box family protein;function=F-box family protein	20.81	25.03	0.19631	1.20279	1.20279	29.4	28.36	0.987256	0.964626	-1.03667	26.73	24.78	1	0.927048	-1.07869
MD01G1051200	peroxin 11D;function=peroxin 11D	35.63	38.16	1	1.07101	1.07101	31.2	35.19	0.20614	1.12788	1.12788	40.23	28.27	0.00988217	0.702709	-1.42306
MD01G1051300	ARM repeat superfamily protein;function=ARM repeat superfamily protein	3.54	3.68	0.872096	1.03955	1.03955	1.73	1.67	1	0.965318	-1.03593	0.29	0.17	0.558882	0.586207	-1.70588
MD01G1051400	arginine/serine-rich splicing factor 35;function=arginine/serine-rich splicing factor 35	25.11	29.9	0.279894	1.19076	1.19076	25.93	21.56	0.0508357	0.831469	-1.20269	16.2	16.67	0.515804	1.02901	1.02901
MD01G1051600	RING/U-box superfamily protein;function=RING/U-box superfamily protein	1.14	0.84	0.666809	0.736842	-1.35714	1.14	1.6	0.794451	1.40351	1.40351	4.04	3.54	0.971848	0.876238	-1.14124
MD01G1051700	beta-galactosidase 8;function=beta-galactosidase 8	16.39	20.4	0.0783155	1.24466	1.24466	17.44	15.02	0.503988	0.861239	-1.16112	10.27	8.13	0.210464	0.791626	-1.26322
MD01G1051800	O-methyltransferase family protein;function=O-methyltransferase family protein	0.43	0.48	1	1.11628	1.11628	0.34	0.38	1	1.11765	1.11765	1.18	0.13	0.00417886	0.110169	-9.07692
MD01G1051900	O-methyltransferase family protein;function=O-methyltransferase family protein	0.18	0.11	0.544642	0.611111	-1.63636	0.95	0.58	0.291653	0.610526	-1.63793	459.38	533.47	0.37976	1.16128	1.16128
MD01G1052000	Domain of unknown function (DUF313);function=Domain of unknown function (DUF313)	0.01	0	1	0	#DIV/0!	0.03	0.01	1	0.333333	-3	0.03	0.03	1	1	-1
[truncated: 43,116 more rows]

## Sheet: p<0.05_Fch>1.5
DEGs annotated as transcription factors between A4 and WT fruits (15, 60 and 120 denote samples taken at 15, 60 and 120 days after bloom).
Gene ID	Gene description	Mean RPKM (WT 15)	Mean RPKM (A4 15)	Adjusted P (A4 15 vs. WT 15)	Ratio (A4 15 vs. WT 15)	Fold change (A4 15 vs. WT 15)	Mean RPKM (WT 60)	Mean RPKM (A4 60)	Adjusted P (A4 60 vs. WT 60)	Ratio (A4 60 vs. WT 60)	Fold change (A4 60 vs. WT 60)	Mean RPKM (WT 120)	Mean RPKM (A4 120)	Adjusted P (A4 120 vs. WT 120)	Ratio (A4 120 vs. WT120)	Fold change (A4 120 vs. WT 120)
MD08G1107400	myb domain protein 73;function=myb domain protein 73	25.59	9.13	1.2353e-12	0.35678	-2.80285	0.74	0.44	0.00861115	0.594595	-1.68182	0.19	0.05	0.0441832	0.263158	-3.8
MD05G1106400	sugar-dependent 1-like transcription factor	0.04	0.95	7.14769e-12	23.75	23.75	0.61	1.95	0.00834443	3.19672	3.19672	1.83	2.91	0.0270259	1.59016	1.59016
MD05G1308700	transcription factor Fasciclin-2	1.83	0.11	5.74202e-07	0.0601093	-16.6364	1.74	0.22	0.00105646	0.126437	-7.90909	2.04	0.15	1.02046e-05	0.0735294	-13.6
MD12G1243700	winged-helix DNA-binding transcription factor family protein;function=winged-helix DNA-binding transcription factor family protein	26.61	13.71	0.00907219	0.51522	-1.94092	17.83	10.29	0.000200866	0.577117	-1.73275	5.43	3.03	0.0310805	0.558011	-1.79208
MD06G1010200	proton-dependent oligopeptide transport (POT) transcription factor family	1.58	4.53	1.92752e-07	2.86709	2.86709	0.32	1.75	0.0106684	5.46875	5.46875	1.05	2.13	0.0135036	2.02857	2.02857
MD06G1104100	WRKY family transcription factor;function=WRKY family transcription factor	10.3	4.1	0.00135643	0.398058	-2.5122	2	1.06	0.0167529	0.53	-1.88679	3.71	2.47	0.0161884	0.665768	-1.50202
MD06G1131100	CRISPR-associated protein Csx1 2	21.04	3.29	1.2709e-22	0.156369	-6.39514	15.52	8.09	0.0325469	0.521263	-1.91842	25.4	13.07	0.000723087	0.514567	-1.94338
MD08G1061600	GATA type zinc finger transcription factor family protein;function=GATA type zinc finger transcription factor family protein	1.45	2.22	0.0461884	1.53103	1.53103	0.46	0.7	0.0420677	1.52174	1.52174	0.35	0.62	0.00724604	1.77143	1.77143
MD00G1053600	GRAS family transcription factor family protein;function=GRAS family transcription factor family protein	55.36	13.43	1.6411e-115	0.242594	-4.12211	26.17	13.72	3.85819e-07	0.524264	-1.90743	30.73	16.4	8.61257e-06	0.53368	-1.87378
MD16G1262200	sequence-specific DNA binding transcription factors;function=sequence-specific DNA binding transcription factors	2.83	1.79	0.00748995	0.632509	-1.58101	2.74	1.48	0.0108032	0.540146	-1.85135	3.22	1.78	0.00854934	0.552795	-1.80899
MD14G1123000	WRKY family transcription factor;function=WRKY family transcription factor	5.54	1.51	0.000362844	0.272563	-3.66887	0.27	0.15	0.00666263	0.555556	-1.8	0.57	0.33	0.00880244	0.578947	-1.72727
MD05G1308702	transcription factor IIIA;function=transcription factor IIIA	0.79	0.24	1.15882e-06	0.303797	-3.29167	2.31	0.71	4.25976e-09	0.307359	-3.25352	1.54	0.73	0.0492669	0.474026	-2.10959
Note: The Gene IDs in red color are the 6 identified transcription factors overlapped in all three datasets.
