# Supplementary material for: A linker histone acts as a transcription factor to orchestrate malic acid accumulation in apple in response to sorbitol
Source: Plant Cell. 2024 Dec 20;37(1):koae328. doi: 10.1093/plcell/koae328 (PMC11773815; doi:10.1093/plcell/koae328)
Supplement: koae328_Supplementary_Data [file koae328_supplementary_data.zip › Supplementary Dataset S2_Final_010925.xlsx]

## Sheet: all_genes
Supplementary Datasets S2. Annotation of all unigenes detected via RNA-seq in the fully expanded leaves of the A6PR antisense lines (A4 and A10) vs. the wild-type (WT). Means are obtained from 5 replicates. Note: MD16G1045200 is MdALMT9/Ma1.
Gene ID	Gene description	Mean RPKM (A4)	Mean RPKM (A10)	Mean RPKM (WT)	Adjusted P (A4 vs. WT)	Ratio (A4 vs. WT)	Fold change (A4 vs. WT)	Adjusted P (A10 vs. WT)	Ratio (A10 vs. WT)	Fold change (A10 vs. WT)
MD00G1000100	RNA-binding (RRM/RBD/RNP motifs) family protein;function=RNA-binding (RRM/RBD/RNP motifs) family protein	1.24	1.87	2.28	0.72932	0.54	-1.83871	0.929083	0.820175	-1.21925
MD00G1000200	Ribosomal protein L35;function=Ribosomal protein L35	3.18	3.84	3.13	0.730704	1.02	1.02	0.224781	1.22684	1.22684
MD00G1000300		0.01	0.02	0.02	1	0.67	-2	1	1	-1
MD00G1000400	alpha/beta-Hydrolases superfamily protein;function=alpha/beta-Hydrolases superfamily protein	0	0	0.03	1	0.29	#DIV/0!	1	0	#DIV/0!
MD00G1000500	Homeodomain-like superfamily protein;function=Homeodomain-like superfamily protein	0.01	0.03	0.01	1	1.4	1.4	1	3	3
MD00G1000600	Domain of unknown function (DUF1995);function=Domain of unknown function (DUF1995)	44.57	41.99	46.27	0.998698	0.96	-1.03814	0.932095	0.907499	-1.10193
MD00G1000700	Protein of unknown function;function=Protein of unknown function	0.98	0.59	0.69	0.370958	1.42	1.42	1	0.855072	-1.16949
MD00G1000800	Mob1/phocein family protein;function=Mob1/phocein family protein	21.03	20.27	19.22	0.187135	1.09	1.09	0.297138	1.05463	1.05463
MD00G1000900		0.4	0.21	0.26	0.913116	1.52	1.52	1	0.807692	-1.2381
MD00G1001000	growth-regulating factor 2;function=growth-regulating factor 2	1.95	1.9	1.83	0.975478	1.07	1.07	0.971234	1.03825	1.03825
MD00G1001200	Protein of unknown function;function=Protein of unknown function	4.35	4.29	5.22	0.914726	0.83	-1.2	0.740596	0.821839	-1.21678
MD00G1001300		0	0	0	NA	1	#DIV/0!	NA	#DIV/0!	#DIV/0!
MD00G1001400	Protein kinase superfamily protein;function=Protein kinase superfamily protein	15.21	16.74	21.77	0.00222088	0.7	-1.4313	0.0175975	0.768948	-1.30048
MD00G1001500	S-adenosyl-L-methionine-dependent methyltransferases superfamily protein;function=S-adenosyl-L-methionine-dependent methyltransferases superfamily protein	3.43	3.44	3.88	1	0.89	-1.1312	1	0.886598	-1.12791
MD00G1001700	Replication factor-A protein 1-related;function=Replication factor-A protein 1-related	0.09	0	0.05	1	1.63	1.63	1	0	#DIV/0!
MD00G1001800	Protein of unknown function;function=Protein of unknown function	4.95	4.27	4.53	0.483198	1.09	1.09	1	0.942605	-1.06089
MD00G1001900	G10 family protein;function=G10 family protein	11.41	9.21	9.18	0.260483	1.24	1.24	0.999699	1.00327	1.00327
MD00G1002000		0.07	0.07	0.12	0.788616	0.6	-1.71429	0.730115	0.583333	-1.71429
MD00G1002100	acyl-CoA-binding protein 6;function=acyl-CoA-binding protein 6	92.54	91.25	79.82	0.00415792	1.16	1.16	0.015464	1.1432	1.1432
MD00G1002200	Ribonuclease P protein subunit P38-related;function=Ribonuclease P protein subunit P38-related	0	0.08	0	NA	1	#DIV/0!	0.829596	#DIV/0!	0
MD00G1002500	chromatin remodeling factor18;function=chromatin remodeling factor18	2.55	2.65	3.4	0.825443	0.75	-1.33333	0.691973	0.779412	-1.28302
MD00G1002600	basic helix-loop-helix (bHLH) DNA-binding superfamily protein;function=basic helix-loop-helix (bHLH) DNA-binding superfamily protein	0.04	0.02	0.04	1	1.05	1.05	1	0.5	-2
MD00G1002700	Protein kinase superfamily protein;function=Protein kinase superfamily protein	0	0	0	NA	1	#DIV/0!	NA	#DIV/0!	#DIV/0!
MD00G1003400	Protein kinase superfamily protein;function=Protein kinase superfamily protein	0	0.01	0.01	1	1.67	1.67	1	1	-1
MD00G1003500	carboxyesterase 20;function=carboxyesterase 20	1.07	1.01	0.59	0.675662	1.82	1.82	0.303552	1.71186	1.71186
MD00G1003600	gibberellin 20 oxidase 2;function=gibberellin 20 oxidase 2	0.44	0.59	0.3	0.591071	1.47	1.47	0.412313	1.96667	1.96667
MD00G1003800	phosphoglucomutase;function=phosphoglucomutase	22.97	22.77	29.82	0.0829243	0.77	-1.29822	0.0206051	0.763581	-1.30962
MD00G1003900	hAT dimerisation domain-containing protein;function=hAT dimerisation domain-containing protein	0	0	0	NA	1	#DIV/0!	NA	#DIV/0!	#DIV/0!
MD00G1004000	hAT dimerisation domain-containing protein / transposase-related;function=hAT dimerisation domain-containing protein / transposase-related	0	0	0	NA	1	#DIV/0!	NA	#DIV/0!	#DIV/0!
MD00G1004100	pfkB-like carbohydrate kinase family protein;function=pfkB-like carbohydrate kinase family protein	6.39	6.76	6.19	0.596823	1.03	1.03	0.454569	1.09208	1.09208
MD00G1004200	Protein of unknown function;function=Protein of unknown function	3.66	4.06	3.87	1	0.95	-1.05738	0.828613	1.0491	1.0491
MD00G1004300	Protein of unknown function;function=Protein of unknown function	1.05	1.2	1.44	0.878695	0.73	-1.37143	1	0.833333	-1.2
MD00G1004400	AGAMOUS-like 42;function=AGAMOUS-like 42	0.31	0.7	0.29	1	1.1	1.1	0.404509	2.41379	2.41379
MD00G1004500	AGAMOUS-like 42;function=AGAMOUS-like 42	0.5	0.41	0.33	0.986318	1.55	1.55	1	1.24242	1.24242
MD00G1004600		6.14	7.01	6.01	1	1.02	1.02	0.473765	1.16639	1.16639
MD00G1004800	Peroxidase superfamily protein;function=Peroxidase superfamily protein	0.75	0.6	0.74	1	1.01	1.01	0.964116	0.810811	-1.23333
MD00G1004900	TCP family transcription factor;function=TCP family transcription factor	13.93	17.33	11.36	0.015727	1.23	1.23	1.01142e-07	1.52553	1.52553
MD00G1005000	Pentatricopeptide repeat (PPR-like) superfamily protein;function=Pentatricopeptide repeat (PPR-like) superfamily protein	0	0.04	0.03	1	0.36	#DIV/0!	1	1.33333	1.33333
MD00G1005100	Pyridoxal phosphate (PLP)-dependent transferases superfamily protein;function=Pyridoxal phosphate (PLP)-dependent transferases superfamily protein	5.22	5.76	6.27	1	0.83	-1.20115	1	0.91866	-1.08854
MD00G1005200	Glucose-methanol-choline (GMC) oxidoreductase family protein;function=Glucose-methanol-choline (GMC) oxidoreductase family protein	0	0	0	NA	1	#DIV/0!	NA	#DIV/0!	#DIV/0!
MD00G1005300	peptidoglycan-binding LysM domain-containing protein;function=peptidoglycan-binding LysM domain-containing protein	49.52	37	61.78	0.38515	0.8	-1.24758	0.00055807	0.598899	-1.66973
MD00G1005400	Protein of unknown function;function=Protein of unknown function	7.41	5.4	8.69	0.988422	0.85	-1.17274	0.137712	0.621404	-1.60926
MD00G1005500	Tetratricopeptide repeat (TPR)-like superfamily protein;function=Tetratricopeptide repeat (TPR)-like superfamily protein	0.15	0.12	0.08	0.88904	1.87	1.87	0.864416	1.5	1.5
MD00G1005600	GroES-like zinc-binding alcohol dehydrogenase family protein;function=GroES-like zinc-binding alcohol dehydrogenase family protein	0.65	0.53	0.81	1	0.79	-1.24615	0.653181	0.654321	-1.5283
MD00G1005700	GroES-like zinc-binding alcohol dehydrogenase family protein;function=GroES-like zinc-binding alcohol dehydrogenase family protein	2.57	1.05	12.74	8.09501e-34	0.2	-4.9572	3.92199e-72	0.0824176	-12.1333
MD00G1005800	TPX2 (targeting protein for Xklp2) protein family;function=TPX2 (targeting protein for Xklp2) protein family	8.51	9.18	11.61	0.240732	0.73	-1.36428	0.320574	0.790698	-1.26471
MD00G1006000	TPX2 (targeting protein for Xklp2) protein family;function=TPX2 (targeting protein for Xklp2) protein family	5.27	5.61	8.34	0.0145703	0.63	-1.58254	0.0270076	0.672662	-1.48663
MD00G1006100	GroES-like zinc-binding alcohol dehydrogenase family protein;function=GroES-like zinc-binding alcohol dehydrogenase family protein	1.13	0.34	6.46	9.83995e-06	0.17	-5.71681	1.47361e-12	0.0526316	-19
MD00G1006200	GroES-like zinc-binding alcohol dehydrogenase family protein;function=GroES-like zinc-binding alcohol dehydrogenase family protein	0.96	0.66	5.42	3.09306e-10	0.18	-5.64583	4.30933e-17	0.121771	-8.21212
MD00G1006400	hAT family dimerisation domain;function=hAT family dimerisation domain	0.26	0.43	0.29	1	0.92	-1.11538	0.485653	1.48276	1.48276
MD00G1006500	Leucine-rich repeat transmembrane protein kinase;function=Leucine-rich repeat transmembrane protein kinase	0.28	0.24	0.21	0.909357	1.35	1.35	1	1.14286	1.14286
MD00G1006600	Leucine-rich repeat transmembrane protein kinase;function=Leucine-rich repeat transmembrane protein kinase	0.57	0.43	0.33	0.135636	1.75	1.75	0.38214	1.30303	1.30303
MD00G1006700	receptor-like kinase in flowers 1;function=receptor-like kinase in flowers 1	1.18	1.09	2.45	0.000472741	0.48	-2.07627	1.43344e-07	0.444898	-2.24771
MD00G1006800	receptor-like kinase in flowers 1;function=receptor-like kinase in flowers 1	0.26	0.25	0.48	0.352345	0.54	-1.84615	0.119816	0.520833	-1.92
MD00G1006900	receptor-like kinase in flowers 1;function=receptor-like kinase in flowers 1	3.84	3.5	6.08	0.00138563	0.63	-1.58333	1.19543e-06	0.575658	-1.73714
MD00G1007000	receptor-like kinase in flowers 1;function=receptor-like kinase in flowers 1	0.01	0.02	0.03	0.988422	0.19	-3	1	0.666667	-1.5
MD00G1007100	Putative adipose-regulatory protein (Seipin);function=Putative adipose-regulatory protein (Seipin)	14.09	15.62	17.93	0.332315	0.79	-1.27253	0.756386	0.871166	-1.14789
MD00G1007200	2;function=2	1.45	1.22	1.09	0.647573	1.33	1.33	0.847208	1.11927	1.11927
MD00G1007300	Haloacid dehalogenase-like hydrolase (HAD) superfamily protein;function=Haloacid dehalogenase-like hydrolase (HAD) superfamily protein	0	0	0	NA	1	#DIV/0!	NA	#DIV/0!	#DIV/0!
MD00G1007400		0	0	0	NA	1	#DIV/0!	NA	#DIV/0!	#DIV/0!
MD00G1007500	Haloacid dehalogenase-like hydrolase (HAD) superfamily protein;function=Haloacid dehalogenase-like hydrolase (HAD) superfamily protein	0.09	0	0.03	1	2.59	2.59	1	0	#DIV/0!
MD00G1007600	RING/FYVE/PHD-type zinc finger family protein;function=RING/FYVE/PHD-type zinc finger family protein	5.7	5.53	6.84	0.814384	0.83	-1.2	0.282307	0.80848	-1.23689
MD00G1007700	BES1/BZR1 homolog 4;function=BES1/BZR1 homolog 4	1.95	2.37	2.84	0.430309	0.69	-1.45641	0.841365	0.834507	-1.19831
MD00G1007800	heat shock transcription factor A4A;function=heat shock transcription factor A4A	7.77	8.88	8.46	1	0.92	-1.0888	0.371712	1.04965	1.04965
MD00G1007900	ovate family protein 5;function=ovate family protein 5	0.03	0.02	0	0.821078	3.4	3.4	1	#DIV/0!	0
MD00G1008000	Protein of unknown function;function=Protein of unknown function	1.21	0.8	0.57	0.00420174	2.11	2.11	0.339599	1.40351	1.40351
MD00G1008100	plant U-box 17;function=plant U-box 17	5.03	4.92	5.13	0.805214	0.98	-1.01988	1	0.959064	-1.04268
MD00G1008200	AAA-type ATPase family protein;function=AAA-type ATPase family protein	0.19	0.19	0.25	0.846407	0.77	-1.31579	0.833901	0.76	-1.31579
MD00G1008300	Protein of unknown function;function=Protein of unknown function	0	0	0	NA	1	#DIV/0!	NA	#DIV/0!	#DIV/0!
MD00G1008400	ER lumen protein retaining receptor family protein;function=ER lumen protein retaining receptor family protein	2.63	2.64	2.79	1	0.94	-1.06084	1	0.946237	-1.05682
MD00G1008500	SecY protein transport family protein;function=SecY protein transport family protein	8.6	10.25	9.11	1	0.94	-1.0593	0.347762	1.12514	1.12514
MD00G1008600	Plant protein of unknown function (DUF641);function=Plant protein of unknown function (DUF641)	0.04	0.13	0.06	1	0.7	-1.5	0.69929	2.16667	2.16667
MD00G1008700	trehalose-phosphatase/synthase 7;function=trehalose-phosphatase/synthase 7	4.78	5.32	8.21	1.29598e-05	0.58	-1.71757	5.14102e-05	0.64799	-1.54323
MD00G1008800	trehalose-phosphatase/synthase 7;function=trehalose-phosphatase/synthase 7	0	0	0	NA	1	#DIV/0!	NA	#DIV/0!	#DIV/0!
MD00G1008900		0	0	0	NA	1	#DIV/0!	NA	#DIV/0!	#DIV/0!
MD00G1009000	VALINE-TOLERANT 1;function=VALINE-TOLERANT 1	17.17	17.63	19.33	1	0.89	-1.1258	0.986359	0.912054	-1.09643
MD00G1009200	Protein of unknown function;function=Protein of unknown function	0.52	0.59	0.19	0.932237	2.8	2.8	0.72802	3.10526	3.10526
MD00G1009300	NAD(P)-binding Rossmann-fold superfamily protein;function=NAD(P)-binding Rossmann-fold superfamily protein	93.88	95.4	108.2	0.767275	0.87	-1.15254	0.634562	0.881701	-1.13417
MD00G1009400		0.49	0.53	0.12	0.308027	4.14	4.14	0.246282	4.41667	4.41667
MD00G1009500	RAB GTPase homolog A1D;function=RAB GTPase homolog A1D	6.84	6.42	5.18	0.0300613	1.32	1.32	0.0556949	1.23938	1.23938
MD00G1009600	Protein kinase family protein with leucine-rich repeat domain;function=Protein kinase family protein with leucine-rich repeat domain	1.09	0.84	1.27	1	0.86	-1.16514	0.128578	0.661417	-1.5119
MD00G1009700	methyl-CPG-binding domain 8;function=methyl-CPG-binding domain 8	1.93	2	3.09	0.31545	0.62	-1.60104	0.357231	0.647249	-1.545
MD00G1009800	Outer arm dynein light chain 1 protein;function=Outer arm dynein light chain 1 protein	2.29	2.16	1.95	0.325393	1.17	1.17	0.366787	1.10769	1.10769
MD00G1009900	Ubiquitin carboxyl-terminal hydrolase family protein;function=Ubiquitin carboxyl-terminal hydrolase family protein	2.93	3.24	4.42	0.238508	0.66	-1.50853	0.263632	0.733032	-1.3642
MD00G1010000	S-adenosyl-L-methionine-dependent methyltransferases superfamily protein;function=S-adenosyl-L-methionine-dependent methyltransferases superfamily protein	6.17	6.33	7.2	0.908645	0.86	-1.16694	0.851353	0.879167	-1.13744
MD00G1010100	Pentatricopeptide repeat (PPR-like) superfamily protein;function=Pentatricopeptide repeat (PPR-like) superfamily protein	0	0	0	NA	1	#DIV/0!	NA	#DIV/0!	#DIV/0!
MD00G1010200	RNA-binding (RRM/RBD/RNP motifs) family protein;function=RNA-binding (RRM/RBD/RNP motifs) family protein	0	0	0	NA	1	#DIV/0!	NA	#DIV/0!	#DIV/0!
MD00G1010300	Ankyrin repeat family protein;function=Ankyrin repeat family protein	0.25	0.3	0.31	1	0.79	-1.24	1	0.967742	-1.03333
MD00G1010400	Ankyrin repeat family protein;function=Ankyrin repeat family protein	0.14	0.2	0.2	1	0.67	-1.42857	1	1	-1
MD00G1010500		0.2	0	0	1	19.6	19.6	NA	#DIV/0!	#DIV/0!
MD00G1010600	mitogen-activated protein kinase kinase 3;function=mitogen-activated protein kinase kinase 3	0.39	0.27	0.57	1	0.68	-1.46154	0.623289	0.473684	-2.11111
MD00G1010700	mitogen-activated protein kinase kinase 3;function=mitogen-activated protein kinase kinase 3	0.75	0.47	0.98	0.94773	0.76	-1.30667	0.37287	0.479592	-2.08511
MD00G1010800		0	0	0	NA	1	#DIV/0!	NA	#DIV/0!	#DIV/0!
MD00G1011000	Ankyrin repeat family protein;function=Ankyrin repeat family protein	0	0.05	0.02	1	0.45	#DIV/0!	1	2.5	2.5
MD00G1011100	Pentatricopeptide repeat (PPR) superfamily protein;function=Pentatricopeptide repeat (PPR) superfamily protein	0.32	0.41	0.53	0.985836	0.61	-1.65625	0.991454	0.773585	-1.29268
MD00G1011200	Ankyrin repeat family protein;function=Ankyrin repeat family protein	0.84	1.47	1.12	1	0.75	-1.33333	0.827018	1.3125	1.3125
MD00G1011300	methyltransferases;function=methyltransferases	0.25	0.15	0.07	0.719783	3.51	3.51	0.984317	2.14286	2.14286
MD00G1011400		0.23	0.13	0.21	1	1.09	1.09	1	0.619048	-1.61538
MD00G1011500	Ankyrin repeat family protein;function=Ankyrin repeat family protein	3.11	3.43	3.9	0.458149	0.8	-1.25402	0.862285	0.879487	-1.13703
MD00G1011600		1.1	1.21	1.53	0.870604	0.72	-1.39091	0.924222	0.79085	-1.26446
MD00G1011700	Disease resistance protein (TIR-NBS-LRR class) family;function=Disease resistance protein (TIR-NBS-LRR class) family	3.6	4.31	4.06	1	0.89	-1.12778	0.408621	1.06158	1.06158
MD00G1011900	Ankyrin repeat family protein;function=Ankyrin repeat family protein	5.71	5.83	6.8	0.733771	0.84	-1.19089	0.658602	0.857353	-1.16638
MD00G1012000		0.3	0.1	0.14	1	2.14	2.14	1	0.714286	-1.4
MD00G1012100	Leucine-rich repeat protein kinase family protein;function=Leucine-rich repeat protein kinase family protein	2.16	2.57	3.21	0.0692259	0.67	-1.48611	0.344714	0.800623	-1.24903
MD00G1012200	triosephosphate isomerase;function=triosephosphate isomerase	1.27	1.8	1.28	1	0.99	-1.00787	0.139622	1.40625	1.40625
MD00G1012300	Protein kinase superfamily protein;function=Protein kinase superfamily protein	8.49	10.38	10.68	0.628209	0.79	-1.25795	0.812152	0.97191	-1.0289
MD00G1012400	Protein kinase superfamily protein;function=Protein kinase superfamily protein	0.41	0.46	0.43	1	0.94	-1.04878	1	1.06977	1.06977
MD00G1012500	flowering promoting factor 1;function=flowering promoting factor 1	0	0	0	NA	1	#DIV/0!	NA	#DIV/0!	#DIV/0!
MD00G1012600	XH/XS domain-containing protein;function=XH/XS domain-containing protein	0.23	0.21	0.4	0.564564	0.56	-1.73913	0.265017	0.525	-1.90476
MD00G1012700		0	0	0	NA	1	#DIV/0!	NA	#DIV/0!	#DIV/0!
MD00G1012800	Glucose-methanol-choline (GMC) oxidoreductase family protein;function=Glucose-methanol-choline (GMC) oxidoreductase family protein	0.05	0.06	0.02	1	2.78	2.78	0.700155	3	3
MD00G1012900	Glucose-methanol-choline (GMC) oxidoreductase family protein;function=Glucose-methanol-choline (GMC) oxidoreductase family protein	0.06	0.06	0.04	1	1.6	1.6	0.938084	1.5	1.5
MD00G1013000	Glucose-methanol-choline (GMC) oxidoreductase family protein;function=Glucose-methanol-choline (GMC) oxidoreductase family protein	0.54	1.03	0.24	0.0680482	2.23	2.23	3.3597e-06	4.29167	4.29167
MD00G1013300	Glucose-methanol-choline (GMC) oxidoreductase family protein;function=Glucose-methanol-choline (GMC) oxidoreductase family protein	0.22	0.43	0.32	0.890366	0.69	-1.45455	0.520885	1.34375	1.34375
MD00G1013500	putative endonuclease or glycosyl hydrolase with C2H2-type zinc finger domain;function=putative endonuclease or glycosyl hydrolase with C2H2-type zinc finger domain	4.11	4.13	4.39	1	0.94	-1.06813	1	0.940774	-1.06295
MD00G1013600	expansin A4;function=expansin A4	2.81	2.68	1.71	0.0257762	1.64	1.64	0.018477	1.56725	1.56725
MD00G1013700		0.31	0.31	0.24	0.92521	1.3	1.3	0.706549	1.29167	1.29167
MD00G1013800	Leucine-rich repeat protein kinase family protein;function=Leucine-rich repeat protein kinase family protein	2.58	2.92	4.02	0.0113513	0.64	-1.55814	0.0608865	0.726368	-1.37671
MD00G1013900	RHOMBOID-like 1;function=RHOMBOID-like 1	0.22	0.19	0.32	1	0.67	-1.45455	0.839503	0.59375	-1.68421
MD00G1014000		2.92	4.22	3.87	0.549903	0.76	-1.32534	0.669063	1.09044	1.09044
MD00G1014100		0	0.26	0.03	1	0.36	#DIV/0!	0.495327	8.66667	8.66667
MD00G1014200		0.32	0.45	0.69	0.525813	0.47	-2.15625	0.677369	0.652174	-1.53333
MD00G1014300	Leucine-rich repeat (LRR) family protein;function=Leucine-rich repeat (LRR) family protein	215.06	189.17	208.52	0.265587	1.03	1.03	0.775489	0.907203	-1.10229
MD00G1014800	laccase 14;function=laccase 14	0.17	0.18	0.2	1	0.88	-1.17647	1	0.9	-1.11111
MD00G1014900	laccase 14;function=laccase 14	0	0.01	0	NA	1	#DIV/0!	1	#DIV/0!	0
MD00G1015000	laccase 14;function=laccase 14	0	0	0	NA	1	#DIV/0!	NA	#DIV/0!	#DIV/0!
MD00G1015100	polypeptide 7;function=polypeptide 7	0	0	0	NA	1	#DIV/0!	NA	#DIV/0!	#DIV/0!
MD00G1015500	polypeptide 7;function=polypeptide 7	0.32	0.24	0.26	1	1.2	1.2	1	0.923077	-1.08333
MD00G1015600	Acetamidase/Formamidase family protein;function=Acetamidase/Formamidase family protein	9.58	9.95	17.33	0.000782551	0.55	-1.80898	0.000928181	0.574149	-1.74171
MD00G1015700	Acetamidase/Formamidase family protein;function=Acetamidase/Formamidase family protein	2.44	2.37	7.44	3.11562e-10	0.33	-3.04918	2.50009e-11	0.318548	-3.13924
MD00G1015800	LOB domain-containing protein 38;function=LOB domain-containing protein 38	30.58	30.72	27.79	0.0391297	1.1	1.1	0.05486	1.10543	1.10543
MD00G1016200	Chitinase family protein;function=Chitinase family protein	0	0	0	NA	1	#DIV/0!	NA	#DIV/0!	#DIV/0!
MD00G1016400	Ubiquitin carboxyl-terminal hydrolase family protein;function=Ubiquitin carboxyl-terminal hydrolase family protein	0.84	0.95	0.79	0.993228	1.06	1.06	0.69494	1.20253	1.20253
MD00G1016500	indole-3-acetic acid inducible 30;function=indole-3-acetic acid inducible 30	0	0	0	NA	1	#DIV/0!	NA	#DIV/0!	#DIV/0!
MD00G1016600		0.93	1.25	0.15	0.297333	6.28	6.28	0.244933	8.33333	8.33333
MD00G1016700	sister chromatid cohesion 1 protein 4;function=sister chromatid cohesion 1 protein 4	6.1	6.4	8.41	0.236579	0.73	-1.37869	0.148862	0.760999	-1.31406
MD00G1016800	beta glucosidase 42;function=beta glucosidase 42	18.41	19.59	20.17	1	0.91	-1.0956	0.845277	0.971244	-1.02961
MD00G1016900	Lateral organ boundaries (LOB) domain family protein;function=Lateral organ boundaries (LOB) domain family protein	0	0	0	NA	1	#DIV/0!	NA	#DIV/0!	#DIV/0!
MD00G1017000	Tetratricopeptide repeat (TPR)-like superfamily protein;function=Tetratricopeptide repeat (TPR)-like superfamily protein	4.29	4.53	3.64	0.100689	1.18	1.18	0.0304815	1.24451	1.24451
MD00G1017100	RNA binding (RRM/RBD/RNP motifs) family protein;function=RNA binding (RRM/RBD/RNP motifs) family protein	9.12	10.1	10.58	0.661374	0.86	-1.16009	1	0.954631	-1.04752
MD00G1017200	Protein of unknown function;function=Protein of unknown function	1.4	0.78	0.8	0.344662	1.76	1.76	1	0.975	-1.02564
MD00G1017300	Plant stearoyl-acyl-carrier-protein desaturase family protein;function=Plant stearoyl-acyl-carrier-protein desaturase family protein	60.31	54.43	56.8	0.100563	1.06	1.06	0.96087	0.958275	-1.04354
MD00G1017400	chromatin assembly factor-1 (FASCIATA1) (FAS1);function=chromatin assembly factor-1 (FASCIATA1) (FAS1)	0.79	0.95	1.06	0.881109	0.75	-1.34177	0.937491	0.896226	-1.11579
MD00G1017500	CONSTANS-like 5;function=CONSTANS-like 5	8.16	6.75	6.76	0.297862	1.21	1.21	0.888842	0.998521	-1.00148
MD00G1017600	Aluminium activated malate transporter family protein;function=Aluminium activated malate transporter family protein	0	0	0	NA	1	#DIV/0!	NA	#DIV/0!	#DIV/0!
MD00G1017700		1.13	1.01	0.88	0.965171	1.28	1.28	1	1.14773	1.14773
MD00G1017800		22.9	22.77	26.68	0.88064	0.86	-1.16507	0.568092	0.853448	-1.17172
MD00G1018100	Protein of unknown function;function=Protein of unknown function	0.66	0.72	0.67	1	0.99	-1.01515	1	1.07463	1.07463
MD00G1018200	UDP-glucosyl transferase 76E2;function=UDP-glucosyl transferase 76E2	0	0.12	0	NA	1	#DIV/0!	0.824329	#DIV/0!	0
MD00G1018300		1.66	1.77	1.96	1	0.85	-1.18072	1	0.903061	-1.10734
MD00G1018400	Cysteine/Histidine-rich C1 domain family protein;function=Cysteine/Histidine-rich C1 domain family protein	17.54	13.61	19.4	1	0.9	-1.10604	0.0306434	0.701546	-1.42542
MD00G1018600	general regulatory factor 2;function=general regulatory factor 2	39.78	41.07	34.36	0.00866863	1.16	1.16	0.00202024	1.19529	1.19529
MD00G1018700	hemoglobin 1;function=hemoglobin 1	0.98	0.62	0.35	0.0849308	2.77	2.77	0.623937	1.77143	1.77143
MD00G1018800	hemoglobin 1;function=hemoglobin 1	0.81	0.33	0.21	0.393051	3.79	3.79	1	1.57143	1.57143
MD00G1018900	Ribosomal protein L13 family protein;function=Ribosomal protein L13 family protein	51.9	56.57	45.04	0.225905	1.15	1.15	0.0558068	1.25599	1.25599
MD00G1019100	cytochrome B5 isoform B;function=cytochrome B5 isoform B	6.18	5.81	5.66	0.495899	1.09	1.09	0.797948	1.0265	1.0265
MD00G1019200	plastid transcriptionally active 4;function=plastid transcriptionally active 4	31.22	29.17	33.38	1	0.94	-1.06919	0.768312	0.873877	-1.14433
MD00G1019700	kinesin like protein for actin based chloroplast movement 1;function=kinesin like protein for actin based chloroplast movement 1	12.79	12.3	18.31	0.00825076	0.7	-1.43159	6.90138e-05	0.671764	-1.48862
MD00G1019800	transmembrane;function=transmembrane	0	0	0	NA	1	#DIV/0!	NA	#DIV/0!	#DIV/0!
MD00G1019900		0	0	0	NA	1	#DIV/0!	NA	#DIV/0!	#DIV/0!
MD00G1020000	disease resistance protein (TIR-NBS-LRR class);function=disease resistance protein (TIR-NBS-LRR class)	0.3	0.29	0.92	0.104649	0.33	-3.06667	0.104942	0.315217	-3.17241
MD00G1020100	Transducin family protein / WD-40 repeat family protein;function=Transducin family protein / WD-40 repeat family protein	1.96	2.76	3.18	0.194744	0.62	-1.62245	0.894968	0.867925	-1.15217
MD00G1020200	Transducin family protein / WD-40 repeat family protein;function=Transducin family protein / WD-40 repeat family protein	4.38	5.37	5.58	0.814679	0.78	-1.27397	1	0.962366	-1.03911
MD00G1020300	putative;function=putative	0.13	0.18	0.43	0.406488	0.31	-3.30769	0.467144	0.418605	-2.38889
MD00G1020400	putative;function=putative	0.17	0.31	0.45	0.576166	0.38	-2.64706	0.966902	0.688889	-1.45161
MD00G1020500	putative;function=putative	0.22	0.27	0.46	0.624817	0.48	-2.09091	0.702771	0.586957	-1.7037
MD00G1020600	AP2/B3-like transcriptional factor family protein;function=AP2/B3-like transcriptional factor family protein	4.02	4.73	5.05	0.696223	0.8	-1.25622	1	0.936634	-1.06765
MD00G1020700	putative;function=putative	0.44	0.72	1.47	0.0149923	0.3	-3.34091	0.291916	0.489796	-2.04167
MD00G1021100	putative;function=putative	0.12	0.13	0.31	0.225003	0.39	-2.58333	0.221145	0.419355	-2.38462
MD00G1021200		0	0	0	NA	1	#DIV/0!	NA	#DIV/0!	#DIV/0!
MD00G1021300	Disease resistance protein (TIR-NBS-LRR class) family;function=Disease resistance protein (TIR-NBS-LRR class) family	0.61	0.47	1.9	0.102091	0.32	-3.11475	0.0161149	0.247368	-4.04255
MD00G1021400	Chalcone-flavanone isomerase family protein;function=Chalcone-flavanone isomerase family protein	1.35	1.35	0.94	0.987073	1.43	1.43	0.599821	1.43617	1.43617
MD00G1021500	Transducin family protein / WD-40 repeat family protein;function=Transducin family protein / WD-40 repeat family protein	0.96	1.08	2.12	0.0821769	0.45	-2.20833	0.140442	0.509434	-1.96296
MD00G1021600	Transducin family protein / WD-40 repeat family protein;function=Transducin family protein / WD-40 repeat family protein	0.49	1.32	1.44	0.421346	0.34	-2.93878	1	0.916667	-1.09091
MD00G1021700		6.67	7.42	10.49	0.409298	0.64	-1.57271	0.510469	0.70734	-1.41375
MD00G1021800	TOPLESS-related 1;function=TOPLESS-related 1	3.08	2.94	4.85	0.0689874	0.63	-1.57468	0.0118586	0.606186	-1.64966
MD00G1021900	phenylalanyl-tRNA synthetase class IIc family protein;function=phenylalanyl-tRNA synthetase class IIc family protein	0.16	0.43	0.22	1	0.71	-1.375	0.812913	1.95455	1.95455
MD00G1022000	AP2/B3-like transcriptional factor family protein;function=AP2/B3-like transcriptional factor family protein	0.88	1.36	1.09	1	0.81	-1.23864	0.563494	1.24771	1.24771
MD00G1022100	AP2/B3-like transcriptional factor family protein;function=AP2/B3-like transcriptional factor family protein	0.9	1.03	1.5	0.39923	0.6	-1.66667	0.553072	0.686667	-1.45631
MD00G1022200	Putative thiol-disulphide oxidoreductase DCC;function=Putative thiol-disulphide oxidoreductase DCC	117.86	111.39	111.98	0.560669	1.05	1.05	0.806575	0.994731	-1.0053
MD00G1022400	RHOMBOID-like protein 5;function=RHOMBOID-like protein 5	0.98	0.85	0.87	0.728698	1.12	1.12	1	0.977011	-1.02353
MD00G1022500	Pectin lyase-like superfamily protein;function=Pectin lyase-like superfamily protein	0	0	0	NA	1	#DIV/0!	NA	#DIV/0!	#DIV/0!
MD00G1022600	Pectin lyase-like superfamily protein;function=Pectin lyase-like superfamily protein	0	0	0	NA	1	#DIV/0!	NA	#DIV/0!	#DIV/0!
MD00G1022700	Pectin lyase-like superfamily protein;function=Pectin lyase-like superfamily protein	0	0	0	NA	1	#DIV/0!	NA	#DIV/0!	#DIV/0!
MD00G1022900	DEAD/DEAH box RNA helicase family protein;function=DEAD/DEAH box RNA helicase family protein	19.56	20.11	18.58	0.243104	1.05	1.05	0.149213	1.08235	1.08235
MD00G1023000	(ATS3);function=(ATS3)	1.43	0.91	1.54	1	0.93	-1.07692	0.166914	0.590909	-1.69231
MD00G1023100	(ATS3);function=(ATS3)	0	0.1	0	NA	1	#DIV/0!	0.829596	#DIV/0!	0
MD00G1023300	Root hair defective 3 GTP-binding protein (RHD3);function=Root hair defective 3 GTP-binding protein (RHD3)	7.47	8.33	11.07	0.0735338	0.67	-1.48193	0.132251	0.752484	-1.32893
MD00G1023400		0.25	0.2	0.3	1	0.84	-1.2	1	0.666667	-1.5
MD00G1023500	Root hair defective 3 GTP-binding protein (RHD3);function=Root hair defective 3 GTP-binding protein (RHD3)	70.5	79.09	79.02	0.938806	0.89	-1.12085	0.894994	1.00089	1.00089
MD00G1023600	Leucine-rich repeat transmembrane protein kinase;function=Leucine-rich repeat transmembrane protein kinase	36.46	41.66	55.31	0.0295801	0.66	-1.517	0.124784	0.753209	-1.32765
MD00G1023700		16.09	17.08	20.4	0.283936	0.79	-1.26787	0.37448	0.837255	-1.19438
MD00G1023800	Pentatricopeptide repeat (PPR-like) superfamily protein;function=Pentatricopeptide repeat (PPR-like) superfamily protein	0.19	0.24	0.14	1	1.29	1.29	1	1.71429	1.71429
MD00G1024000	putative;function=putative	2.35	1.94	4.3	0.111598	0.55	-1.82979	0.00189975	0.451163	-2.21649
MD00G1024100	putative;function=putative	2.09	1.62	2.56	1	0.82	-1.22488	0.465189	0.632812	-1.58025
MD00G1024200	putative;function=putative	8.6	8.64	10.54	0.765111	0.82	-1.22558	0.689612	0.819734	-1.21991
MD00G1024300		5.02	4.93	6.2	0.590713	0.81	-1.23506	0.532362	0.795161	-1.25761
MD00G1024400	Leucine-rich repeat transmembrane protein kinase;function=Leucine-rich repeat transmembrane protein kinase	3.67	3.05	6.64	0.163441	0.55	-1.80926	0.00117983	0.459337	-2.17705
MD00G1024500	Leucine-rich repeat transmembrane protein kinase;function=Leucine-rich repeat transmembrane protein kinase	7.85	7.4	11.43	0.0108577	0.69	-1.45605	4.67931e-05	0.647419	-1.54459
MD00G1024600	cysteine-rich RLK (RECEPTOR-like protein kinase) 8;function=cysteine-rich RLK (RECEPTOR-like protein kinase) 8	0	0	0	NA	1	#DIV/0!	NA	#DIV/0!	#DIV/0!
MD00G1024700		0.34	0.54	0.54	0.783829	0.63	-1.58824	1	1	-1
MD00G1024800	Root hair defective 3 GTP-binding protein (RHD3);function=Root hair defective 3 GTP-binding protein (RHD3)	65.32	68.85	93.5	0.000671715	0.7	-1.43141	0.0074816	0.736364	-1.35802
MD00G1024900	Cyclase family protein;function=Cyclase family protein	3.74	3.53	6.68	0.0602313	0.56	-1.7861	0.00584799	0.528443	-1.89235
MD00G1025200	disproportionating enzyme 2;function=disproportionating enzyme 2	43.64	47.62	48.69	0.989288	0.9	-1.11572	0.808602	0.978024	-1.02247
MD00G1025500	global transcription factor group B1;function=global transcription factor group B1	10.15	11.41	13.23	0.192272	0.77	-1.30345	0.661266	0.862434	-1.15951
MD00G1025600	Transducin/WD40 repeat-like superfamily protein;function=Transducin/WD40 repeat-like superfamily protein	11.66	12.84	12.46	1	0.94	-1.06861	0.711214	1.0305	1.0305
MD00G1025700	histone H2A protein 9;function=histone H2A protein 9	10.54	10.64	8.66	0.258757	1.22	1.22	0.0261242	1.22864	1.22864
MD00G1025800	3-ketoacyl-CoA synthase 11;function=3-ketoacyl-CoA synthase 11	6.55	6.19	7.47	0.948797	0.88	-1.14046	0.484769	0.828648	-1.20679
MD00G1025900	SOUL heme-binding family protein;function=SOUL heme-binding family protein	10.67	10.09	17.44	0.000859679	0.61	-1.63449	3.68046e-06	0.578555	-1.72844
MD00G1026000	Toll-Interleukin-Resistance (TIR) domain family protein;function=Toll-Interleukin-Resistance (TIR) domain family protein	3.24	2.57	4.25	0.821078	0.76	-1.31173	0.164309	0.604706	-1.6537
MD00G1026100	disease resistance protein (TIR-NBS-LRR class);function=disease resistance protein (TIR-NBS-LRR class)	1.33	1.49	2.01	0.153543	0.66	-1.51128	0.407329	0.741294	-1.34899
MD00G1026200	Domain of unknown function (DUF1767);function=Domain of unknown function (DUF1767)	0.39	0.33	0.54	0.878867	0.72	-1.38462	0.358492	0.611111	-1.63636
MD00G1026300		0.23	0.51	0.21	1	1.11	1.11	0.184549	2.42857	2.42857
MD00G1026400	myosin heavy chain-related;function=myosin heavy chain-related	0	0.05	0.1	0.581721	0.1	#DIV/0!	0.962014	0.5	-2
MD00G1026500	Disease resistance protein (TIR-NBS-LRR class) family;function=Disease resistance protein (TIR-NBS-LRR class) family	0.24	0.26	0.31	1	0.78	-1.29167	1	0.83871	-1.19231
MD00G1026600		0.24	0	0.1	0.991784	2.33	2.33	1	0	#DIV/0!
MD00G1026700	3-ketoacyl-CoA synthase 11;function=3-ketoacyl-CoA synthase 11	3.55	3.35	3.89	1	0.91	-1.09577	1	0.861183	-1.16119
MD00G1026800	SOUL heme-binding family protein;function=SOUL heme-binding family protein	1.85	1.59	2.29	0.815165	0.81	-1.23784	0.513844	0.694323	-1.44025
MD00G1026900	SOUL heme-binding family protein;function=SOUL heme-binding family protein	8.79	7.37	11.23	0.898309	0.78	-1.27759	0.449614	0.656278	-1.52374
MD00G1027000	Disease resistance protein (TIR-NBS-LRR class) family;function=Disease resistance protein (TIR-NBS-LRR class) family	0.39	0.32	0.67	0.533634	0.59	-1.71795	0.172158	0.477612	-2.09375
MD00G1027100	putative;function=putative	0.52	0.66	1.08	0.34391	0.48	-2.07692	0.584116	0.611111	-1.63636
MD00G1027200		0.22	0.41	0.45	0.549095	0.48	-2.04545	1	0.911111	-1.09756
MD00G1027300	Domain of unknown function (DUF1767);function=Domain of unknown function (DUF1767)	0.13	0.03	0.04	0.959369	3.5	3.5	1	0.75	-1.33333
MD00G1027600	syntaxin of plants 132;function=syntaxin of plants 132	0.54	0.56	0.7	0.856273	0.78	-1.2963	1	0.8	-1.25
MD00G1027700	Disease resistance protein (TIR-NBS-LRR class) family;function=Disease resistance protein (TIR-NBS-LRR class) family	0.42	0.39	0.47	1	0.89	-1.11905	0.854803	0.829787	-1.20513
MD00G1027800	Disease resistance protein (TIR-NBS-LRR class) family;function=Disease resistance protein (TIR-NBS-LRR class) family	0.31	0.22	0.25	0.844849	1.25	1.25	1	0.88	-1.13636
MD00G1027900	ATP binding;function=ATP binding	0.49	0.65	1.47	0.0200088	0.33	-3	0.0362503	0.442177	-2.26154
MD00G1028000	Disease resistance protein (TIR-NBS-LRR class) family;function=Disease resistance protein (TIR-NBS-LRR class) family	2.32	2.08	2.68	1	0.87	-1.15517	0.630073	0.776119	-1.28846
MD00G1028200	Disease resistance protein (TIR-NBS-LRR class) family;function=Disease resistance protein (TIR-NBS-LRR class) family	0	0	0	NA	1	#DIV/0!	NA	#DIV/0!	#DIV/0!
MD00G1028300		1.54	1.19	0.94	0.929568	1.63	1.63	0.994777	1.26596	1.26596
MD00G1028400	proteasome beta subunit C1;function=proteasome beta subunit C1	37.35	36.77	30.18	0.00445996	1.24	1.24	0.00251763	1.21836	1.21836
MD00G1028500	RING/U-box superfamily protein;function=RING/U-box superfamily protein	0	0.04	0.12	0.898316	0.08	#DIV/0!	0.980392	0.333333	-3
MD00G1028600	NAC (No Apical Meristem) domain transcriptional regulator superfamily protein;function=NAC (No Apical Meristem) domain transcriptional regulator superfamily protein	0.31	0.34	0.14	0.843785	2.15	2.15	0.700056	2.42857	2.42857
MD00G1028700	C2 calcium/lipid-binding domain (CaLB) protein;function=C2 calcium/lipid-binding domain (CaLB) protein	2.55	2.48	3.67	0.341277	0.69	-1.43922	0.0977227	0.675749	-1.47984
MD00G1028800	replication factor C subunit 3;function=replication factor C subunit 3	6.37	7.07	7.86	0.702429	0.81	-1.23391	0.966726	0.899491	-1.11174
MD00G1028900	P-loop containing nucleoside triphosphate hydrolases superfamily protein;function=P-loop containing nucleoside triphosphate hydrolases superfamily protein	0.81	0.93	1.35	0.109494	0.6	-1.66667	0.149213	0.688889	-1.45161
MD00G1029000	HSP40/DnaJ peptide-binding protein;function=HSP40/DnaJ peptide-binding protein	0	0	0	NA	1	#DIV/0!	NA	#DIV/0!	#DIV/0!
MD00G1029100	aldehyde dehydrogenase 3H1;function=aldehyde dehydrogenase 3H1	17.43	19.19	21.43	0.404316	0.81	-1.22949	0.821925	0.895474	-1.11673
MD00G1029200	aldehyde dehydrogenase 3I1;function=aldehyde dehydrogenase 3I1	8.08	5.75	7.36	0.987639	1.1	1.1	0.68361	0.78125	-1.28
MD00G1029300	thylakoidal ascorbate peroxidase;function=thylakoidal ascorbate peroxidase	146.71	154.96	135.3	0.020819	1.08	1.08	0.00223303	1.14531	1.14531
MD00G1029400	thylakoidal ascorbate peroxidase;function=thylakoidal ascorbate peroxidase	37.75	41.55	26.06	0.00178155	1.45	1.45	0.000114068	1.5944	1.5944
MD00G1029500		66.94	78.49	98.93	0.00565104	0.68	-1.47789	0.20348	0.793389	-1.26042
MD00G1030000	SWITCH/sucrose nonfermenting 3C;function=SWITCH/sucrose nonfermenting 3C	4.89	5.45	6.61	0.276271	0.74	-1.35174	0.427614	0.824508	-1.21284
MD00G1030300	NRAMP metal ion transporter 6;function=NRAMP metal ion transporter 6	0.3	0.07	0.08	0.0897818	3.97	3.97	1	0.875	-1.14286
MD00G1030400	Pentatricopeptide repeat (PPR) superfamily protein;function=Pentatricopeptide repeat (PPR) superfamily protein	0.95	0.85	0.85	0.723197	1.12	1.12	1	1	-1
MD00G1030500	SET domain-containing protein;function=SET domain-containing protein	4.87	5.29	4.92	0.593318	0.99	-1.01027	0.382362	1.0752	1.0752
MD00G1030600	chloride channel C;function=chloride channel C	0.48	0.62	1.03	0.072617	0.47	-2.14583	0.140688	0.601942	-1.66129
MD00G1031100	target of rapamycin;function=target of rapamycin	2.84	3.23	5.15	1.1086e-07	0.55	-1.81338	1.74755e-06	0.627184	-1.59443
MD00G1031200	4-trisphosphate 5/6-kinase family protein;function=4-trisphosphate 5/6-kinase family protein	4.06	4.17	5.6	0.229427	0.73	-1.37931	0.115297	0.744643	-1.34293
MD00G1031300	Pyruvate kinase family protein;function=Pyruvate kinase family protein	0.43	0.52	0.63	0.771501	0.69	-1.46512	0.870162	0.825397	-1.21154
MD00G1031500	Cysteine/Histidine-rich C1 domain family protein;function=Cysteine/Histidine-rich C1 domain family protein	0.11	0.06	0.02	0.575635	4.91	4.91	1	3	3
MD00G1031600	squamosa promoter binding protein-like 14;function=squamosa promoter binding protein-like 14	4.27	4.41	5.15	0.813355	0.83	-1.20609	0.725085	0.856311	-1.1678
MD00G1031700	C2H2 zinc-finger protein SERRATE (SE);function=C2H2 zinc-finger protein SERRATE (SE)	15.5	15.36	16.49	0.853135	0.94	-1.06387	1	0.931474	-1.07357
MD00G1031800	AGAMOUS-like 61;function=AGAMOUS-like 61	0	0	0	NA	1	#DIV/0!	NA	#DIV/0!	#DIV/0!
MD00G1031900	F-box protein 2;function=F-box protein 2	2.12	1.97	2.12	1	1	-1	1	0.929245	-1.07614
MD00G1032200	NAD(P)-binding Rossmann-fold superfamily protein;function=NAD(P)-binding Rossmann-fold superfamily protein	14.48	12.35	11.04	0.00359475	1.31	1.31	0.192131	1.11866	1.11866
MD00G1032300	SNF7 family protein;function=SNF7 family protein	6.78	7.41	6.64	0.895272	1.02	1.02	0.275652	1.11596	1.11596
MD00G1032400	serine carboxypeptidase-like 48;function=serine carboxypeptidase-like 48	2.23	2.14	5.22	5.09572e-07	0.43	-2.34081	1.37516e-10	0.409962	-2.43925
MD00G1032500	alpha-L-fucosidase 1;function=alpha-L-fucosidase 1	4.12	3.97	5.06	0.759281	0.82	-1.22816	0.296977	0.784585	-1.27456
MD00G1032600	myb domain protein 36;function=myb domain protein 36	0	0	0	NA	1	#DIV/0!	NA	#DIV/0!	#DIV/0!
MD00G1032700	lactoylglutathione lyase family protein / glyoxalase I family protein;function=lactoylglutathione lyase family protein / glyoxalase I family protein	19.28	19.25	21.42	1	0.9	-1.111	0.819205	0.898693	-1.11273
MD00G1033000	AMP-dependent synthetase and ligase family protein;function=AMP-dependent synthetase and ligase family protein	6.35	6.8	7.47	1	0.85	-1.17638	1	0.910308	-1.09853
MD00G1033100	AMP-dependent synthetase and ligase family protein;function=AMP-dependent synthetase and ligase family protein	8.23	7.72	7.75	0.804093	1.06	1.06	0.957851	0.996129	-1.00389
MD00G1033200		10.51	10.9	44.56	2.10353e-08	0.24	-4.23977	2.08746e-10	0.244614	-4.08807
MD00G1033400	Heavy metal transport/detoxification superfamily protein;function=Heavy metal transport/detoxification superfamily protein	0.63	0.45	0.34	0.266028	1.84	1.84	0.94327	1.32353	1.32353
MD00G1033500	Ribosomal L18p/L5e family protein;function=Ribosomal L18p/L5e family protein	2.63	2.41	2.32	0.445892	1.14	1.14	0.96482	1.03879	1.03879
MD00G1033600	ABC transporter family protein;function=ABC transporter family protein	29.34	29.97	25.92	0.00804803	1.13	1.13	0.0149407	1.15625	1.15625
MD00G1033700	SAUR-like auxin-responsive protein family;function=SAUR-like auxin-responsive protein family	0	0	0	NA	1	#DIV/0!	NA	#DIV/0!	#DIV/0!
MD00G1033800	phosphatidate cytidylyltransferase family protein;function=phosphatidate cytidylyltransferase family protein	7.55	8.03	11.69	0.257479	0.65	-1.54834	0.195574	0.686912	-1.45579
MD00G1033900	phosphatidate cytidylyltransferase family protein;function=phosphatidate cytidylyltransferase family protein	1.16	1.32	1.81	0.455338	0.64	-1.56034	0.663907	0.729282	-1.37121
MD00G1034000	Ubiquitin-like superfamily protein;function=Ubiquitin-like superfamily protein	0	0	0	NA	1	#DIV/0!	NA	#DIV/0!	#DIV/0!
MD00G1034100	Argonaute family protein;function=Argonaute family protein	0.02	0	0	1	1.8	1.8	NA	#DIV/0!	#DIV/0!
MD00G1034500	Polyketide cyclase/dehydrase and lipid transport superfamily protein;function=Polyketide cyclase/dehydrase and lipid transport superfamily protein	24.54	24.53	25.88	0.851231	0.95	-1.0546	0.935007	0.947836	-1.05503
MD00G1034600	Galactosyltransferase family protein;function=Galactosyltransferase family protein	0.2	0.21	0.08	0.463792	2.46	2.46	0.325079	2.625	2.625
MD00G1034700		4.73	4.21	4.41	1	1.07	1.07	1	0.954649	-1.04751
MD00G1034800	SUPPRESSOR OF AUXIN RESISTANCE1;function=SUPPRESSOR OF AUXIN RESISTANCE1	4.92	5.61	5.82	0.980496	0.84	-1.18293	1	0.963918	-1.03743
MD00G1034900	Subtilase family protein;function=Subtilase family protein	1.09	1.12	1.57	0.804611	0.7	-1.44037	0.807022	0.713376	-1.40179
MD00G1035000	Subtilase family protein;function=Subtilase family protein	11.32	12.05	14.95	0.327799	0.76	-1.32067	0.363321	0.80602	-1.24066
MD00G1035100	YBL036C type;function=YBL036C type	0	0	0	NA	1	#DIV/0!	NA	#DIV/0!	#DIV/0!
MD00G1035200	alpha-amylase-like;function=alpha-amylase-like	0.16	0.08	0.26	1	0.63	-1.625	0.680494	0.307692	-3.25
MD00G1035300	alpha-amylase-like;function=alpha-amylase-like	0.14	0	0	1	14.4	14.4	NA	#DIV/0!	#DIV/0!
MD00G1035400	LAG1 homologue 2;function=LAG1 homologue 2	3.55	3.2	3.31	0.571013	1.07	1.07	0.998578	0.966767	-1.03438
MD00G1035500		0	0	0	NA	1	#DIV/0!	NA	#DIV/0!	#DIV/0!
MD00G1035800	Protein of unknown function;function=Protein of unknown function	1.7	2.06	1.88	1	0.91	-1.10588	0.888425	1.09574	1.09574
MD00G1035900	cytochrome B5 isoform E;function=cytochrome B5 isoform E	38.33	38.64	33.24	0.111696	1.15	1.15	0.176165	1.16245	1.16245
MD00G1036000		0.03	0	0.02	1	2	2	1	0	#DIV/0!
MD00G1036100	polypeptide 6;function=polypeptide 6;Alias=MD00G0026800	0.16	0.12	0.13	0.840733	1.3	1.3	1	0.923077	-1.08333
MD00G1036200		0.09	0	0	1	9.2	9.2	NA	#DIV/0!	#DIV/0!
MD00G1036300	homeobox 7;function=homeobox 7	0.77	0.56	1.34	0.196999	0.57	-1.74026	0.00303535	0.41791	-2.39286
MD00G1036600	SAUR-like auxin-responsive protein family;function=SAUR-like auxin-responsive protein family	194.35	192.38	164.42	0.0072654	1.18	1.18	0.0232544	1.17005	1.17005
MD00G1036700	glycosyl hydrolase 9B1;function=glycosyl hydrolase 9B1	0	0	0	NA	1	#DIV/0!	NA	#DIV/0!	#DIV/0!
MD00G1036800	white-brown complex homolog protein 11;function=white-brown complex homolog protein 11	0	0.01	0.01	1	0.83	#DIV/0!	1	1	-1
MD00G1036900		2.04	2.02	2.95	0.674562	0.69	-1.44608	0.626867	0.684746	-1.4604
MD00G1037000	RNA-binding (RRM/RBD/RNP motifs) family protein;function=RNA-binding (RRM/RBD/RNP motifs) family protein	12.34	11.42	11.45	0.435412	1.08	1.08	0.811213	0.99738	-1.00263
MD00G1037100	Class-II DAHP synthetase family protein;function=Class-II DAHP synthetase family protein	31.49	18.66	15.75	1.70735e-05	2	2	0.64717	1.18476	1.18476
MD00G1037200		4	4.22	5.06	0.587305	0.79	-1.265	0.698358	0.833992	-1.19905
MD00G1037300	Protein of unknown function;function=Protein of unknown function	28.49	26.76	22.23	5.23344e-05	1.28	1.28	0.00158726	1.20378	1.20378
MD00G1037400	polypeptide 1;function=polypeptide 1	148.61	161.75	234.93	0.0203665	0.63	-1.58085	0.0143007	0.688503	-1.45243
MD00G1037500	polypeptide 4;function=polypeptide 4	163.79	195.31	202.94	0.314787	0.81	-1.23903	0.843233	0.962403	-1.03907
MD00G1037600	polypeptide 4;function=polypeptide 4	0.15	0.34	0.09	1	1.7	1.7	0.277689	3.77778	3.77778
MD00G1037700	cysteine-rich RLK (RECEPTOR-like protein kinase) 8;function=cysteine-rich RLK (RECEPTOR-like protein kinase) 8	0.03	0.06	0.02	1	1.44	1.44	0.472954	3	3
MD00G1038100	Protein kinase superfamily protein;function=Protein kinase superfamily protein	0	0	0.05	1	0.19	#DIV/0!	1	0	#DIV/0!
MD00G1038200	Transducin/WD40 repeat-like superfamily protein;function=Transducin/WD40 repeat-like superfamily protein	1.21	1.3	0.81	0.12539	1.5	1.5	0.324504	1.60494	1.60494
MD00G1038300	Protein kinase superfamily protein;function=Protein kinase superfamily protein	0	0.01	0.02	1	0.62	#DIV/0!	1	0.5	-2
MD00G1038400	allene oxide synthase;function=allene oxide synthase	2.87	3.02	3.64	0.824353	0.79	-1.26829	0.776922	0.82967	-1.2053
MD00G1038500	Protein of unknown function;function=Protein of unknown function	2.11	2.6	2.55	1	0.83	-1.20853	1	1.01961	1.01961
MD00G1038600	Protein of unknown function;function=Protein of unknown function	0	0	0	NA	1	#DIV/0!	NA	#DIV/0!	#DIV/0!
MD00G1038700	Uncharacterised protein family (UPF0114);function=Uncharacterised protein family (UPF0114)	0	0.13	0.22	0.394759	0.05	#DIV/0!	0.872262	0.590909	-1.69231
MD00G1038800	IBR domain-containing protein;function=IBR domain-containing protein	1.44	1.75	2.35	0.150246	0.61	-1.63194	0.404763	0.744681	-1.34286
MD00G1038900	exocyst complex component sec3A;function=exocyst complex component sec3A	4.72	4.93	6.15	0.14161	0.77	-1.30297	0.231416	0.801626	-1.24746
MD00G1039200		0.94	0.94	1.32	0.587794	0.72	-1.40426	0.408003	0.712121	-1.40426
MD00G1039300	RING/U-box superfamily protein;function=RING/U-box superfamily protein	0.79	0.91	1.11	0.705265	0.71	-1.40506	0.896089	0.81982	-1.21978
MD00G1039400	MATE efflux family protein;function=MATE efflux family protein	0.03	0.04	0.02	1	1.56	1.56	1	2	2
MD00G1039500	F-box/RNI-like superfamily protein;function=F-box/RNI-like superfamily protein	5.28	5.64	5.76	1	0.92	-1.09091	1	0.979167	-1.02128
MD00G1039600	DA1;function=DA1	1.41	1.85	1.84	0.613103	0.77	-1.30496	0.857381	1.00543	1.00543
MD00G1039900	B-box zinc finger family protein;function=B-box zinc finger family protein	0.87	0.81	0.82	1	1.06	1.06	1	0.987805	-1.01235
MD00G1040000	fructose-bisphosphate aldolase 2;function=fructose-bisphosphate aldolase 2	5211.44	4834.27	4805.13	0.0224788	1.08	1.08	0.335328	1.00606	1.00606
MD00G1040100	Protein of unknown function;function=Protein of unknown function	0.79	0.51	0.68	1	1.15	1.15	0.843233	0.75	-1.33333
MD00G1040200	zinc knuckle (CCHC-type) family protein;function=zinc knuckle (CCHC-type) family protein	8.93	8.91	8.13	0.354524	1.1	1.1	0.42705	1.09594	1.09594
MD00G1040300	AP2/B3-like transcriptional factor family protein;function=AP2/B3-like transcriptional factor family protein	0	0.03	0	NA	1	#DIV/0!	1	#DIV/0!	0
MD00G1040400	F-box family protein with a domain of unknown function (DUF295);function=F-box family protein with a domain of unknown function (DUF295)	0	0	0.04	1	0.24	#DIV/0!	1	0	#DIV/0!
MD00G1040500	DNA binding;function=DNA binding	4.3	5.09	6.09	0.0423521	0.71	-1.41628	0.602245	0.835796	-1.19646
MD00G1040600	Protein of unknown function (DUF1640);function=Protein of unknown function (DUF1640)	0.78	1.06	0.87	1	0.9	-1.11538	0.728408	1.21839	1.21839
MD00G1040900	myo-inositol-1-phosphate synthase 3;function=myo-inositol-1-phosphate synthase 3	210.07	193.39	146.62	1.46713e-13	1.43	1.43	2.26607e-07	1.31899	1.31899
MD00G1041000	DNAJ-like 20;function=DNAJ-like 20	0	0	0	NA	1	#DIV/0!	NA	#DIV/0!	#DIV/0!
MD00G1041100	Mitochondrial transcription termination factor family protein;function=Mitochondrial transcription termination factor family protein	0.68	0.73	1.08	0.423296	0.63	-1.58824	0.445852	0.675926	-1.47945
MD00G1041200	RNA-binding KH domain-containing protein;function=RNA-binding KH domain-containing protein	5.93	5.12	5.38	0.27309	1.1	1.1	1	0.951673	-1.05078
MD00G1041300	Plant protein of unknown function (DUF247);function=Plant protein of unknown function (DUF247)	0.35	0.41	0.45	1	0.78	-1.28571	1	0.911111	-1.09756
MD00G1041400	Protein of unknown function;function=Protein of unknown function	39.55	47	33.38	0.00754079	1.18	1.18	1.77558e-07	1.40803	1.40803
MD00G1041800		1.99	1.31	6.08	0.000662946	0.33	-3.05528	2.05943e-08	0.215461	-4.64122
MD00G1041900	SWITCH/sucrose nonfermenting 3C;function=SWITCH/sucrose nonfermenting 3C	10.13	11.17	12.57	0.394595	0.81	-1.24087	0.896748	0.888624	-1.12534
MD00G1042000	NRAMP metal ion transporter 6;function=NRAMP metal ion transporter 6	0	0.01	0	NA	1	#DIV/0!	1	#DIV/0!	0
MD00G1043300	GRAS family transcription factor;function=GRAS family transcription factor;Alias=MD00G0032200	8.76	8.69	8.93	1	0.98	-1.01941	0.824292	0.973124	-1.02762
MD00G1043400	chloroplast (HCF136);function=chloroplast (HCF136)	11.14	14.28	14.04	0.579935	0.79	-1.26032	0.858359	1.01709	1.01709
MD00G1043500	Fe superoxide dismutase 3;function=Fe superoxide dismutase 3	4.3	4.27	3.27	0.312007	1.32	1.32	0.290113	1.30581	1.30581
MD00G1043700	plant VAP homolog 12;function=plant VAP homolog 12	10.1	9.57	9.2	0.262218	1.1	1.1	0.480178	1.04022	1.04022
MD00G1043800	Sec14p-like phosphatidylinositol transfer family protein;function=Sec14p-like phosphatidylinositol transfer family protein	0.11	0.08	0.02	0.573065	6.63	6.63	0.543214	4	4
MD00G1043900	Leucine-rich repeat protein kinase family protein;function=Leucine-rich repeat protein kinase family protein	0	0	0	NA	1	#DIV/0!	NA	#DIV/0!	#DIV/0!
MD00G1044000	Leucine-rich repeat protein kinase family protein;function=Leucine-rich repeat protein kinase family protein	0	0	0	NA	1	#DIV/0!	NA	#DIV/0!	#DIV/0!
MD00G1044100	Leucine-rich repeat protein kinase family protein;function=Leucine-rich repeat protein kinase family protein	0	0	0.04	1	0.24	#DIV/0!	1	0	#DIV/0!
MD00G1044200	zinc knuckle (CCHC-type) family protein;function=zinc knuckle (CCHC-type) family protein	0.43	0.8	0.87	0.299081	0.49	-2.02326	1	0.91954	-1.0875
MD00G1044300	Protein of unknown function;function=Protein of unknown function	0.02	0.06	0.09	0.940245	0.19	-4.5	1	0.666667	-1.5
MD00G1044400		0	0	0	NA	1	#DIV/0!	NA	#DIV/0!	#DIV/0!
MD00G1044500	inhibitor/interactor with cyclin-dependent kinase;function=inhibitor/interactor with cyclin-dependent kinase	24.45	27.9	26.05	1	0.94	-1.06544	0.327105	1.07102	1.07102
MD00G1044800	Tetratricopeptide repeat (TPR)-like superfamily protein;function=Tetratricopeptide repeat (TPR)-like superfamily protein	0	0	0	NA	1	#DIV/0!	NA	#DIV/0!	#DIV/0!
MD00G1044900	GroES-like zinc-binding alcohol dehydrogenase family protein;function=GroES-like zinc-binding alcohol dehydrogenase family protein	3.21	4.03	2.96	0.803101	1.08	1.08	0.325137	1.36149	1.36149
MD00G1045000	methionine aminopeptidase 1D;function=methionine aminopeptidase 1D	0	0	0.03	1	0.38	#DIV/0!	1	0	#DIV/0!
MD00G1045100	phospholipase A 2A;function=phospholipase A 2A	0.07	0.13	0.16	0.782087	0.43	-2.28571	1	0.8125	-1.23077
MD00G1045200	Protein of unknown function;function=Protein of unknown function	5.26	5.58	6.68	0.33914	0.79	-1.26996	0.636328	0.835329	-1.19713
MD00G1045300	Calcium-dependent lipid-binding (CaLB domain) family protein;function=Calcium-dependent lipid-binding (CaLB domain) family protein	66.25	67.64	60.83	0.0362624	1.09	1.09	0.0289143	1.11195	1.11195
MD00G1045400	cking 2;function=cking 2	1.89	2.15	2.09	1	0.9	-1.10582	1	1.02871	1.02871
MD00G1045500	PTEN 2;function=PTEN 2	0.04	0.05	0.04	1	0.95	-1	1	1.25	1.25
MD00G1045600	PTEN 2;function=PTEN 2	0	0	0	NA	1	#DIV/0!	NA	#DIV/0!	#DIV/0!
MD00G1045700	Zinc-binding dehydrogenase family protein;function=Zinc-binding dehydrogenase family protein	0	0	0	NA	1	#DIV/0!	NA	#DIV/0!	#DIV/0!
MD00G1045800		0	0.02	0	NA	1	#DIV/0!	1	#DIV/0!	0
MD00G1045900		1.94	2.74	3	0.66346	0.65	-1.54639	1	0.913333	-1.09489
MD00G1046000	AGAMOUS-like 62;function=AGAMOUS-like 62	0	0	0	NA	1	#DIV/0!	NA	#DIV/0!	#DIV/0!
MD00G1046200	UDP-glucosyl transferase 73B3;function=UDP-glucosyl transferase 73B3	0	0	0.03	1	0.31	#DIV/0!	1	0	#DIV/0!
MD00G1046300	Root hair defective 3 GTP-binding protein (RHD3);function=Root hair defective 3 GTP-binding protein (RHD3)	12.68	13.38	15.37	0.687087	0.83	-1.21215	0.55403	0.870527	-1.14873
MD00G1046400	Root hair defective 3 GTP-binding protein (RHD3);function=Root hair defective 3 GTP-binding protein (RHD3)	12.25	10.87	16.95	0.348499	0.72	-1.38367	0.0195293	0.641298	-1.55934
MD00G1046500		16.08	16.17	26.51	2.50398e-05	0.61	-1.64863	1.77097e-06	0.609959	-1.63946
MD00G1046600	RAB homolog 1;function=RAB homolog 1	7.61	8.36	8.99	0.725112	0.85	-1.18134	1	0.929922	-1.07536
MD00G1046700	Leucine-rich repeat transmembrane protein kinase;function=Leucine-rich repeat transmembrane protein kinase	14.99	16.86	24.44	0.00588422	0.61	-1.63042	0.0125192	0.689853	-1.44958
MD00G1046800		1.79	1.92	1.67	0.722323	1.08	1.08	0.677634	1.1497	1.1497
MD00G1047000		4.48	4.12	7.27	0.389862	0.62	-1.62277	0.123585	0.566713	-1.76456
MD00G1047100	putative;function=putative	3.86	4.58	5.48	0.283879	0.71	-1.41969	0.818006	0.835766	-1.19651
MD00G1047200	Root hair defective 3 GTP-binding protein (RHD3);function=Root hair defective 3 GTP-binding protein (RHD3)	16.87	18.61	20.35	0.738535	0.83	-1.20628	0.924682	0.914496	-1.0935
MD00G1047300		1.19	1.59	1.43	1	0.83	-1.20168	0.621268	1.11189	1.11189
MD00G1047400	Leucine-rich repeat transmembrane protein kinase;function=Leucine-rich repeat transmembrane protein kinase	10.75	15.09	17.55	0.00359475	0.61	-1.63256	0.460863	0.859829	-1.16302
MD00G1047500		7.37	8.03	12.47	0.00413081	0.59	-1.69199	0.00443214	0.643945	-1.55293
MD00G1047600	putative;function=putative	3.42	4.34	4.32	0.841148	0.79	-1.26316	0.870359	1.00463	1.00463
MD00G1047900	Clathrin light chain protein;function=Clathrin light chain protein	31.17	32.08	26.2	0.103876	1.19	1.19	0.00854172	1.22443	1.22443
MD00G1048000	Leucine-rich receptor-like protein kinase family protein;function=Leucine-rich receptor-like protein kinase family protein	0	0	0.13	1	0.08	#DIV/0!	1	0	#DIV/0!
MD00G1048100	Leucine-rich repeat protein kinase family protein;function=Leucine-rich repeat protein kinase family protein	0.11	0.14	0.25	0.478055	0.45	-2.27273	0.563672	0.56	-1.78571
MD00G1048200		6.45	5.8	7.41	1	0.87	-1.14884	0.489524	0.782726	-1.27759
MD00G1048300	Leucine-rich repeat protein kinase family protein;function=Leucine-rich repeat protein kinase family protein	0.22	0.16	0.25	1	0.87	-1.13636	0.595086	0.64	-1.5625
MD00G1048400	Clathrin light chain protein;function=Clathrin light chain protein	19.91	19.47	17.83	0.128176	1.12	1.12	0.220944	1.09198	1.09198
MD00G1048600		0.67	1.57	1.76	0.40215	0.38	-2.62687	1	0.892045	-1.12102
MD00G1048700		1.89	2.07	1.65	1	1.15	1.15	0.858283	1.25455	1.25455
MD00G1048800	4-lactone dehydrogenase;function=4-lactone dehydrogenase	3.66	2.84	4.01	1	0.91	-1.09563	0.278368	0.708229	-1.41197
MD00G1048900	SEC14 cytosolic factor family protein / phosphoglyceride transfer family protein;function=SEC14 cytosolic factor family protein / phosphoglyceride transfer family protein	4.04	3.68	3.38	0.470539	1.19	1.19	0.676352	1.08876	1.08876
MD00G1049000	lycopene cyclase;function=lycopene cyclase	14.5	12.71	13.92	0.277798	1.04	1.04	1	0.913075	-1.0952
MD00G1049100	Plant protein of unknown function (DUF247);function=Plant protein of unknown function (DUF247)	0.24	0.22	0.38	1	0.64	-1.58333	0.861917	0.578947	-1.72727
MD00G1049200	Aluminium activated malate transporter family protein;function=Aluminium activated malate transporter family protein	0	0	0.04	0.8089	0.24	#DIV/0!	0.58792	0	#DIV/0!
MD00G1049400	Tetratricopeptide repeat (TPR)-like superfamily protein;function=Tetratricopeptide repeat (TPR)-like superfamily protein	0	0	0	NA	1	#DIV/0!	NA	#DIV/0!	#DIV/0!
MD00G1049500	Tetratricopeptide repeat (TPR)-like superfamily protein;function=Tetratricopeptide repeat (TPR)-like superfamily protein	0	0.03	0.01	1	1.25	1.25	1	3	3
MD00G1049600	Leucine-rich repeat protein kinase family protein;function=Leucine-rich repeat protein kinase family protein	0.03	0	0.14	0.897554	0.19	-4.66667	0.365958	0	#DIV/0!
MD00G1049700	Aluminium activated malate transporter family protein;function=Aluminium activated malate transporter family protein	0	0	0	NA	1	#DIV/0!	NA	#DIV/0!	#DIV/0!
MD00G1049800	Cystathionine beta-synthase (CBS) family protein;function=Cystathionine beta-synthase (CBS) family protein	0.02	0.07	0.08	0.899313	0.29	-4	1	0.875	-1.14286
MD00G1050100	RING/U-box superfamily protein;function=RING/U-box superfamily protein	16.34	18.02	20.59	0.179148	0.79	-1.2601	0.646446	0.875182	-1.14262
MD00G1050200	phragmoplast orienting kinesin 2;function=phragmoplast orienting kinesin 2	0.01	0.06	0.05	0.690119	0.19	-5	1	1.2	1.2
MD00G1050300		0	0	0.07	0.946814	0.14	#DIV/0!	0.755671	0	#DIV/0!
MD00G1050400	phragmoplast orienting kinesin 2;function=phragmoplast orienting kinesin 2	0.05	0.07	0.03	1	1.69	1.69	1	2.33333	2.33333
MD00G1050500	copper ion binding;function=copper ion binding	2.37	2.52	2.61	1	0.91	-1.10127	1	0.965517	-1.03571
MD00G1050600	embryo defective 1273;function=embryo defective 1273;Alias=MD00G0035400	8.74	9.6	8.27	0.359519	1.06	1.06	0.0717415	1.16082	1.16082
MD00G1050700	KH domain-containing protein;function=KH domain-containing protein	28.51	32.93	30.02	0.776992	0.95	-1.05296	0.0345895	1.09694	1.09694
MD00G1050800	Protein kinase superfamily protein;function=Protein kinase superfamily protein	0.72	0.52	0.67	1	1.07	1.07	0.835918	0.776119	-1.28846
MD00G1051000		0.52	0.08	0.38	0.938153	1.35	1.35	0.269996	0.210526	-4.75
MD00G1051100		107.42	108.31	93.35	0.0109402	1.15	1.15	0.00579774	1.16026	1.16026
MD00G1051200	Trimeric LpxA-like enzyme;function=Trimeric LpxA-like enzyme	6.37	6.22	7.54	0.899711	0.85	-1.18367	0.506059	0.824934	-1.21222
MD00G1051300	sodium hydrogen exchanger 2;function=sodium hydrogen exchanger 2	7.05	7.99	10.79	0.000447597	0.65	-1.5305	0.0254693	0.7405	-1.35044
MD00G1051400	FRIGIDA-like protein;function=FRIGIDA-like protein	10.41	11.26	10.83	0.857818	0.96	-1.04035	0.329566	1.0397	1.0397
MD00G1051500	copper/zinc superoxide dismutase 1;function=copper/zinc superoxide dismutase 1	9.09	10.96	13.45	0.0592092	0.68	-1.47965	0.429021	0.81487	-1.22719
MD00G1051600	RING/U-box superfamily protein;function=RING/U-box superfamily protein	0	0	0	NA	1	#DIV/0!	NA	#DIV/0!	#DIV/0!
MD00G1051700	Protein of unknown function;function=Protein of unknown function	0.02	0.05	0.07	0.777553	0.3	-3.5	1	0.714286	-1.4
MD00G1051800	transmembrane-40;function=transmembrane-40	7.23	6.35	7.01	0.792596	1.03	1.03	0.993328	0.905849	-1.10394
MD00G1051900	3-glucanase 1;function=3-glucanase 1	0	0	0	NA	1	#DIV/0!	NA	#DIV/0!	#DIV/0!
MD00G1052000	acyl carrier protein 1;function=acyl carrier protein 1	20.93	21.04	22.98	1	0.91	-1.09795	0.924564	0.915579	-1.09221
MD00G1052100	vamp/synaptobrevin-associated protein 27-2;function=vamp/synaptobrevin-associated protein 27-2	4.28	4.03	3.43	0.182092	1.25	1.25	0.261126	1.17493	1.17493
MD00G1052200		0	0.16	0.22	0.804345	0.04	#DIV/0!	1	0.727273	-1.375
MD00G1052300		5.75	4.41	8.63	0.368082	0.67	-1.50087	0.0491209	0.511008	-1.95692
MD00G1052400	Thioredoxin superfamily protein;function=Thioredoxin superfamily protein	0	0	0	NA	1	#DIV/0!	NA	#DIV/0!	#DIV/0!
MD00G1052500	Inorganic H pyrophosphatase family protein;function=Inorganic H pyrophosphatase family protein	0	0.06	0	NA	1	#DIV/0!	1	#DIV/0!	0
MD00G1052600	2-oxoglutarate (2OG) and Fe(II)-dependent oxygenase superfamily protein;function=2-oxoglutarate (2OG) and Fe(II)-dependent oxygenase superfamily protein	0	0	0.01	1	0.71	#DIV/0!	1	0	#DIV/0!
MD00G1052700	Transport protein particle (TRAPP) component;function=Transport protein particle (TRAPP) component	7.92	8.33	7.1	0.464026	1.12	1.12	0.264202	1.17324	1.17324
MD00G1052800	RAB GTPase homolog A1B;function=RAB GTPase homolog A1B	0	0	0	NA	1	#DIV/0!	NA	#DIV/0!	#DIV/0!
MD00G1052900	UDP-glucosyl transferase 85A2;function=UDP-glucosyl transferase 85A2	0.17	0.11	0.07	0.667438	2.49	2.49	0.826392	1.57143	1.57143
MD00G1053000	UDP-glucosyl transferase 85A4;function=UDP-glucosyl transferase 85A4	0	0	0	NA	1	#DIV/0!	NA	#DIV/0!	#DIV/0!
MD00G1053100	UDP-glucosyl transferase 85A2;function=UDP-glucosyl transferase 85A2	3.17	2.89	2.66	0.444487	1.19	1.19	0.69997	1.08647	1.08647
MD00G1053300	DNA-directed DNA polymerases;function=DNA-directed DNA polymerases	1.98	1.89	2.67	0.313873	0.74	-1.34848	0.135384	0.707865	-1.4127
MD00G1053500		0	0	0	NA	1	#DIV/0!	NA	#DIV/0!	#DIV/0!
MD00G1053600		0.66	1.06	24.55	6.50455e-78	0.03	-37.197	5.15035e-81	0.0431772	-23.1604
MD00G1053700	Disease resistance protein (CC-NBS-LRR class) family;function=Disease resistance protein (CC-NBS-LRR class) family	16.9	17.11	24.6	0.00117077	0.69	-1.45562	0.000237215	0.695528	-1.43776
MD00G1053800	Small nuclear ribonucleoprotein family protein;function=Small nuclear ribonucleoprotein family protein	44.19	38.39	29.44	0.00361281	1.5	1.5	0.0458236	1.30401	1.30401
MD00G1053900	Integrin-linked protein kinase family;function=Integrin-linked protein kinase family	2.89	2.87	4.27	0.188646	0.68	-1.47751	0.0725266	0.672131	-1.4878
MD00G1054000	Protein of unknown function;function=Protein of unknown function	0	0	0.05	1	0.2	#DIV/0!	1	0	#DIV/0!
MD00G1054100	DNA LIGASE 6;function=DNA LIGASE 6	1.82	1.75	2.73	0.109647	0.67	-1.5	0.0145229	0.641026	-1.56
MD00G1054200	ASF1 like histone chaperone;function=ASF1 like histone chaperone	0.84	0.77	0.92	1	0.92	-1.09524	0.998419	0.836957	-1.19481
MD00G1054300		2.34	2.55	2.57	1	0.91	-1.09829	1	0.992218	-1.00784
MD00G1054400		8.83	9.62	15.14	0.0259548	0.58	-1.71461	0.0556416	0.635403	-1.5738
MD00G1054500	Thiamine pyrophosphate dependent pyruvate decarboxylase family protein;function=Thiamine pyrophosphate dependent pyruvate decarboxylase family protein	3.34	3.88	3.05	0.41109	1.1	1.1	0.0187758	1.27213	1.27213
MD00G1054600	F-box family protein;function=F-box family protein	0	0	0	NA	1	#DIV/0!	NA	#DIV/0!	#DIV/0!
MD00G1055100	UDP-glucosyl transferase 73D1;function=UDP-glucosyl transferase 73D1	0.07	0.08	0.09	1	0.72	-1.28571	1	0.888889	-1.125
MD00G1055200	Peptidase family C54 protein;function=Peptidase family C54 protein	16.44	15.62	15.23	0.192652	1.08	1.08	0.57587	1.02561	1.02561
MD00G1055300	Citrate synthase family protein;function=Citrate synthase family protein	8.04	8.54	9.39	0.807846	0.86	-1.16791	0.915611	0.909478	-1.09953
MD00G1055400	Protein of unknown function;function=Protein of unknown function	2.91	3.13	2.85	1	1.02	1.02	0.831867	1.09825	1.09825
MD00G1055600	Double Clp-N motif protein;function=Double Clp-N motif protein	48.41	42.9	42.68	0.0216612	1.13	1.13	0.460883	1.00515	1.00515
MD00G1055800	Acyl-CoA N-acyltransferase with RING/FYVE/PHD-type zinc finger domain;function=Acyl-CoA N-acyltransferase with RING/FYVE/PHD-type zinc finger domain	6.25	6.04	7	1	0.89	-1.12	0.699961	0.862857	-1.15894
MD00G1056000	Flavin-containing monooxygenase family protein;function=Flavin-containing monooxygenase family protein	11.31	8.57	11.86	1	0.95	-1.04863	0.189552	0.722597	-1.3839
MD00G1056100	DEGP protease 2;function=DEGP protease 2	3.56	4.26	5.92	0.00817777	0.6	-1.66292	0.0488217	0.719595	-1.38967
MD00G1056200	auxin response factor 2;function=auxin response factor 2	0	0	0	NA	1	#DIV/0!	NA	#DIV/0!	#DIV/0!
MD00G1056300	auxin response factor 2;function=auxin response factor 2	0.58	0.51	1.13	0.0807663	0.51	-1.94828	0.00194121	0.451327	-2.21569
MD00G1056400	Protein of unknown function;function=Protein of unknown function	15.23	16.94	13.06	0.146443	1.17	1.17	0.00321223	1.29709	1.29709
MD00G1056500	NAD(P)-binding Rossmann-fold superfamily protein;function=NAD(P)-binding Rossmann-fold superfamily protein	4.74	5.61	5.81	0.669203	0.82	-1.22574	1	0.965577	-1.03565
MD00G1056700	putative;function=putative	2.07	1.93	3.85	0.13064	0.54	-1.8599	0.0428024	0.501299	-1.99482
MD00G1056800	microtubule-associated proteins 70-5;function=microtubule-associated proteins 70-5	0.75	0.86	0.56	0.460739	1.33	1.33	0.185624	1.53571	1.53571
MD00G1056900	Protein of unknown function;function=Protein of unknown function	0	0	0.05	1	0.21	#DIV/0!	1	0	#DIV/0!
MD00G1057000	Outward rectifying potassium channel protein;function=Outward rectifying potassium channel protein	0.12	0.01	0.05	0.846757	2.22	2.22	0.989575	0.2	-5
MD00G1057100	FAR1-related sequence 10;function=FAR1-related sequence 10	0.69	0.48	0.63	0.943672	1.09	1.09	0.665233	0.761905	-1.3125
MD00G1057200	Protein of unknown function;function=Protein of unknown function	0.22	0.15	0.31	1	0.71	-1.40909	0.841715	0.483871	-2.06667
MD00G1057300	Protein of unknown function;function=Protein of unknown function	0.46	0.4	0.31	1	1.49	1.49	1	1.29032	1.29032
MD00G1057400		10.46	10.77	9.05	0.214637	1.16	1.16	0.0681356	1.19006	1.19006
MD00G1057500	F-box family protein with a domain of unknown function (DUF295);function=F-box family protein with a domain of unknown function (DUF295)	0.34	0.27	0.3	1	1.14	1.14	1	0.9	-1.11111
MD00G1057600	Protein of unknown function;function=Protein of unknown function	0	0	0	NA	1	#DIV/0!	NA	#DIV/0!	#DIV/0!
MD00G1057700	Protein of unknown function;function=Protein of unknown function	396.34	397.24	260.12	3.84499e-16	1.52	1.52	6.53468e-16	1.52714	1.52714
MD00G1057800	agenet domain-containing protein / bromo-adjacent homology (BAH) domain-containing protein;function=agenet domain-containing protein / bromo-adjacent homology (BAH) domain-containing protein	2.03	2.7	3.6	0.00512223	0.56	-1.7734	0.228099	0.75	-1.33333
MD00G1057900	homolog of yeast ADA2 2B;function=homolog of yeast ADA2 2B	3.94	3.82	4.19	1	0.94	-1.06345	1	0.911695	-1.09686
MD00G1058000	Protein of unknown function;function=Protein of unknown function	0.12	0.15	0.08	0.760852	1.55	1.55	0.560262	1.875	1.875
MD00G1058100	Carbohydrate-binding X8 domain superfamily protein;function=Carbohydrate-binding X8 domain superfamily protein	0.12	0.03	0.16	1	0.78	-1.33333	0.706462	0.1875	-5.33333
MD00G1058200		0.1	0	0	1	9.8	9.8	NA	#DIV/0!	#DIV/0!
MD00G1058300	Uncharacterised protein family (UPF0497);function=Uncharacterised protein family (UPF0497)	0.39	0.44	0.29	0.980905	1.34	1.34	0.701963	1.51724	1.51724
MD00G1058400	Tetratricopeptide repeat (TPR)-like superfamily protein;function=Tetratricopeptide repeat (TPR)-like superfamily protein	0.04	0.12	0.11	1	0.4	-2.75	1	1.09091	1.09091
MD00G1058500	ferredoxin hydrogenases;function=ferredoxin hydrogenases	10.04	10.65	9.76	0.270713	1.03	1.03	0.185092	1.09119	1.09119
MD00G1058600	Protein of unknown function;function=Protein of unknown function	43	46.95	35.8	0.00906003	1.2	1.2	0.000173791	1.31145	1.31145
MD00G1058700	Phosphoglycerate mutase family protein;function=Phosphoglycerate mutase family protein	1.19	1.28	1.37	1	0.87	-1.15126	1	0.934307	-1.07031
MD00G1058800	myb-like HTH transcriptional regulator family protein;function=myb-like HTH transcriptional regulator family protein	0	0	0	NA	1	#DIV/0!	NA	#DIV/0!	#DIV/0!
MD00G1058900	Protein of unknown function;function=Protein of unknown function	1.9	2.15	1.54	0.587671	1.24	1.24	0.405463	1.3961	1.3961
MD00G1059000	ascorbate peroxidase 3;function=ascorbate peroxidase 3	1.15	1.51	1.58	0.686501	0.73	-1.37391	1	0.955696	-1.04636
MD00G1059100	PLATZ transcription factor family protein;function=PLATZ transcription factor family protein	14.37	14.76	13.93	0.439299	1.03	1.03	0.417921	1.05958	1.05958
MD00G1059200	Protein of unknown function (DUF788);function=Protein of unknown function (DUF788)	8.42	8.05	8.23	0.769299	1.02	1.02	1	0.978129	-1.02236
MD00G1059300	3-ketoacyl-CoA synthase 4;function=3-ketoacyl-CoA synthase 4	2.14	1.91	1.39	0.612008	1.54	1.54	0.683125	1.3741	1.3741
MD00G1059400	3-ketoacyl-CoA synthase 4;function=3-ketoacyl-CoA synthase 4	2.26	1.63	2.22	0.990518	1.02	1.02	0.816138	0.734234	-1.36196
MD00G1059700	hydroxy methylglutaryl CoA reductase 1;function=hydroxy methylglutaryl CoA reductase 1	2.31	2.74	2.72	0.907358	0.85	-1.17749	1	1.00735	1.00735
MD00G1059800	Other Eukaryotes -24337 (source: NCBI BLink).;function=Other Eukaryotes -24337 (source: NCBI BLink).	2.37	0.26	1.59	0.925309	1.49	1.49	0.160696	0.163522	-6.11538
MD00G1059900	LOB domain-containing protein 22;function=LOB domain-containing protein 22	0	0	0	NA	1	#DIV/0!	NA	#DIV/0!	#DIV/0!
MD00G1060000	Protein of unknown function;function=Protein of unknown function	0.21	0.22	0.5	0.467468	0.41	-2.38095	0.303138	0.44	-2.27273
MD00G1060100	Tetratricopeptide repeat (TPR)-like superfamily protein;function=Tetratricopeptide repeat (TPR)-like superfamily protein	19.89	22.41	29.19	0.000142495	0.68	-1.46757	0.0145212	0.767729	-1.30254
MD00G1060200	Protein of unknown function;function=Protein of unknown function	0.52	0.52	0.49	1	1.06	1.06	1	1.06122	1.06122
MD00G1060300	translocase of outer membrane 22-V;function=translocase of outer membrane 22-V	32.74	38.11	24.55	0.0102274	1.33	1.33	6.56238e-05	1.55234	1.55234
MD00G1060400	plasmodesmata-located protein 2;function=plasmodesmata-located protein 2	2.74	2.66	2.99	1	0.91	-1.09124	1	0.889632	-1.12406
MD00G1060500		0.07	0	0	1	6.6	6.6	NA	#DIV/0!	#DIV/0!
MD00G1060600	protodermal factor 2;function=protodermal factor 2	0	0.03	0.02	1	0.56	#DIV/0!	1	1.5	1.5
MD00G1060700	SET-domain containing protein lysine methyltransferase family protein;function=SET-domain containing protein lysine methyltransferase family protein	2.58	2.67	3.7	0.151199	0.7	-1.43411	0.113042	0.721622	-1.38577
MD00G1060800	subfamily IIIB acid phosphatase;function=subfamily IIIB acid phosphatase	0.09	0.08	0.02	0.571981	5.88	5.88	0.700388	4	4
MD00G1060900	phosphate starvation response 1;function=phosphate starvation response 1	23.79	26.11	26.43	1	0.9	-1.11097	0.839503	0.987893	-1.01226
MD00G1061000	cellulose synthase A4;function=cellulose synthase A4	0.03	0.02	0.01	1	1.86	1.86	1	2	2
MD00G1061100	cellulose synthase A4;function=cellulose synthase A4	12.05	10.42	9.52	0.0461635	1.27	1.27	0.358216	1.09454	1.09454
MD00G1061200	Leucine-rich repeat receptor-like protein kinase family protein;function=Leucine-rich repeat receptor-like protein kinase family protein	0.01	0.01	0.05	0.579785	0.19	-5	0.5142	0.2	-5
MD00G1061600	electron transport SCO1/SenC family protein;function=electron transport SCO1/SenC family protein	1.22	1.26	1.22	1	1	-1	0.941353	1.03279	1.03279
MD00G1061700	putative;function=putative	7.33	7.44	10.84	0.117891	0.68	-1.47885	0.00409809	0.686347	-1.45699
MD00G1061800	UbiA prenyltransferase family protein;function=UbiA prenyltransferase family protein	74.71	73.03	71.74	0.145522	1.04	1.04	0.480758	1.01798	1.01798
MD00G1061900	Stress induced protein;function=Stress induced protein	0	0	0	NA	1	#DIV/0!	NA	#DIV/0!	#DIV/0!
MD00G1062000	Stress induced protein;function=Stress induced protein	0	0	0	NA	1	#DIV/0!	NA	#DIV/0!	#DIV/0!
MD00G1062100	Mitochondrial substrate carrier family protein;function=Mitochondrial substrate carrier family protein	2.12	2.58	2.76	0.641879	0.77	-1.30189	1	0.934783	-1.06977
MD00G1062200	metallopeptidase M24 family protein;function=metallopeptidase M24 family protein	39.35	47.61	39.58	0.645692	0.99	-1.00584	0.00834578	1.20288	1.20288
MD00G1062300	DNAJ heat shock N-terminal domain-containing protein;function=DNAJ heat shock N-terminal domain-containing protein	0.51	0.52	0.63	0.76363	0.8	-1.23529	0.810353	0.825397	-1.21154
MD00G1062400	pyruvate decarboxylase-3;function=pyruvate decarboxylase-3	0	0	0	NA	1	#DIV/0!	NA	#DIV/0!	#DIV/0!
MD00G1062600	Leucine-rich repeat protein kinase family protein;function=Leucine-rich repeat protein kinase family protein	0.25	0.24	0.36	0.988229	0.69	-1.44	0.849414	0.666667	-1.5
MD00G1062700	Clathrin light chain protein;function=Clathrin light chain protein	31.42	31.3	24.17	0.031216	1.3	1.3	0.0112728	1.29499	1.29499
MD00G1062800	Leucine-rich repeat protein kinase family protein;function=Leucine-rich repeat protein kinase family protein	0.47	0.55	0.64	0.550486	0.72	-1.3617	0.943474	0.859375	-1.16364
MD00G1062900		2.75	2.49	2.11	0.577143	1.3	1.3	0.848475	1.18009	1.18009
MD00G1063000	Leucine-rich repeat protein kinase family protein;function=Leucine-rich repeat protein kinase family protein	0.39	0.33	0.67	0.236895	0.58	-1.71795	0.0404887	0.492537	-2.0303
MD00G1063200	FZO-like;function=FZO-like	4.12	3.42	3.39	0.935052	1.21	1.21	1	1.00885	1.00885
MD00G1063300		0	0	0	NA	1	#DIV/0!	NA	#DIV/0!	#DIV/0!
MD00G1063400	Chaperone DnaJ-domain superfamily protein;function=Chaperone DnaJ-domain superfamily protein	9.02	8.77	8.58	0.312065	1.05	1.05	0.534237	1.02214	1.02214
MD00G1063500	Protein kinase superfamily protein;function=Protein kinase superfamily protein	0.03	0	0.02	1	1.3	1.3	1	0	#DIV/0!
MD00G1063600	MLP-like protein 28;function=MLP-like protein 28	0.16	0.38	0.74	0.239665	0.22	-4.625	0.645995	0.513514	-1.94737
MD00G1063700	Matrixin family protein;function=Matrixin family protein	0.02	0	0	1	2.4	2.4	NA	#DIV/0!	#DIV/0!
MD00G1063900	FKBP-like peptidyl-prolyl cis-trans isomerase family protein;function=FKBP-like peptidyl-prolyl cis-trans isomerase family protein	2.86	3.63	3.21	0.937642	0.89	-1.12238	0.405424	1.13084	1.13084
MD00G1064000	2;function=2	2.89	2.52	2.49	0.597779	1.16	1.16	0.95796	1.01205	1.01205
MD00G1064100	Protein of unknown function;function=Protein of unknown function	2.27	2.83	3.61	0.0496728	0.63	-1.59031	0.272917	0.783934	-1.27562
MD00G1064200		2.93	2.89	4.52	0.50237	0.65	-1.54266	0.168058	0.639381	-1.56401
MD00G1064300		0.1	0.05	0.16	0.989288	0.64	-1.6	0.793178	0.3125	-3.2
MD00G1064400	voltage dependent anion channel 4;function=voltage dependent anion channel 4	27.31	28.6	23.18	0.00473194	1.18	1.18	0.000590497	1.23382	1.23382
MD00G1064500	Exostosin family protein;function=Exostosin family protein	0	0	0.01	1	0.83	#DIV/0!	1	0	#DIV/0!
MD00G1064600	Exostosin family protein;function=Exostosin family protein	0	0.01	0	NA	1	#DIV/0!	1	#DIV/0!	0
MD00G1064700	Protein of unknown function;function=Protein of unknown function	46.95	44.33	48.75	0.741624	0.96	-1.03834	1	0.909333	-1.09971
MD00G1064800	Thioesterase superfamily protein;function=Thioesterase superfamily protein	32.24	28.72	24.75	0.000193292	1.3	1.3	0.0539674	1.1604	1.1604
MD00G1065000	ubiquitin-specific protease 13;function=ubiquitin-specific protease 13	0	0.01	0.01	1	1.67	1.67	1	1	-1
MD00G1065100	Subtilisin-like serine endopeptidase family protein;function=Subtilisin-like serine endopeptidase family protein	0	0.04	0.1	1	0.1	#DIV/0!	1	0.4	-2.5
MD00G1065200	polypeptide 9;function=polypeptide 9	0.94	0.77	1.97	0.00475575	0.47	-2.09574	0.000245266	0.390863	-2.55844
MD00G1065300	ubiquitin-specific protease 13;function=ubiquitin-specific protease 13;Alias=MD00G0050700	24.47	23.69	25.44	0.780416	0.96	-1.03964	1	0.931211	-1.07387
MD00G1065500	ubiquitin-specific protease 13;function=ubiquitin-specific protease 13	0	0	0.01	1	0.71	#DIV/0!	1	0	#DIV/0!
MD00G1065600	plasma membrane intrinsic protein 1C;function=plasma membrane intrinsic protein 1C	0.19	0	0.06	0.984217	3.17	3.17	1	0	#DIV/0!
MD00G1065700	MYB-like 102;function=MYB-like 102	0	0	0	NA	1	#DIV/0!	NA	#DIV/0!	#DIV/0!
MD00G1065900		0	0	0	NA	1	#DIV/0!	NA	#DIV/0!	#DIV/0!
MD00G1066000	3-ketoacyl-CoA synthase 4;function=3-ketoacyl-CoA synthase 4	1.65	1.36	1.71	0.94212	0.96	-1.03636	0.959301	0.795322	-1.25735
MD00G1066100	S-adenosyl-L-methionine-dependent methyltransferases superfamily protein;function=S-adenosyl-L-methionine-dependent methyltransferases superfamily protein	0	0.46	0.23	0.469165	0.04	#DIV/0!	0.576141	2	2
MD00G1066200	polypyrimidine tract-binding protein 3;function=polypyrimidine tract-binding protein 3	20.28	25.92	25.57	0.823623	0.79	-1.26085	0.900983	1.01369	1.01369
MD00G1066300	polypyrimidine tract-binding protein 3;function=polypyrimidine tract-binding protein 3	2.5	2.61	3.76	0.252768	0.67	-1.504	0.243114	0.694149	-1.44061
MD00G1066600	GLN phosphoribosyl pyrophosphate amidotransferase 2;function=GLN phosphoribosyl pyrophosphate amidotransferase 2	8.83	9.92	10.08	1	0.88	-1.14156	0.643937	0.984127	-1.01613
MD00G1066700	Protein of unknown function;function=Protein of unknown function	8.65	10.14	8.01	0.297683	1.08	1.08	0.00911462	1.26592	1.26592
MD00G1066800	ribosome-binding factor A family protein;function=ribosome-binding factor A family protein	23.81	23.01	20.36	0.0222465	1.17	1.17	0.0539382	1.13016	1.13016
MD00G1067000	ribosomal protein S27;function=ribosomal protein S27	0	0.09	0	NA	1	#DIV/0!	1	#DIV/0!	0
MD00G1067100		0	0	0	NA	1	#DIV/0!	NA	#DIV/0!	#DIV/0!
MD00G1067200	SAUR-like auxin-responsive protein family;function=SAUR-like auxin-responsive protein family	3.99	3.68	3.42	0.629702	1.17	1.17	0.707541	1.07602	1.07602
MD00G1067300	extra-large G-protein 1;function=extra-large G-protein 1	6.27	7.1	7.43	0.924793	0.84	-1.18501	0.962014	0.955585	-1.04648
MD00G1067400	Transducin/WD40 repeat-like superfamily protein;function=Transducin/WD40 repeat-like superfamily protein	0.04	0.05	0.01	0.988422	4.4	4.4	0.849603	5	5
MD00G1067500	Protein of unknown function;function=Protein of unknown function	19.61	22.67	13.86	0.000299875	1.41	1.41	5.18922e-07	1.63564	1.63564
MD00G1067600	methyl esterase 1;function=methyl esterase 1	0	0	0	NA	1	#DIV/0!	NA	#DIV/0!	#DIV/0!
MD00G1067700	GRAM domain family protein;function=GRAM domain family protein	0.08	0.05	0.03	1	2.62	2.62	1	1.66667	1.66667
MD00G1067800		4.95	3.95	1.64	0.01831	3.02	3.02	0.00444833	2.40854	2.40854
MD00G1067900	alpha carbonic anhydrase 7;function=alpha carbonic anhydrase 7	1.02	1	1.06	1	0.97	-1.03922	1	0.943396	-1.06
MD00G1068000		0.16	0.32	0.35	0.998439	0.47	-2.1875	1	0.914286	-1.09375
MD00G1068100	DHHC-type zinc finger family protein;function=DHHC-type zinc finger family protein	0	0	0	NA	1	#DIV/0!	NA	#DIV/0!	#DIV/0!
MD00G1068300	SU(VAR)3-9 homolog 3;function=SU(VAR)3-9 homolog 3	6.4	6.6	8.28	0.507568	0.77	-1.29375	0.288061	0.797101	-1.25455
MD00G1068500	phosphoribulokinase;function=phosphoribulokinase	983.9	967.64	1005.11	0.532744	0.98	-1.02156	0.842077	0.96272	-1.03872
MD00G1068600	SCAMP family protein;function=SCAMP family protein	14.07	14.21	15.21	1	0.93	-1.08102	1	0.934254	-1.07037
MD00G1068700	DEA(D/H)-box RNA helicase family protein;function=DEA(D/H)-box RNA helicase family protein	9.02	11.23	9.73	1	0.93	-1.07871	0.0685305	1.15416	1.15416
MD00G1068800	basic helix-loop-helix (bHLH) DNA-binding superfamily protein;function=basic helix-loop-helix (bHLH) DNA-binding superfamily protein	0.88	0.82	1.28	0.773541	0.69	-1.45455	0.311429	0.640625	-1.56098
MD00G1069300	Subtilase family protein;function=Subtilase family protein	0	0	0	NA	1	#DIV/0!	NA	#DIV/0!	#DIV/0!
MD00G1069500	Subtilase family protein;function=Subtilase family protein	0	0	0	NA	1	#DIV/0!	NA	#DIV/0!	#DIV/0!
MD00G1069800	copper chaperone for SOD1;function=copper chaperone for SOD1	4.75	5.23	5.71	0.633251	0.83	-1.20211	0.981233	0.915937	-1.09178
MD00G1069900		0	0	0	NA	1	#DIV/0!	NA	#DIV/0!	#DIV/0!
MD00G1070000	F-box family protein;function=F-box family protein	32.58	37.73	65.06	3.46001e-07	0.5	-1.99693	4.42383e-09	0.579926	-1.72436
MD00G1070100	F-box and associated interaction domains-containing protein;function=F-box and associated interaction domains-containing protein	11.55	10.42	22.05	0.000149644	0.52	-1.90909	2.46158e-10	0.472562	-2.11612
MD00G1070400	general control non-repressible 4;function=general control non-repressible 4	20.11	22.48	19.44	0.227304	1.03	1.03	0.00532644	1.15638	1.15638
MD00G1070500	Pectin lyase-like superfamily protein;function=Pectin lyase-like superfamily protein	0	0	0	NA	1	#DIV/0!	NA	#DIV/0!	#DIV/0!
MD00G1070600	triosephosphate isomerase;function=triosephosphate isomerase	37.84	38.72	41.89	1	0.9	-1.10703	1	0.924326	-1.08187
MD00G1070700	actin-related protein 8;function=actin-related protein 8	7.94	7.26	9.18	0.84014	0.86	-1.15617	0.227699	0.79085	-1.26446
MD00G1070800	NB-ARC domain-containing disease resistance protein;function=NB-ARC domain-containing disease resistance protein	0.07	0.07	0.25	0.244306	0.28	-3.57143	0.155548	0.28	-3.57143
MD00G1071000	Cytosol aminopeptidase family protein;function=Cytosol aminopeptidase family protein	34.8	38.26	29.25	0.0410486	1.19	1.19	0.000489515	1.30803	1.30803
MD00G1071100	Cytosol aminopeptidase family protein;function=Cytosol aminopeptidase family protein	18.25	18.89	14.3	0.0577993	1.28	1.28	0.00544373	1.32098	1.32098
MD00G1071200	FAD/NAD(P)-binding oxidoreductase family protein;function=FAD/NAD(P)-binding oxidoreductase family protein	21.13	20.82	25.33	0.612286	0.83	-1.19877	0.263632	0.82195	-1.21662
MD00G1071300	P-loop containing nucleoside triphosphate hydrolases superfamily protein;function=P-loop containing nucleoside triphosphate hydrolases superfamily protein	3.41	3.65	4.1	0.664988	0.83	-1.20235	0.879138	0.890244	-1.12329
MD00G1071500	Tetratricopeptide repeat (TPR)-like superfamily protein;function=Tetratricopeptide repeat (TPR)-like superfamily protein	0	0	0	NA	1	#DIV/0!	NA	#DIV/0!	#DIV/0!
MD00G1071600	Tetratricopeptide repeat (TPR)-like superfamily protein;function=Tetratricopeptide repeat (TPR)-like superfamily protein	0.04	0.02	0.05	1	0.77	-1.25	1	0.4	-2.5
MD00G1071700	transferring acyl groups;function=transferring acyl groups	0.38	0.51	0.44	1	0.88	-1.15789	0.969634	1.15909	1.15909
MD00G1071800	RING/U-box superfamily protein;function=RING/U-box superfamily protein	0.53	0.49	0.51	0.930201	1.04	1.04	1	0.960784	-1.04082
MD00G1071900	SNARE associated Golgi protein family;function=SNARE associated Golgi protein family	3.05	3.19	3.36	1	0.91	-1.10164	1	0.949405	-1.05329
MD00G1072100	Leucine-rich repeat protein kinase family protein;function=Leucine-rich repeat protein kinase family protein	0.37	0.3	0.63	0.265833	0.59	-1.7027	0.0414021	0.47619	-2.1
MD00G1072200	ACC synthase 10;function=ACC synthase 10	3.27	3.33	3.82	1	0.86	-1.1682	0.951426	0.871728	-1.14715
MD00G1072300	Pre-mRNA-processing-splicing factor;function=Pre-mRNA-processing-splicing factor	6.64	7.15	8.81	0.40005	0.75	-1.32681	0.356936	0.811578	-1.23217
MD00G1072400		0	0	0	NA	1	#DIV/0!	NA	#DIV/0!	#DIV/0!
MD00G1072500	NAD(P)-binding Rossmann-fold superfamily protein;function=NAD(P)-binding Rossmann-fold superfamily protein	39.93	24.95	15.26	1.10454e-07	2.62	2.62	6.58271e-08	1.63499	1.63499
MD00G1072600		0.03	0	0.09	1	0.33	-3	0.711749	0	#DIV/0!
MD00G1072700	ubiquitin-specific protease 8;function=ubiquitin-specific protease 8	2.75	2.25	3.78	0.116306	0.73	-1.37455	0.00146103	0.595238	-1.68
MD00G1072800		1.89	1.78	1.68	0.841686	1.13	1.13	0.894228	1.05952	1.05952
MD00G1072900	NB-ARC domain-containing disease resistance protein;function=NB-ARC domain-containing disease resistance protein	0	0	0.02	1	0.45	#DIV/0!	1	0	#DIV/0!
MD00G1073000	NB-ARC domain-containing disease resistance protein;function=NB-ARC domain-containing disease resistance protein	0	0	0	NA	1	#DIV/0!	NA	#DIV/0!	#DIV/0!
MD00G1073100	NB-ARC domain-containing disease resistance protein;function=NB-ARC domain-containing disease resistance protein	0	0	0	NA	1	#DIV/0!	NA	#DIV/0!	#DIV/0!
MD00G1073200	Protein of unknown function;function=Protein of unknown function	428.29	423.08	378.19	0.230033	1.13	1.13	0.249374	1.1187	1.1187
MD00G1073300	pentatricopeptide (PPR) domain protein 40;function=pentatricopeptide (PPR) domain protein 40	1.41	1.28	1.41	0.771586	1	-1	1	0.907801	-1.10156
MD00G1073400	Protein of unknown function (DUF581);function=Protein of unknown function (DUF581)	27.08	23.13	12.22	1.23475e-22	2.22	2.22	4.50153e-12	1.8928	1.8928
MD00G1073500		0	0	0	NA	1	#DIV/0!	NA	#DIV/0!	#DIV/0!
MD00G1073700	translocase of the outer mitochondrial membrane 6;function=translocase of the outer mitochondrial membrane 6	1.68	2.48	1.56	1	1.08	1.08	0.560381	1.58974	1.58974
MD00G1073900	Protein of unknown function;function=Protein of unknown function	7.48	6.48	4.54	0.301038	1.65	1.65	0.381628	1.42731	1.42731
MD00G1074000	4-lactone dehydrogenase;function=4-lactone dehydrogenase	29.25	29.44	28.88	0.358948	1.01	1.01	0.370314	1.01939	1.01939
MD00G1074100	SEC14 cytosolic factor family protein / phosphoglyceride transfer family protein;function=SEC14 cytosolic factor family protein / phosphoglyceride transfer family protein	11.53	11.68	11.25	0.878918	1.02	1.02	0.858108	1.03822	1.03822
MD00G1074600	lycopene cyclase;function=lycopene cyclase	0	0	0	NA	1	#DIV/0!	NA	#DIV/0!	#DIV/0!
MD00G1074700	lycopene cyclase;function=lycopene cyclase	0	0	0	NA	1	#DIV/0!	NA	#DIV/0!	#DIV/0!
MD00G1075000	UDP-glucose 6-dehydrogenase family protein;function=UDP-glucose 6-dehydrogenase family protein	0.13	0.21	0.11	1	1.2	1.2	0.558741	1.90909	1.90909
MD00G1075100	microtubule-associated proteins 70-2;function=microtubule-associated proteins 70-2	3	2.72	3.36	1	0.89	-1.12	0.665766	0.809524	-1.23529
MD00G1075200	UDP-glucosyl transferase 76E2;function=UDP-glucosyl transferase 76E2	0.92	1.4	0.98	1	0.93	-1.06522	0.227965	1.42857	1.42857
MD00G1075300	Calcium-binding EF-hand family protein;function=Calcium-binding EF-hand family protein	9.95	9.88	11.21	1	0.89	-1.12663	0.849603	0.881356	-1.13462
MD00G1075400	Glycosyl hydrolase superfamily protein;function=Glycosyl hydrolase superfamily protein	56.19	60.24	55.42	0.318243	1.01	1.01	0.053707	1.08697	1.08697
MD00G1075500	ferredoxin 3;function=ferredoxin 3	12.86	14.17	10.5	0.0546719	1.23	1.23	0.00148983	1.34952	1.34952
MD00G1075600	Protein of unknown function;function=Protein of unknown function	0.03	0.06	0.08	1	0.33	-2.66667	1	0.75	-1.33333
MD00G1075700	Protein of unknown function;function=Protein of unknown function	113.32	115.06	126.46	1	0.9	-1.11595	0.940456	0.909853	-1.09908
MD00G1075800	Mitochondrial substrate carrier family protein;function=Mitochondrial substrate carrier family protein	5.16	5	5.11	0.52563	1.01	1.01	0.820087	0.978474	-1.022
MD00G1076000	Pentatricopeptide repeat (PPR) superfamily protein;function=Pentatricopeptide repeat (PPR) superfamily protein	0.31	0.35	0.34	1	0.93	-1.09677	1	1.02941	1.02941
MD00G1076100	Protein of unknown function;function=Protein of unknown function	0.4	0.27	0.55	1	0.72	-1.375	0.756386	0.490909	-2.03704
MD00G1076200	Tetratricopeptide repeat (TPR)-like superfamily protein;function=Tetratricopeptide repeat (TPR)-like superfamily protein	0.13	0.11	0.23	1	0.56	-1.76923	0.656988	0.478261	-2.09091
MD00G1076300	calnexin 1;function=calnexin 1	35.52	45.43	37.07	0.812835	0.96	-1.04364	0.036783	1.22552	1.22552
MD00G1076400	TUDOR-SN protein 1;function=TUDOR-SN protein 1	9.01	10.52	9.93	1	0.91	-1.10211	0.171523	1.05942	1.05942
MD00G1076500	Amidase family protein;function=Amidase family protein	0	0	0.01	1	0.71	#DIV/0!	1	0	#DIV/0!
MD00G1076700	Amidase family protein;function=Amidase family protein	6.34	7.05	5.52	0.0607604	1.15	1.15	0.00268641	1.27717	1.27717
MD00G1076800	inositol polyphosphate kinase 2 beta;function=inositol polyphosphate kinase 2 beta	40.72	40.1	35.86	0.0462298	1.14	1.14	0.0959132	1.11824	1.11824
MD00G1076900	Zn-dependent exopeptidases superfamily protein;function=Zn-dependent exopeptidases superfamily protein	11.45	10.41	13.12	1	0.87	-1.14585	0.345595	0.793445	-1.26033
MD00G1077000	RAB GTPase homolog A1B;function=RAB GTPase homolog A1B	8.65	8.68	6.46	0.0133594	1.34	1.34	0.00662886	1.34365	1.34365
MD00G1077100	anaphase promoting complex 6;function=anaphase promoting complex 6	1.72	1.92	1.84	1	0.93	-1.06977	1	1.04348	1.04348
MD00G1077200	anaphase promoting complex 6;function=anaphase promoting complex 6	0	0.45	0.07	1	0.15	#DIV/0!	0.49624	6.42857	6.42857
MD00G1077300	receptor like protein 2;function=receptor like protein 2	4.56	4.66	6.12	0.391958	0.74	-1.34211	0.21213	0.761438	-1.3133
MD00G1077400	receptor like protein 2;function=receptor like protein 2	16.49	17.78	23.39	0.181742	0.7	-1.41844	0.272582	0.760154	-1.31552
MD00G1077500	UDP-Glycosyltransferase superfamily protein;function=UDP-Glycosyltransferase superfamily protein	1.54	1.79	1.92	1	0.81	-1.24675	1	0.932292	-1.07263
MD00G1077600	receptor like protein 3;function=receptor like protein 3	2.98	2.58	2.81	0.811635	1.06	1.06	1	0.918149	-1.08915
MD00G1077700	Leucine-rich receptor-like protein kinase family protein;function=Leucine-rich receptor-like protein kinase family protein	0.1	0.21	0.12	1	0.83	-1.2	0.988196	1.75	1.75
MD00G1077800	receptor like protein 2;function=receptor like protein 2	5.25	5.58	8.12	0.0612147	0.65	-1.54667	0.198074	0.687192	-1.4552
MD00G1077900	UDP-Glycosyltransferase superfamily protein;function=UDP-Glycosyltransferase superfamily protein	3.55	3.92	6.35	0.0370821	0.56	-1.78873	0.0473302	0.617323	-1.6199
MD00G1078000	UDP-Glycosyltransferase superfamily protein;function=UDP-Glycosyltransferase superfamily protein	4.52	3.86	4.82	0.994242	0.94	-1.06637	0.969633	0.80083	-1.2487
MD00G1078100	FORMS APLOID AND BINUCLEATE CELLS 1A;function=FORMS APLOID AND BINUCLEATE CELLS 1A	2.32	2.46	3.35	0.0289022	0.69	-1.44397	0.0428502	0.734328	-1.36179
MD00G1078200	Putative membrane lipoprotein;function=Putative membrane lipoprotein	1.27	1.85	2.24	0.228859	0.57	-1.76378	0.909754	0.825893	-1.21081
MD00G1078300	homolog of histone chaperone HIRA;function=homolog of histone chaperone HIRA	3.53	3.73	5.11	0.127901	0.69	-1.44759	0.177826	0.729941	-1.36997
MD00G1078400	Regulator of Vps4 activity in the MVB pathway protein;function=Regulator of Vps4 activity in the MVB pathway protein	7.3	8.83	8.66	0.845313	0.84	-1.1863	0.5691	1.01963	1.01963
MD00G1078500	Leucine-rich repeat protein kinase family protein;function=Leucine-rich repeat protein kinase family protein	12.57	12.17	14.7	0.802144	0.85	-1.16945	0.317965	0.827891	-1.20789
MD00G1078600	Ankyrin repeat family protein;function=Ankyrin repeat family protein	29.29	27.66	30.35	0.901181	0.97	-1.03619	0.999433	0.911367	-1.09725
MD00G1078900	RECQ helicase L2;function=RECQ helicase L2	3.23	2.97	4.36	0.205656	0.74	-1.34985	0.0151068	0.681193	-1.46801
MD00G1079100	Leucine-rich repeat protein kinase family protein;function=Leucine-rich repeat protein kinase family protein	0.69	0.72	0.98	0.411827	0.71	-1.42029	0.404509	0.734694	-1.36111
MD00G1079200	SAC domain-containing protein 8;function=SAC domain-containing protein 8	5.27	5.92	8.16	0.00774346	0.65	-1.54839	0.0305943	0.72549	-1.37838
MD00G1079300	PHF5-like protein;function=PHF5-like protein	7.24	8.32	13.27	0.0271624	0.55	-1.83287	0.186238	0.626978	-1.59495
MD00G1079400	SAC domain-containing protein 8;function=SAC domain-containing protein 8	3.13	3.98	4.98	0.193587	0.63	-1.59105	0.584162	0.799197	-1.25126
MD00G1079500	SAC domain-containing protein 8;function=SAC domain-containing protein 8	1.04	1.41	1.62	0.962423	0.64	-1.55769	1	0.87037	-1.14894
MD00G1079600		0	0	0.17	1	0.06	#DIV/0!	0.88331	0	#DIV/0!
MD00G1079700		0	0	0	NA	1	#DIV/0!	NA	#DIV/0!	#DIV/0!
MD00G1079900	PHF5-like protein;function=PHF5-like protein	1.11	1.57	1.68	0.735677	0.66	-1.51351	1	0.934524	-1.07006
MD00G1080000	Leucine-rich repeat protein kinase family protein;function=Leucine-rich repeat protein kinase family protein	0.3	0.34	0.56	0.260626	0.53	-1.86667	0.240308	0.607143	-1.64706
MD00G1080100	acyl-CoA oxidase 4;function=acyl-CoA oxidase 4	2.25	2.8	3.87	0.101337	0.58	-1.72	0.348249	0.723514	-1.38214
MD00G1080200		0.48	0.81	0.5	1	0.95	-1.04167	0.423337	1.62	1.62
MD00G1080300		1.52	1.58	1.94	0.945338	0.78	-1.27632	0.908665	0.814433	-1.22785
MD00G1080400	Protein of unknown function;function=Protein of unknown function	16.4	17.59	24.49	0.000147888	0.67	-1.49329	0.00118531	0.718252	-1.39227
MD00G1080500	Pyridoxal phosphate (PLP)-dependent transferases superfamily protein;function=Pyridoxal phosphate (PLP)-dependent transferases superfamily protein	0	0.07	0.04	1	0.23	#DIV/0!	1	1.75	1.75
MD00G1080600	Pyridoxal phosphate (PLP)-dependent transferases superfamily protein;function=Pyridoxal phosphate (PLP)-dependent transferases superfamily protein	2.02	1.65	2.1	1	0.96	-1.0396	0.82449	0.785714	-1.27273
MD00G1080700	adenylosuccinate synthase;function=adenylosuccinate synthase	26.46	26.85	30.51	0.990688	0.87	-1.15306	0.771126	0.880039	-1.13631
MD00G1080800	FAD/NAD(P)-binding oxidoreductase family protein;function=FAD/NAD(P)-binding oxidoreductase family protein	20.64	20.08	20.18	0.498584	1.02	1.02	0.796151	0.995045	-1.00498
MD00G1080900	O-fucosyltransferase family protein;function=O-fucosyltransferase family protein	0.6	0.56	0.71	1	0.84	-1.18333	0.800427	0.788732	-1.26786
MD00G1081000	EXS (ERD1/XPR1/SYG1) family protein;function=EXS (ERD1/XPR1/SYG1) family protein	0.01	0	0	1	0.8	0	NA	#DIV/0!	#DIV/0!
MD00G1081100	EXS (ERD1/XPR1/SYG1) family protein;function=EXS (ERD1/XPR1/SYG1) family protein	0	0	0	NA	1	#DIV/0!	NA	#DIV/0!	#DIV/0!
MD00G1081200	EXS (ERD1/XPR1/SYG1) family protein;function=EXS (ERD1/XPR1/SYG1) family protein	0.07	0.08	0.09	1	0.76	-1.28571	1	0.888889	-1.125
MD00G1081300	EXS (ERD1/XPR1/SYG1) family protein;function=EXS (ERD1/XPR1/SYG1) family protein	0.01	0	0	1	0.8	0	NA	#DIV/0!	#DIV/0!
MD00G1081400	EXS (ERD1/XPR1/SYG1) family protein;function=EXS (ERD1/XPR1/SYG1) family protein	0	0.04	0.01	1	0.71	#DIV/0!	0.849414	4	4
MD00G1081500	fucosyltransferase 1;function=fucosyltransferase 1	0	0	0	NA	1	#DIV/0!	NA	#DIV/0!	#DIV/0!
MD00G1081600	FKBP-like peptidyl-prolyl cis-trans isomerase family protein;function=FKBP-like peptidyl-prolyl cis-trans isomerase family protein	21.43	22.07	18.03	0.0749554	1.19	1.19	0.0215223	1.22407	1.22407
MD00G1081700	HSP20-like chaperones superfamily protein;function=HSP20-like chaperones superfamily protein	0	0	0	NA	1	#DIV/0!	NA	#DIV/0!	#DIV/0!
MD00G1081800	myb domain protein 16;function=myb domain protein 16	0	0	0	NA	1	#DIV/0!	NA	#DIV/0!	#DIV/0!
MD00G1081900	heat shock protein 90.1;function=heat shock protein 90.1	0.35	0.08	0.1	0.687611	3.6	3.6	1	0.8	-1.25
MD00G1082000	Protein of unknown function;function=Protein of unknown function	5.03	5.05	4.39	0.82224	1.14	1.14	0.785218	1.15034	1.15034
MD00G1082100	Leucine-rich receptor-like protein kinase family protein;function=Leucine-rich receptor-like protein kinase family protein	1.39	1.24	1.42	1	0.98	-1.02158	1	0.873239	-1.14516
MD00G1082200	receptor like protein 2;function=receptor like protein 2	0	0.06	0.03	0.943252	0.36	#DIV/0!	0.961979	2	2
MD00G1082300	Leucine-rich receptor-like protein kinase family protein;function=Leucine-rich receptor-like protein kinase family protein	2.31	2.21	1.49	0.215132	1.55	1.55	0.0073556	1.48322	1.48322
MD00G1082400	receptor like protein 3;function=receptor like protein 3	0.04	0.06	0.05	1	0.91	-1.25	1	1.2	1.2
MD00G1082500	receptor like protein 3;function=receptor like protein 3	0.09	0.1	0.06	1	1.47	1.47	1	1.66667	1.66667
MD00G1082600	Leucine-rich receptor-like protein kinase family protein;function=Leucine-rich receptor-like protein kinase family protein	0.03	0.04	0.04	1	0.71	-1.33333	1	1	-1
MD00G1082700		0.25	0.13	0.04	0.991642	6.3	6.3	1	3.25	3.25
MD00G1082800	Leucine-rich receptor-like protein kinase family protein;function=Leucine-rich receptor-like protein kinase family protein	0.08	0.08	0	1	7.6	7.6	1	#DIV/0!	0
MD00G1082900	receptor like protein 2;function=receptor like protein 2	0.12	0.18	0.12	1	0.97	-1	0.873068	1.5	1.5
MD00G1083000	ACT domain repeat 8;function=ACT domain repeat 8	1.18	1.06	0.65	0.285692	1.8	1.8	0.200202	1.63077	1.63077
MD00G1083100	AT-hook motif nuclear-localized protein 1;function=AT-hook motif nuclear-localized protein 1	6.73	7.62	6.72	0.720031	1	-0.998514	0.152888	1.13393	1.13393
MD00G1083200	Protein of unknown function;function=Protein of unknown function	0	0.05	0.01	1	0.71	#DIV/0!	1	5	5
MD00G1083300	flavin-dependent monooxygenase 1;function=flavin-dependent monooxygenase 1	0.02	0	0.02	1	0.83	-1	1	0	#DIV/0!
MD00G1083400	MATE efflux family protein;function=MATE efflux family protein	0.65	0.89	1	0.653683	0.66	-1.53846	1	0.89	-1.1236
MD00G1083500	flavin-dependent monooxygenase 1;function=flavin-dependent monooxygenase 1	0.02	0.03	0.02	1	1.33	1.33	1	1.5	1.5
MD00G1083600	Flavin-binding monooxygenase family protein;function=Flavin-binding monooxygenase family protein	0.06	0.09	0.04	0.932588	1.63	1.63	0.849414	2.25	2.25
MD00G1083700	MATE efflux family protein;function=MATE efflux family protein	4.77	4.82	6.03	0.338376	0.79	-1.26415	0.422463	0.799337	-1.25104
MD00G1083800	lysm domain GPI-anchored protein 2 precursor;function=lysm domain GPI-anchored protein 2 precursor	3.27	3.07	3.12	0.462508	1.05	1.05	0.933663	0.983974	-1.01629
MD00G1083900	glycerol-3-phosphate acyltransferase 9;function=glycerol-3-phosphate acyltransferase 9	10.08	10.51	9.22	0.423933	1.09	1.09	0.152012	1.13991	1.13991
MD00G1084000	Ribosomal protein L30/L7 family protein;function=Ribosomal protein L30/L7 family protein	7.14	7.55	6.35	0.545687	1.12	1.12	0.549292	1.18898	1.18898
MD00G1084200	Mitochondrial transcription termination factor family protein;function=Mitochondrial transcription termination factor family protein	0.68	0.55	0.49	0.479634	1.38	1.38	0.84177	1.12245	1.12245
MD00G1084300	Cysteine/Histidine-rich C1 domain family protein;function=Cysteine/Histidine-rich C1 domain family protein	0.31	0.23	0.36	1	0.87	-1.16129	0.422461	0.638889	-1.56522
MD00G1084400	Protein of unknown function;function=Protein of unknown function	0.12	0.1	0.18	0.974562	0.67	-1.5	0.691063	0.555556	-1.8
MD00G1084500	isopentenyltransferase 5;function=isopentenyltransferase 5	0	0	0	NA	1	#DIV/0!	NA	#DIV/0!	#DIV/0!
MD00G1084600	DYNAMIN-like 1E;function=DYNAMIN-like 1E	2.96	3.53	2.48	0.0775579	1.2	1.2	0.00104511	1.42339	1.42339
MD00G1084700	cysteine-rich RLK (RECEPTOR-like protein kinase) 8;function=cysteine-rich RLK (RECEPTOR-like protein kinase) 8	0.02	0.01	0.03	1	0.62	-1.5	1	0.333333	-3
MD00G1084800	serpin 3;function=serpin 3	0.08	0	0.12	1	0.66	-1.5	1	0	#DIV/0!
MD00G1084900	purine permease 10;function=purine permease 10	0	0	0	NA	1	#DIV/0!	NA	#DIV/0!	#DIV/0!
MD00G1085000		0.55	0.17	0.12	0.226764	4.42	4.42	1	1.41667	1.41667
MD00G1085100	CTP synthase family protein;function=CTP synthase family protein	6.08	5.47	6.85	1	0.89	-1.12664	0.364914	0.79854	-1.25229
MD00G1085200	S-adenosyl-L-methionine-dependent methyltransferases superfamily protein;function=S-adenosyl-L-methionine-dependent methyltransferases superfamily protein	43.83	46.63	47.22	1	0.93	-1.07734	0.659248	0.987505	-1.01265
MD00G1085300	NAC (No Apical Meristem) domain transcriptional regulator superfamily protein;function=NAC (No Apical Meristem) domain transcriptional regulator superfamily protein	0	0	0	NA	1	#DIV/0!	NA	#DIV/0!	#DIV/0!
MD00G1085400		1.75	1.57	2.33	0.95346	0.75	-1.33143	0.740339	0.67382	-1.48408
MD00G1085500	vacuolar proton ATPase A3;function=vacuolar proton ATPase A3	18.69	17.92	21.07	0.983115	0.89	-1.12734	0.428204	0.850498	-1.17578
MD00G1085600	Minichromosome maintenance (MCM2/3/5) family protein;function=Minichromosome maintenance (MCM2/3/5) family protein	0.22	0.27	0.18	0.8631	1.21	1.21	0.550387	1.5	1.5
MD00G1085700	Zn-dependent exopeptidases superfamily protein;function=Zn-dependent exopeptidases superfamily protein	0	0	0.11	1	0.09	#DIV/0!	1	0	#DIV/0!
MD00G1085800	cinnamyl alcohol dehydrogenase homolog 3;function=cinnamyl alcohol dehydrogenase homolog 3	0	0	0	NA	1	#DIV/0!	NA	#DIV/0!	#DIV/0!
MD00G1085900	XB3 ortholog 2 in Arabidopsis thaliana;function=XB3 ortholog 2 in Arabidopsis thaliana	5.41	6.02	5.21	0.530463	1.04	1.04	0.0673779	1.15547	1.15547
MD00G1086100	ATP binding microtubule motor family protein;function=ATP binding microtubule motor family protein	1.68	1.53	1.84	1	0.91	-1.09524	0.817475	0.831522	-1.20261
MD00G1086200	LYR family of Fe/S cluster biogenesis protein;function=LYR family of Fe/S cluster biogenesis protein	49.73	49.89	44.27	0.030623	1.12	1.12	0.139622	1.12695	1.12695
MD00G1086300	Tetratricopeptide repeat (TPR)-like superfamily protein;function=Tetratricopeptide repeat (TPR)-like superfamily protein	0.05	0	0.04	1	1.5	1.5	1	0	#DIV/0!
MD00G1086500	Protein of unknown function (DUF604);function=Protein of unknown function (DUF604)	5.4	5.59	5.46	0.782363	0.99	-1.01111	0.615464	1.02381	1.02381
MD00G1086800	Clp amino terminal domain-containing protein;function=Clp amino terminal domain-containing protein	0.3	0.31	0.34	1	0.9	-1.13333	1	0.911765	-1.09677
MD00G1086900	Protein of unknown function;function=Protein of unknown function	0.02	0.15	0.12	0.606356	0.14	-6	1	1.25	1.25
MD00G1087000	uridine-ribohydrolase 2;function=uridine-ribohydrolase 2	4.92	5.16	5.64	0.854742	0.87	-1.14634	1	0.914894	-1.09302
MD00G1087100	4-trisphosphate 5/6-kinase 4;function=4-trisphosphate 5/6-kinase 4	0.06	0.04	0.06	1	1.14	1.14	1	0.666667	-1.5
MD00G1087200		0	0	0	NA	1	#DIV/0!	NA	#DIV/0!	#DIV/0!
MD00G1087300	RNA-binding protein;function=RNA-binding protein	12.88	14.42	13.42	0.795156	0.96	-1.04193	0.15966	1.07452	1.07452
MD00G1087400	chloroplast outer envelope protein 37;function=chloroplast outer envelope protein 37	96	95.45	95.82	0.355517	1	-0.998125	0.448437	0.996139	-1.00388
MD00G1087500	Protein of unknown function;function=Protein of unknown function	81.12	77.42	67.15	0.00717948	1.21	1.21	0.00650517	1.15294	1.15294
MD00G1087600	Endonuclease/exonuclease/phosphatase family protein;function=Endonuclease/exonuclease/phosphatase family protein	0.04	0.04	0.03	1	1.18	1.18	1	1.33333	1.33333
MD00G1087700	Ankyrin repeat family protein;function=Ankyrin repeat family protein	3.6	4.18	5.07	0.109701	0.71	-1.40833	0.369169	0.824458	-1.21292
MD00G1087800	Pectin lyase-like superfamily protein;function=Pectin lyase-like superfamily protein	0	0	0	NA	1	#DIV/0!	NA	#DIV/0!	#DIV/0!
MD00G1087900	Pectin lyase-like superfamily protein;function=Pectin lyase-like superfamily protein	0	0	0	NA	1	#DIV/0!	NA	#DIV/0!	#DIV/0!
MD00G1088100	S-adenosyl-L-methionine-dependent methyltransferases superfamily protein;function=S-adenosyl-L-methionine-dependent methyltransferases superfamily protein	26.12	20.58	16.15	2.36155e-05	1.62	1.62	0.0205273	1.2743	1.2743
MD00G1088300	Peroxidase superfamily protein;function=Peroxidase superfamily protein	0	0	0	NA	1	#DIV/0!	NA	#DIV/0!	#DIV/0!
MD00G1088400	Peroxidase superfamily protein;function=Peroxidase superfamily protein	0	0	0	NA	1	#DIV/0!	NA	#DIV/0!	#DIV/0!
MD00G1088500	cystathionine beta-lyase;function=cystathionine beta-lyase	0.12	0.08	0.12	1	1	-1	1	0.666667	-1.5
MD00G1088600	Plant protein 1589 of unknown function;function=Plant protein 1589 of unknown function	5.06	5.15	6.25	0.460337	0.81	-1.23518	0.372003	0.824	-1.21359
MD00G1089100	RmlC-like cupins superfamily protein;function=RmlC-like cupins superfamily protein	275.66	262.92	259.61	0.325388	1.06	1.06	0.45925	1.01275	1.01275
MD00G1089200	ATP-dependent Clp protease;function=ATP-dependent Clp protease	8.96	9.94	12.31	0.210379	0.73	-1.37388	0.407208	0.807474	-1.23843
MD00G1089400	silencing defective 5;function=silencing defective 5	0.04	0.04	0.12	0.579935	0.32	-3	0.441779	0.333333	-3
MD00G1089500	Protein of unknown function;function=Protein of unknown function	1.75	1.62	1.66	1	1.06	1.06	1	0.975904	-1.02469
MD00G1089600	Seven transmembrane MLO family protein;function=Seven transmembrane MLO family protein	6.81	6.67	6.4	0.534904	1.06	1.06	0.490676	1.04219	1.04219
MD00G1089700	GTP-binding family protein;function=GTP-binding family protein	21.94	22.59	24.39	0.986318	0.9	-1.11167	1	0.926199	-1.07968
MD00G1089800		2.47	3.03	1.85	0.510191	1.34	1.34	0.0250032	1.63784	1.63784
MD00G1089900	Exonuclease family protein;function=Exonuclease family protein	0.06	0.26	0.09	1	0.66	-1.5	0.461756	2.88889	2.88889
MD00G1090000	Leucine-rich repeat (LRR) family protein;function=Leucine-rich repeat (LRR) family protein	8.82	8.62	10.02	1	0.88	-1.13605	0.768423	0.860279	-1.16241
MD00G1090300		2.47	2.52	3.89	0.593293	0.64	-1.5749	0.383239	0.647815	-1.54365
MD00G1090500		0.51	0.78	1.14	0.233303	0.45	-2.23529	0.471442	0.684211	-1.46154
MD00G1090600		5.31	3.8	4.74	0.932988	1.12	1.12	0.789558	0.801688	-1.24737
MD00G1090900	phospholipase D alpha 1;function=phospholipase D alpha 1	3.1	3.11	3.97	0.701016	0.78	-1.28065	0.347574	0.783375	-1.27653
MD00G1091100	Ubiquitin-associated/translation elongation factor EF1B protein;function=Ubiquitin-associated/translation elongation factor EF1B protein	5.58	5.6	6.62	1	0.84	-1.18638	0.638956	0.845921	-1.18214
MD00G1091200	Protein of unknown function (DUF788);function=Protein of unknown function (DUF788)	9.85	8.14	10.29	1	0.96	-1.04467	0.228327	0.791059	-1.26413
MD00G1091400	Protein kinase superfamily protein;function=Protein kinase superfamily protein	16.76	17.01	16.37	0.861618	1.02	1.02	0.764685	1.0391	1.0391
MD00G1091500		0.47	0.25	0.4	1	1.18	1.18	0.921335	0.625	-1.6
MD00G1091600	Protein kinase superfamily protein;function=Protein kinase superfamily protein	8.01	7.82	9.11	1	0.88	-1.13733	0.601228	0.858397	-1.16496
MD00G1091800	sirtuin 2;function=sirtuin 2	8.79	5.97	9.81	1	0.9	-1.11604	2.50778e-05	0.608563	-1.64322
MD00G1091900	Putative membrane lipoprotein;function=Putative membrane lipoprotein	0	0	0	NA	1	#DIV/0!	NA	#DIV/0!	#DIV/0!
MD00G1092000		2.91	3.05	2.31	0.467681	1.26	1.26	0.15052	1.32035	1.32035
MD00G1092100	hAT family dimerisation domain;function=hAT family dimerisation domain	1.33	1.26	1.59	0.867459	0.83	-1.19549	0.471722	0.792453	-1.2619
MD00G1092300	high response to osmotic stress 10;function=high response to osmotic stress 10	0.33	0.37	0.19	0.737062	1.72	1.72	0.574289	1.94737	1.94737
MD00G1092400	GAST1 protein homolog 1;function=GAST1 protein homolog 1	0	0	0	NA	1	#DIV/0!	NA	#DIV/0!	#DIV/0!
MD00G1092500	GAST1 protein homolog 1;function=GAST1 protein homolog 1	10.24	8.26	12.78	0.971327	0.8	-1.24805	0.0131414	0.646322	-1.54722
MD00G1092600	Protein of unknown function;function=Protein of unknown function	2.04	2.01	1.87	0.759541	1.09	1.09	0.737359	1.07487	1.07487
MD00G1092700	Plant neutral invertase family protein;function=Plant neutral invertase family protein	0.03	0	0	1	3	3	NA	#DIV/0!	#DIV/0!
MD00G1092800	cytomatrix protein-related;function=cytomatrix protein-related	0.68	0.58	0.82	1	0.84	-1.20588	1	0.707317	-1.41379
MD00G1092900	NAD(P)-linked oxidoreductase superfamily protein;function=NAD(P)-linked oxidoreductase superfamily protein	1.06	1.49	1.33	1	0.8	-1.25472	0.794597	1.1203	1.1203
MD00G1093000	5'-3' exonuclease family protein;function=5'-3' exonuclease family protein	16.1	18.56	16.46	0.994983	0.98	-1.02236	0.228099	1.12758	1.12758
MD00G1093200	DUF584;function=DUF584	0.54	0.6	0.73	1	0.74	-1.35185	1	0.821918	-1.21667
MD00G1093300	Pentatricopeptide repeat (PPR) superfamily protein;function=Pentatricopeptide repeat (PPR) superfamily protein	11.51	13.61	12.77	1	0.9	-1.10947	0.276711	1.06578	1.06578
MD00G1093400	subtilase family protein;function=subtilase family protein	6.71	6.26	7.67	0.990979	0.87	-1.14307	0.297533	0.816167	-1.22524
MD00G1093500	Protein of unknown function;function=Protein of unknown function	0.08	0.05	0.04	1	2.28	2.28	1	1.25	1.25
MD00G1093600	GDSL-like Lipase/Acylhydrolase superfamily protein;function=GDSL-like Lipase/Acylhydrolase superfamily protein	0.02	0.02	0.13	0.592378	0.14	-6.5	0.410331	0.153846	-6.5
MD00G1093700	GDSL-like Lipase/Acylhydrolase superfamily protein;function=GDSL-like Lipase/Acylhydrolase superfamily protein	0	0	0	NA	1	#DIV/0!	NA	#DIV/0!	#DIV/0!
MD00G1093800		10.18	9.97	12.57	0.624427	0.81	-1.23477	0.487424	0.793158	-1.26078
MD00G1093900	GDSL-like Lipase/Acylhydrolase superfamily protein;function=GDSL-like Lipase/Acylhydrolase superfamily protein	0	0	0	NA	1	#DIV/0!	NA	#DIV/0!	#DIV/0!
MD00G1094000	GDSL-like Lipase/Acylhydrolase superfamily protein;function=GDSL-like Lipase/Acylhydrolase superfamily protein	0	0	0	NA	1	#DIV/0!	NA	#DIV/0!	#DIV/0!
MD00G1094100	cation/H+ exchanger 18;function=cation/H+ exchanger 18	11.84	12.1	16.02	0.0260432	0.74	-1.35304	0.0159794	0.755306	-1.32397
MD00G1094600	Protein of unknown function;function=Protein of unknown function	0.36	0.23	0.17	0.6557	2.13	2.13	1	1.35294	1.35294
MD00G1094800	Leucine-rich repeat protein kinase family protein;function=Leucine-rich repeat protein kinase family protein	0.02	0.06	0.01	1	1.43	1.43	0.849603	6	6
MD00G1094900	Protein of unknown function;function=Protein of unknown function	3.83	4.25	4.6	0.780274	0.83	-1.20104	1	0.923913	-1.08235
MD00G1095000	allantoinase;function=allantoinase	0	0	0.03	1	0.29	#DIV/0!	0.887422	0	#DIV/0!
MD00G1095100	vWA;function= vWA	0	0.07	0.02	1	0.56	#DIV/0!	0.543063	3.5	3.5
MD00G1095300	type 2;function=type 2	5.33	5.71	6.61	0.599998	0.81	-1.24015	0.744266	0.863843	-1.15762
MD00G1095400	Aluminium induced protein with YGL and LRDR motifs;function=Aluminium induced protein with YGL and LRDR motifs	0	0	0	NA	1	#DIV/0!	NA	#DIV/0!	#DIV/0!
MD00G1095500		0	0	0	NA	1	#DIV/0!	NA	#DIV/0!	#DIV/0!
MD00G1095600	silencing defective 5;function=silencing defective 5	0.98	0.59	0.56	0.183886	1.76	1.76	0.827717	1.05357	1.05357
MD00G1095700	thioredoxin family protein;function=thioredoxin family protein	32.72	32.44	28.61	0.00428943	1.14	1.14	0.0108108	1.13387	1.13387
MD00G1095800	Tetratricopeptide repeat (TPR)-like superfamily protein;function=Tetratricopeptide repeat (TPR)-like superfamily protein	1.75	1.87	1.99	1	0.88	-1.13714	1	0.939698	-1.06417
MD00G1095900	heat shock transcription factor B2A;function=heat shock transcription factor B2A	0.06	0.05	0.01	0.988391	4.43	4.43	1	5	5
MD00G1096000	RING membrane-anchor 1;function=RING membrane-anchor 1	25.33	30.52	28.61	1	0.89	-1.12949	0.385792	1.06676	1.06676
MD00G1096100		0	0	0	NA	1	#DIV/0!	NA	#DIV/0!	#DIV/0!
MD00G1096200	Other Eukaryotes -37 (source: NCBI BLink).;function=Other Eukaryotes -37 (source: NCBI BLink).	0.65	0.83	0.94	0.679854	0.7	-1.44615	1	0.882979	-1.13253
MD00G1096400	STRUBBELIG-receptor family 3;function=STRUBBELIG-receptor family 3	0.11	0.4	0.16	1	0.68	-1.45455	0.698669	2.5	2.5
MD00G1096500	Protein of unknown function;function=Protein of unknown function	0.09	0	0	1	9	9	NA	#DIV/0!	#DIV/0!
MD00G1096600	NAC 014;function=NAC 014	3.33	3.57	4.69	0.126014	0.71	-1.40841	0.143144	0.761194	-1.31373
MD00G1096700	Protein of unknown function;function=Protein of unknown function	0	0	0	NA	1	#DIV/0!	NA	#DIV/0!	#DIV/0!
MD00G1096800	Protein of unknown function;function=Protein of unknown function	3.24	2.97	3.63	1	0.89	-1.12037	0.969764	0.818182	-1.22222
MD00G1096900	Subtilase family protein;function=Subtilase family protein	0.29	0.53	0.8	0.027912	0.37	-2.75862	0.384084	0.6625	-1.50943
MD00G1097000		11.49	11.11	13.49	0.857121	0.85	-1.17406	0.482834	0.823573	-1.21422
MD00G1097100		15.67	14.91	15.06	0.750679	1.04	1.04	1	0.99004	-1.01006
MD00G1097200	vWA;function= vWA	0	0	0	NA	1	#DIV/0!	NA	#DIV/0!	#DIV/0!
MD00G1097300	gamma-soluble NSF attachment protein;function=gamma-soluble NSF attachment protein	12.47	12.79	12.34	0.895525	1.01	1.01	0.530741	1.03647	1.03647
MD00G1097400	Fasciclin-like arabinogalactan family protein;function=Fasciclin-like arabinogalactan family protein	0.07	0.03	0.08	1	0.83	-1.14286	0.98897	0.375	-2.66667
MD00G1097500	JUMONJI 14;function=JUMONJI 14	0.71	0.8	1.26	0.0769205	0.56	-1.77465	0.0690982	0.634921	-1.575
MD00G1097600	Transcription factor jumonji (jmj) family protein / zinc finger (C5HC2 type) family protein;function=Transcription factor jumonji (jmj) family protein / zinc finger (C5HC2 type) family protein	0.24	0.4	0.25	1	0.98	-1.04167	0.760546	1.6	1.6
MD00G1097700		0.3	0.6	0.4	0.975386	0.74	-1.33333	0.808603	1.5	1.5
MD00G1097800	NB-ARC domain-containing disease resistance protein;function=NB-ARC domain-containing disease resistance protein	4.91	4.25	4.46	0.434643	1.1	1.1	1	0.952915	-1.04941
MD00G1098000	AGAMOUS-like 80;function=AGAMOUS-like 80	0	0	0	NA	1	#DIV/0!	NA	#DIV/0!	#DIV/0!
MD00G1098100	group 1 protein;function=group 1 protein	0	0	0	NA	1	#DIV/0!	NA	#DIV/0!	#DIV/0!
MD00G1098200		0.1	0	0.03	0.930234	3	3	1	0	#DIV/0!
MD00G1098300	Transducin/WD40 repeat-like superfamily protein;function=Transducin/WD40 repeat-like superfamily protein	0.32	0.4	0.49	1	0.64	-1.53125	1	0.816327	-1.225
MD00G1098400	transthyretin-like protein;function=transthyretin-like protein	10.04	9.61	9.66	0.71522	1.04	1.04	0.976719	0.994824	-1.0052
MD00G1098500	beta-hydroxyisobutyryl-CoA hydrolase 1;function=beta-hydroxyisobutyryl-CoA hydrolase 1	3.6	4.07	3.41	0.594315	1.06	1.06	0.098179	1.19355	1.19355
MD00G1098700	fatty acid desaturase 5;function=fatty acid desaturase 5	0.03	0.02	0.12	1	0.26	-4	0.558889	0.166667	-6
MD00G1099100	Protein of unknown function;function=Protein of unknown function	5.46	5.43	5.42	0.866762	1.01	1.01	0.940697	1.00185	1.00185
MD00G1099200	zinc transporter 11 precursor;function=zinc transporter 11 precursor	0	0.15	0	NA	1	#DIV/0!	1	#DIV/0!	0
MD00G1099300	ZRT/IRT-like protein 2;function=ZRT/IRT-like protein 2	0	0	0	NA	1	#DIV/0!	NA	#DIV/0!	#DIV/0!
MD00G1099400	zinc transporter 11 precursor;function=zinc transporter 11 precursor	26.63	24.44	41.97	0.000164867	0.63	-1.57604	5.58764e-10	0.582321	-1.71727
MD00G1099500	zinc transporter 11 precursor;function=zinc transporter 11 precursor	0	0.02	0.01	1	0.83	#DIV/0!	1	2	2
MD00G1099600	vesicle-associated membrane protein 726;function=vesicle-associated membrane protein 726	0.66	0.39	0.46	0.758883	1.43	1.43	1	0.847826	-1.17949
MD00G1099700		0.15	0.3	0.15	1	1.01	1.01	0.960912	2	2
MD00G1099800	ribosomal protein S13A;function=ribosomal protein S13A	63.52	78.61	54.66	0.0595317	1.16	1.16	0.000155774	1.43816	1.43816
MD00G1099900	Transducin/WD40 repeat-like superfamily protein;function=Transducin/WD40 repeat-like superfamily protein	0	0	0	NA	1	#DIV/0!	NA	#DIV/0!	#DIV/0!
MD00G1100000	Tpt1 / KptA family;function=Tpt1 / KptA family	6.07	5.46	6.94	0.950799	0.87	-1.14333	0.325137	0.786744	-1.27106
MD00G1100500	Tetratricopeptide repeat (TPR)-like superfamily protein;function=Tetratricopeptide repeat (TPR)-like superfamily protein	0.85	0.67	1.1	0.932717	0.77	-1.29412	0.397837	0.609091	-1.64179
MD00G1100600	Preprotein translocase SecA family protein;function=Preprotein translocase SecA family protein	5.98	6.53	6.12	0.780416	0.98	-1.02341	0.184861	1.06699	1.06699
MD00G1100700	O-methyltransferase 1;function=O-methyltransferase 1	0	0	0.04	1	0.25	#DIV/0!	1	0	#DIV/0!
MD00G1100800	Protein of unknown function;function=Protein of unknown function	0	0	0	NA	1	#DIV/0!	NA	#DIV/0!	#DIV/0!
MD00G1101100	Protein of unknown function;function=Protein of unknown function	0.25	0.24	0.41	0.401351	0.6	-1.64	0.300126	0.585366	-1.70833
MD00G1101200	Plant self-incompatibility protein S1 family;function=Plant self-incompatibility protein S1 family	0	0	0	NA	1	#DIV/0!	NA	#DIV/0!	#DIV/0!
MD00G1101300	heat shock protein 60;function=heat shock protein 60	0.05	0.05	0.04	1	1.25	1.25	1	1.25	1.25
MD00G1101400	cysteine-rich RLK (RECEPTOR-like protein kinase) 27;function=cysteine-rich RLK (RECEPTOR-like protein kinase) 27	0.48	0.82	0.92	0.271506	0.52	-1.91667	1	0.891304	-1.12195
MD00G1101500	cysteine-rich RLK (RECEPTOR-like protein kinase) 25;function=cysteine-rich RLK (RECEPTOR-like protein kinase) 25	0	0	0.01	1	0.83	#DIV/0!	1	0	#DIV/0!
MD00G1101600	subunit B1;function=subunit B1	0	0	0	NA	1	#DIV/0!	NA	#DIV/0!	#DIV/0!
MD00G1101700	cysteine-rich RLK (RECEPTOR-like protein kinase) 26;function=cysteine-rich RLK (RECEPTOR-like protein kinase) 26	0.71	0.83	0.89	1	0.8	-1.25352	1	0.932584	-1.07229
MD00G1101900	cysteine-rich RLK (RECEPTOR-like protein kinase) 25;function=cysteine-rich RLK (RECEPTOR-like protein kinase) 25	0.71	0.61	0.93	0.839489	0.76	-1.30986	0.292538	0.655914	-1.52459
MD00G1102000		0	0.11	0.08	1	0.12	#DIV/0!	1	1.375	1.375
MD00G1102100	cysteine-rich RLK (RECEPTOR-like protein kinase) 25;function=cysteine-rich RLK (RECEPTOR-like protein kinase) 25	1.57	1.53	1.79	1	0.87	-1.14013	0.824292	0.854749	-1.16993
MD00G1102200	cysteine-rich RLK (RECEPTOR-like protein kinase) 25;function=cysteine-rich RLK (RECEPTOR-like protein kinase) 25	1.1	0.92	0.93	0.677468	1.18	1.18	1	0.989247	-1.01087
MD00G1102300		0.08	0.04	0.02	1	3.64	3.64	1	2	2
MD00G1102500		17.72	16.85	18.51	1	0.96	-1.04458	1	0.910319	-1.09852
MD00G1102700	Heavy metal transport/detoxification superfamily protein;function=Heavy metal transport/detoxification superfamily protein	40.18	39.43	28.13	1.47146e-08	1.43	1.43	2.84147e-08	1.40171	1.40171
MD00G1102900	ELMO/CED-12 family protein;function=ELMO/CED-12 family protein	2.46	2.81	2.57	1	0.95	-1.04472	0.362004	1.09339	1.09339
MD00G1103000	cysteine-rich RLK (RECEPTOR-like protein kinase) 10;function=cysteine-rich RLK (RECEPTOR-like protein kinase) 10	0	0	0	NA	1	#DIV/0!	NA	#DIV/0!	#DIV/0!
MD00G1103100	light harvesting complex of photosystem II 5;function=light harvesting complex of photosystem II 5	480.91	482.05	471.45	0.644233	1.02	1.02	0.511167	1.02248	1.02248
MD00G1103300	glycine-rich protein;function=glycine-rich protein	9.55	10.84	9.02	0.786552	1.06	1.06	0.0831447	1.20177	1.20177
MD00G1103500		0	0	0	NA	1	#DIV/0!	NA	#DIV/0!	#DIV/0!
MD00G1103600	P-loop containing nucleoside triphosphate hydrolases superfamily protein;function=P-loop containing nucleoside triphosphate hydrolases superfamily protein	0	0	0	NA	1	#DIV/0!	NA	#DIV/0!	#DIV/0!
MD00G1103700	FAD-binding Berberine family protein;function=FAD-binding Berberine family protein	0	0	0	NA	1	#DIV/0!	NA	#DIV/0!	#DIV/0!
MD00G1103800	Co-chaperone GrpE family protein;function=Co-chaperone GrpE family protein	22.31	21.2	18.67	0.0032875	1.2	1.2	0.0291532	1.13551	1.13551
MD00G1103900	auxin response factor 17;function=auxin response factor 17	3.91	3.98	5.35	0.463356	0.73	-1.36829	0.228899	0.743925	-1.34422
MD00G1104000	Translation initiation factor IF2/IF5;function=Translation initiation factor IF2/IF5	21.01	22.36	32.28	5.18348e-05	0.65	-1.53641	8.83481e-05	0.692689	-1.44365
MD00G1104100	Protein of unknown function;function=Protein of unknown function	16.1	16.35	13.18	0.0561765	1.22	1.22	0.0451704	1.24052	1.24052
MD00G1104200	Galactosyltransferase family protein;function=Galactosyltransferase family protein	10.73	10.63	12.3	0.820568	0.87	-1.14632	0.626591	0.864228	-1.1571
MD00G1104300	Vacuolar sorting protein 9 (VPS9) domain;function=Vacuolar sorting protein 9 (VPS9) domain	1.94	2.11	2.34	1	0.83	-1.20619	0.946503	0.901709	-1.109
MD00G1104400	heavy metal atpase 2;function=heavy metal atpase 2	0.81	0.78	1.19	0.625348	0.68	-1.46914	0.275913	0.655462	-1.52564
MD00G1104600	cGMP-dependent and protein kinase C) kinase family protein;function=cGMP-dependent and protein kinase C) kinase family protein	0.03	0.02	0.02	1	1.08	1.08	1	1	-1
MD00G1104700	myb domain protein 42;function=myb domain protein 42	1.16	1.2	1.06	1	1.1	1.1	0.832114	1.13208	1.13208
MD00G1104800	P-loop containing nucleoside triphosphate hydrolases superfamily protein;function=P-loop containing nucleoside triphosphate hydrolases superfamily protein	6.86	6.75	6.36	0.476918	1.08	1.08	0.691232	1.06132	1.06132
MD00G1104900	Tetratricopeptide repeat (TPR)-like superfamily protein;function=Tetratricopeptide repeat (TPR)-like superfamily protein	0.41	0.44	0.45	1	0.91	-1.09756	1	0.977778	-1.02273
MD00G1105000	Plant invertase/pectin methylesterase inhibitor superfamily protein;function=Plant invertase/pectin methylesterase inhibitor superfamily protein	2.39	2.32	4.11	0.229291	0.58	-1.71967	0.0565172	0.564477	-1.77155
MD00G1105100	Plant invertase/pectin methylesterase inhibitor superfamily protein;function=Plant invertase/pectin methylesterase inhibitor superfamily protein	0	0	0	NA	1	#DIV/0!	NA	#DIV/0!	#DIV/0!
MD00G1105200	Plant invertase/pectin methylesterase inhibitor superfamily protein;function=Plant invertase/pectin methylesterase inhibitor superfamily protein	0.07	0.21	0.06	1	1.1	1.1	0.849414	3.5	3.5
MD00G1105300	Plant invertase/pectin methylesterase inhibitor superfamily protein;function=Plant invertase/pectin methylesterase inhibitor superfamily protein	4.09	2.55	6.07	0.527582	0.67	-1.48411	0.0788153	0.420099	-2.38039
MD00G1105400	Leucine-rich repeat protein kinase family protein;function=Leucine-rich repeat protein kinase family protein	0	0	0	NA	1	#DIV/0!	NA	#DIV/0!	#DIV/0!
MD00G1105500		0.17	0.18	0.06	0.750377	3.11	3.11	0.849414	3	3
MD00G1105600	Histone superfamily protein;function=Histone superfamily protein	97.68	100.42	93.95	0.811196	1.04	1.04	0.308857	1.06887	1.06887
MD00G1105700	beta glucosidase 13;function=beta glucosidase 13	0.63	1.13	1.04	0.302422	0.61	-1.65079	0.907285	1.08654	1.08654
MD00G1105800	beta glucosidase 13;function=beta glucosidase 13	0	0	0	NA	1	#DIV/0!	NA	#DIV/0!	#DIV/0!
MD00G1106100	histone H2A 12;function=histone H2A 12	100.64	103.02	106.8	1	0.94	-1.06121	0.990005	0.964607	-1.03669
MD00G1106300	AGAMOUS-like 18;function=AGAMOUS-like 18	0	0.04	0	NA	1	#DIV/0!	0.908452	#DIV/0!	0
MD00G1106400	LA RNA-binding protein;function=LA RNA-binding protein	7.09	7.72	9.78	0.054988	0.73	-1.37941	0.168301	0.789366	-1.26684
MD00G1106500	Protein of unknown function (DUF630 and DUF632);function=Protein of unknown function (DUF630 and DUF632)	9.58	9.92	12.07	0.727554	0.79	-1.25992	0.665233	0.821872	-1.21673
MD00G1106600	Late embryogenesis abundant (LEA) hydroxyproline-rich glycoprotein family;function=Late embryogenesis abundant (LEA) hydroxyproline-rich glycoprotein family	13.64	14.61	18.66	0.312689	0.73	-1.36804	0.439566	0.782958	-1.27721
MD00G1106700		0.21	0.4	0.67	0.602826	0.32	-3.19048	0.76742	0.597015	-1.675
MD00G1106800	Lactoylglutathione lyase / glyoxalase I family protein;function=Lactoylglutathione lyase / glyoxalase I family protein	0.28	0.23	0.32	1	0.87	-1.14286	0.895146	0.71875	-1.3913
MD00G1106900	Dynein light chain type 1 family protein;function=Dynein light chain type 1 family protein	0.3	0.21	0.42	0.962485	0.72	-1.4	0.738037	0.5	-2
MD00G1107100	CCCH-type zinc finger family protein;function=CCCH-type zinc finger family protein	0.39	0.3	0.37	1	1.05	1.05	0.903229	0.810811	-1.23333
MD00G1107200	FAD/NAD(P)-binding oxidoreductase;function=FAD/NAD(P)-binding oxidoreductase	20.35	21.73	21.46	1	0.95	-1.05455	0.699486	1.01258	1.01258
MD00G1107300	nudix hydrolase homolog 19;function=nudix hydrolase homolog 19	9.84	8.83	10.69	1	0.92	-1.08638	0.41218	0.826006	-1.21065
MD00G1107400	Nucleoporin interacting component (Nup93/Nic96-like) family protein;function=Nucleoporin interacting component (Nup93/Nic96-like) family protein	0.74	0.99	0.7	0.985364	1.07	1.07	0.700388	1.41429	1.41429
MD00G1107500	Pentatricopeptide repeat (PPR) superfamily protein;function=Pentatricopeptide repeat (PPR) superfamily protein	2.04	2.19	2.8	0.290776	0.73	-1.37255	0.472283	0.782143	-1.27854
MD00G1107600	DHHC-type zinc finger family protein;function=DHHC-type zinc finger family protein	2.05	2.02	2.13	1	0.96	-1.03902	1	0.948357	-1.05446
MD00G1107700	putative (Crd1);function=putative (Crd1)	2249.08	2359.68	1988.39	0.126609	1.13	1.13	0.000514123	1.18673	1.18673
MD00G1107800		0.39	0.33	0.41	1	0.94	-1.05128	0.907427	0.804878	-1.24242
MD00G1107900	AP2/B3-like transcriptional factor family protein;function=AP2/B3-like transcriptional factor family protein	0	0	0	NA	1	#DIV/0!	NA	#DIV/0!	#DIV/0!
MD00G1108000	global transcription factor group B1;function=global transcription factor group B1	7.26	8.09	12.76	2.08489e-06	0.57	-1.75758	0.000137918	0.634013	-1.57726
MD00G1108200	proteasome family protein;function=proteasome family protein	12.95	12.47	11.75	0.111447	1.1	1.1	0.315354	1.06128	1.06128
MD00G1108400	UDP-glucosyl transferase 73C2;function=UDP-glucosyl transferase 73C2	0	0	0	NA	1	#DIV/0!	NA	#DIV/0!	#DIV/0!
MD00G1108500	UDP-glucosyl transferase 73D1;function=UDP-glucosyl transferase 73D1	0	0.05	0.05	1	0.22	#DIV/0!	1	1	-1
MD00G1108700	TIP41-like family protein;function=TIP41-like family protein	1.19	1.6	1.55	0.963932	0.77	-1.30252	1	1.03226	1.03226
MD00G1108800	TIP41-like family protein;function=TIP41-like family protein	1.23	1.21	1.13	1	1.09	1.09	1	1.0708	1.0708
MD00G1108900	zinc finger protein 7;function=zinc finger protein 7	0.05	0.04	0.11	1	0.4	-2.2	1	0.363636	-2.75
MD00G1109100		0	0	0	NA	1	#DIV/0!	NA	#DIV/0!	#DIV/0!
MD00G1109200	Protein of unknown function;function=Protein of unknown function	171.03	137.66	161.38	0.10003	1.06	1.06	0.471474	0.853018	-1.17231
MD00G1109300		0	0	0.06	1	0.16	#DIV/0!	1	0	#DIV/0!
MD00G1109400	Protein of unknown function;function=Protein of unknown function	8.9	9.19	6.78	0.0762269	1.31	1.31	0.0232651	1.35546	1.35546
MD00G1109500	DNA topoisomerase 1 beta;function=DNA topoisomerase 1 beta	0	0.01	0.01	1	1.25	1.25	1	1	-1
MD00G1109600	damaged DNA binding protein 1A;function=damaged DNA binding protein 1A	14.34	15	15.76	1	0.91	-1.09902	1	0.951777	-1.05067
MD00G1109700	photosystem I subunit K;function=photosystem I subunit K	1226.36	1177.15	1033.8	0.0801881	1.19	1.19	0.110634	1.13866	1.13866
MD00G1109800	Carbohydrate-binding X8 domain superfamily protein;function=Carbohydrate-binding X8 domain superfamily protein	0.54	0.2	0.33	0.844462	1.62	1.62	0.803047	0.606061	-1.65
MD00G1109900	Protein kinase superfamily protein;function=Protein kinase superfamily protein	0.62	0.65	0.34	0.143702	1.82	1.82	0.0616596	1.91176	1.91176
MD00G1110200	BON association protein 2;function=BON association protein 2	2.27	2.72	4.26	0.154461	0.53	-1.87665	0.282257	0.638498	-1.56618
MD00G1110300		0.32	0.25	0.62	0.943252	0.52	-1.9375	0.610085	0.403226	-2.48
MD00G1110400	Protein of unknown function (DUF810);function=Protein of unknown function (DUF810)	2.63	2.75	3.43	0.509725	0.77	-1.30418	0.521444	0.801749	-1.24727
MD00G1110500	C3HC4 type (RING finger) family protein;function=C3HC4 type (RING finger) family protein	6.94	7.61	8.73	0.444044	0.79	-1.25793	0.706766	0.871707	-1.14717
MD00G1110700	1;function=1	10.55	10.54	12.24	0.976677	0.86	-1.16019	0.688964	0.861111	-1.16129
MD00G1110800	Plant protein of unknown function (DUF247);function=Plant protein of unknown function (DUF247)	0	0	0.01	1	0.71	#DIV/0!	1	0	#DIV/0!
MD00G1110900		0	0	0.09	1	0.11	#DIV/0!	1	0	#DIV/0!
MD00G1111000	Protein of unknown function;function=Protein of unknown function	0.06	0.09	0.09	1	0.67	-1.5	1	1	-1
MD00G1111100	homolog of separase;function=homolog of separase	0	0	0	NA	1	#DIV/0!	NA	#DIV/0!	#DIV/0!
MD00G1111200	homolog of separase;function=homolog of separase	0	0.04	0	NA	1	#DIV/0!	1	#DIV/0!	0
MD00G1111300	Plant protein of unknown function (DUF247);function=Plant protein of unknown function (DUF247)	0	0	0.01	1	0.71	#DIV/0!	1	0	#DIV/0!
MD00G1111400		0.05	0	0.09	1	0.56	-1.8	0.887422	0	#DIV/0!
MD00G1111500	FKBP-like peptidyl-prolyl cis-trans isomerase family protein;function=FKBP-like peptidyl-prolyl cis-trans isomerase family protein	24.29	27.15	20.7	0.0458722	1.17	1.17	0.000346237	1.31159	1.31159
MD00G1111600		0.09	0.08	0.04	1	1.95	1.95	1	2	2
MD00G1111700	Protein kinase superfamily protein;function=Protein kinase superfamily protein	3.93	3.53	4.17	1	0.94	-1.06107	0.74034	0.846523	-1.1813
MD00G1111800	Protein of unknown function;function=Protein of unknown function	46.15	45.59	54.81	0.618008	0.84	-1.18765	0.232772	0.831783	-1.20224
MD00G1111900	MAP kinase 4;function=MAP kinase 4	12.87	12.21	15.1	0.791052	0.85	-1.17327	0.158679	0.808609	-1.23669
MD00G1112000	Pectin lyase-like superfamily protein;function=Pectin lyase-like superfamily protein	0.03	0.12	0	1	3.4	3.4	0.401749	#DIV/0!	0
MD00G1112100	UDP-Glycosyltransferase superfamily protein;function=UDP-Glycosyltransferase superfamily protein	0.04	0.11	0.12	0.884597	0.31	-3	1	0.916667	-1.09091
MD00G1112200		0.47	0.27	1.07	0.756325	0.44	-2.2766	0.193299	0.252336	-3.96296
MD00G1112300	chromatin-remodeling protein 11;function=chromatin-remodeling protein 11	0.45	0.23	0.27	0.797118	1.66	1.66	1	0.851852	-1.17391
MD00G1112400	GRAS family transcription factor;function=GRAS family transcription factor	0.33	0.32	0.22	0.812961	1.49	1.49	0.840112	1.45455	1.45455
MD00G1112500	root hair specific 19;function=root hair specific 19	13	13.79	15.14	1	0.86	-1.16462	1	0.910832	-1.0979
MD00G1113000		0	0	0	NA	1	#DIV/0!	NA	#DIV/0!	#DIV/0!
MD00G1113200	Protein of unknown function;function=Protein of unknown function	2.88	2.21	2.89	0.932908	1	-1.00347	0.512333	0.764706	-1.30769
MD00G1113300	ARM repeat superfamily protein;function=ARM repeat superfamily protein	21.59	20.59	18.76	0.10332	1.15	1.15	0.437425	1.09755	1.09755
MD00G1113500	zinc finger protein 2;function=zinc finger protein 2	0	0.08	0	NA	1	#DIV/0!	1	#DIV/0!	0
MD00G1113600	glyceraldehyde-3-phosphate dehydrogenase B subunit;function=glyceraldehyde-3-phosphate dehydrogenase B subunit	273.06	277.4	238.09	0.189389	1.15	1.15	0.0033785	1.16511	1.16511
MD00G1113700	Galactose oxidase/kelch repeat superfamily protein;function=Galactose oxidase/kelch repeat superfamily protein	2.45	2.76	2.79	0.904898	0.88	-1.13878	1	0.989247	-1.01087
MD00G1113800	ARM repeat superfamily protein;function=ARM repeat superfamily protein	3.6	3.94	5.18	0.174196	0.7	-1.43889	0.460448	0.760618	-1.31472
MD00G1113900	glutamate dehydrogenase 3;function=glutamate dehydrogenase 3	26.28	27.48	41.62	0.00541406	0.63	-1.58371	0.00436072	0.660259	-1.51456
MD00G1114000		0.22	0.07	0	0.960133	21.8	21.8	1	#DIV/0!	0
MD00G1114100		7.68	8.3	7.51	0.99753	1.02	1.02	0.504771	1.10519	1.10519
MD00G1114200		0.28	0.04	0.3	1	0.91	-1.07143	0.561435	0.133333	-7.5
MD00G1114300	ethylene sensor;function=ethylene sensor	0.8	1.13	1.65	0.0135579	0.48	-2.0625	0.25352	0.684848	-1.46018
MD00G1114400	AT hook motif DNA-binding family protein;function=AT hook motif DNA-binding family protein	22.99	19.75	21.16	0.165136	1.09	1.09	1	0.933365	-1.07139
MD00G1114500		3.07	3.02	4.38	0.039095	0.7	-1.42671	0.00953975	0.689498	-1.45033
MD00G1114600		8.26	7.26	13.09	6.36182e-05	0.63	-1.58475	3.52216e-11	0.554622	-1.80303
MD00G1114700	RNA binding;function=RNA binding	9.52	10.91	13.4	0.616017	0.71	-1.40756	0.735025	0.814179	-1.22823
MD00G1114800	Ubiquitin-like superfamily protein;function=Ubiquitin-like superfamily protein	19.03	20.5	17.74	0.419226	1.07	1.07	0.085525	1.15558	1.15558
MD00G1114900		0	0	0	NA	1	#DIV/0!	NA	#DIV/0!	#DIV/0!
MD00G1115000	At2g03830 (RGF8) and At5g64770 (RGF9).;function=At2g03830 (RGF8) and At5g64770 (RGF9).	0.16	0.2	0.14	1	1.14	1.14	1	1.42857	1.42857
MD00G1115100	YbaK/aminoacyl-tRNA synthetase-associated domain;function=YbaK/aminoacyl-tRNA synthetase-associated domain	6.34	6.61	5.37	0.491955	1.18	1.18	0.181347	1.23091	1.23091
MD00G1115200	TARGET OF MONOPTEROS 6;function=TARGET OF MONOPTEROS 6	1.78	2.16	1.99	1	0.89	-1.11798	0.833931	1.08543	1.08543
MD00G1115300	Late embryogenesis abundant protein (LEA) family protein;function=Late embryogenesis abundant protein (LEA) family protein	0.03	0.06	0	0.795156	3.2	3.2	0.477383	#DIV/0!	0
MD00G1115400	Late embryogenesis abundant protein (LEA) family protein;function=Late embryogenesis abundant protein (LEA) family protein	0.09	0.1	0.08	1	1.1	1.1	1	1.25	1.25
MD00G1115500	Late embryogenesis abundant protein (LEA) family protein;function=Late embryogenesis abundant protein (LEA) family protein	0	0	0	NA	1	#DIV/0!	NA	#DIV/0!	#DIV/0!
MD00G1115600	AP2/B3-like transcriptional factor family protein;function=AP2/B3-like transcriptional factor family protein	5.38	5.93	8.22	0.00170312	0.65	-1.52788	0.0444962	0.721411	-1.38617
MD00G1115700	Ribosomal protein S5 family protein;function=Ribosomal protein S5 family protein	88.18	82.05	74.1	0.000370895	1.19	1.19	0.159149	1.10729	1.10729
MD00G1115800	WD40/YVTN repeat-like-containing domain;function=WD40/YVTN repeat-like-containing domain	0	0	0.03	1	0.38	#DIV/0!	1	0	#DIV/0!
MD00G1115900	LEUNIG homolog;function=LEUNIG homolog	0	0	0	NA	1	#DIV/0!	NA	#DIV/0!	#DIV/0!
MD00G1116000	Protein of unknown function;function=Protein of unknown function	4.23	3.13	3.23	0.153783	1.31	1.31	0.933048	0.96904	-1.03195
MD00G1116100	Telomerase activating protein Est1;function=Telomerase activating protein Est1	3.72	4.64	6.99	1.42487e-06	0.53	-1.87903	0.000434012	0.663805	-1.50647
MD00G1116200	ralf-like 4;function=ralf-like 4	0	0	0	NA	1	#DIV/0!	NA	#DIV/0!	#DIV/0!
MD00G1116300	VQ motif-containing protein;function=VQ motif-containing protein	14.62	13.89	12.21	0.0564293	1.2	1.2	0.14552	1.13759	1.13759
MD00G1116400	myb domain protein 43;function=myb domain protein 43	4.02	3.41	3.89	0.891106	1.03	1.03	0.944216	0.876607	-1.14076
MD00G1116600	SGNH hydrolase-type esterase superfamily protein;function=SGNH hydrolase-type esterase superfamily protein	0.1	0.24	0.1	1	1.02	1.02	0.531401	2.4	2.4
MD00G1116700	alpha/beta-Hydrolases superfamily protein;function=alpha/beta-Hydrolases superfamily protein	1.69	2.06	1.55	0.856655	1.09	1.09	0.146898	1.32903	1.32903
MD00G1117000	NAC 007;function=NAC 007	0.45	0.33	0.26	0.786335	1.73	1.73	0.99227	1.26923	1.26923
MD00G1117100		0.34	0.89	0.9	0.514486	0.38	-2.64706	1	0.988889	-1.01124
MD00G1117200	Pentatricopeptide repeat (PPR) superfamily protein;function=Pentatricopeptide repeat (PPR) superfamily protein	1.22	0.23	0.99	0.992124	1.23	1.23	0.0480612	0.232323	-4.30435
MD00G1117300	Pentatricopeptide repeat (PPR) superfamily protein;function=Pentatricopeptide repeat (PPR) superfamily protein	1.2	0.1	0.91	0.989455	1.32	1.32	0.0369225	0.10989	-9.1
MD00G1117400	Eukaryotic translation initiation factor 2 subunit 1;function=Eukaryotic translation initiation factor 2 subunit 1	0	0	0.11	1	0.09	#DIV/0!	0.894237	0	#DIV/0!
MD00G1117500	LYR family of Fe/S cluster biogenesis protein;function=LYR family of Fe/S cluster biogenesis protein	0.88	0.98	0.75	1	1.17	1.17	0.862908	1.30667	1.30667
MD00G1117700	Pectin lyase-like superfamily protein;function=Pectin lyase-like superfamily protein	0	0	0	NA	1	#DIV/0!	NA	#DIV/0!	#DIV/0!
MD00G1117800	Pectin lyase-like superfamily protein;function=Pectin lyase-like superfamily protein	0	0	0	NA	1	#DIV/0!	NA	#DIV/0!	#DIV/0!
MD00G1117900	Pectin lyase-like superfamily protein;function=Pectin lyase-like superfamily protein	0	0	0	NA	1	#DIV/0!	NA	#DIV/0!	#DIV/0!
MD00G1118000	Ribosomal L28 family;function=Ribosomal L28 family	266.42	262.73	218.86	0.000624826	1.22	1.22	0.0201163	1.20045	1.20045
MD00G1118200	DHHC-type zinc finger family protein;function=DHHC-type zinc finger family protein	0	0.01	0	NA	1	#DIV/0!	1	#DIV/0!	0
MD00G1118300	P-loop containing nucleoside triphosphate hydrolases superfamily protein;function=P-loop containing nucleoside triphosphate hydrolases superfamily protein	0.56	0.55	0.44	1	1.27	1.27	0.962013	1.25	1.25
MD00G1118400	P-loop containing nucleoside triphosphate hydrolases superfamily protein;function=P-loop containing nucleoside triphosphate hydrolases superfamily protein	0.68	0.94	0.95	0.988464	0.72	-1.39706	1	0.989474	-1.01064
MD00G1118600	winged-helix DNA-binding transcription factor family protein;function=winged-helix DNA-binding transcription factor family protein	2.65	3.26	3.49	0.725214	0.76	-1.31698	1	0.934097	-1.07055
MD00G1118700	Protein of unknown function;function=Protein of unknown function	3.7	3.14	2.83	0.52993	1.3	1.3	0.797449	1.10954	1.10954
MD00G1118800	nodulin MtN21 /EamA-like transporter family protein;function=nodulin MtN21 /EamA-like transporter family protein	0	0.09	0.04	1	0.26	#DIV/0!	0.700056	2.25	2.25
MD00G1118900	related to AP2 11;function=related to AP2 11	0.06	0.21	0.08	1	0.79	-1.33333	0.57563	2.625	2.625
MD00G1119400	Late embryogenesis abundant (LEA) hydroxyproline-rich glycoprotein family;function=Late embryogenesis abundant (LEA) hydroxyproline-rich glycoprotein family	2.04	1.96	1.39	0.860348	1.47	1.47	0.357929	1.41007	1.41007
MD00G1119600	Major facilitator superfamily protein;function=Major facilitator superfamily protein	0	0	0	NA	1	#DIV/0!	NA	#DIV/0!	#DIV/0!
MD00G1119900	Protein kinase superfamily protein;function=Protein kinase superfamily protein	1.44	1.58	1.71	1	0.84	-1.1875	1	0.923977	-1.08228
MD00G1120000		0	0	0	NA	1	#DIV/0!	NA	#DIV/0!	#DIV/0!
MD00G1120100	alkaline/neutral invertase;function=alkaline/neutral invertase	7.21	9.64	9.98	0.11859	0.72	-1.38419	0.863673	0.965932	-1.03527
MD00G1120300	RING/U-box superfamily protein;function=RING/U-box superfamily protein	3.56	4.21	4.23	0.941905	0.84	-1.1882	0.96105	0.995272	-1.00475
MD00G1120400	anthranilate synthase 2;function=anthranilate synthase 2	9.9	9.46	10.93	1	0.91	-1.10404	0.760021	0.865508	-1.15539
MD00G1120600	NB-ARC domain-containing disease resistance protein;function=NB-ARC domain-containing disease resistance protein	5.06	5.68	7.24	0.0201231	0.7	-1.43083	0.312127	0.78453	-1.27465
MD00G1120700	cyclin family;function=cyclin family	0.44	0.4	0.55	1	0.8	-1.25	0.913605	0.727273	-1.375
MD00G1120800	RING/U-box superfamily protein;function=RING/U-box superfamily protein	5.06	7.23	6.15	0.866332	0.82	-1.21542	0.338487	1.17561	1.17561
MD00G1120900	NB-ARC domain-containing disease resistance protein;function=NB-ARC domain-containing disease resistance protein	1.25	1.57	2.12	0.110304	0.59	-1.696	0.438888	0.740566	-1.35032
MD00G1121000	LRR and NB-ARC domains-containing disease resistance protein;function=LRR and NB-ARC domains-containing disease resistance protein	2.24	3.49	2.88	0.910419	0.78	-1.28571	0.390003	1.21181	1.21181
MD00G1121200	NB-ARC domain-containing disease resistance protein;function=NB-ARC domain-containing disease resistance protein	2.24	2.39	3.46	0.0438578	0.65	-1.54464	0.138074	0.690751	-1.4477
MD00G1121300	UDP-glucosyl transferase 85A2;function=UDP-glucosyl transferase 85A2	16.04	17.5	12.9	0.00183245	1.24	1.24	0.00922611	1.35659	1.35659
MD00G1121500	UDP-glucosyl transferase 85A2;function=UDP-glucosyl transferase 85A2	21.16	22.98	17.44	0.0034932	1.21	1.21	0.00135955	1.31766	1.31766
MD00G1121600	photosystem II reaction center protein B;function=photosystem II reaction center protein B	4.04	3.43	4.97	0.984332	0.81	-1.2302	0.474464	0.690141	-1.44898
MD00G1121700	chain 5 protein;function=chain 5 protein	0.33	0.15	0	0.8697	33.2	33.2	1	#DIV/0!	0
MD00G1122000	ARF-GAP domain 9;function=ARF-GAP domain 9	43.08	43.03	40.2	0.170682	1.07	1.07	0.211004	1.0704	1.0704
MD00G1122100	ARF-GAP domain 9;function=ARF-GAP domain 9	12.33	11.32	15.09	0.928374	0.82	-1.22384	0.464978	0.750166	-1.33304
MD00G1122200	Pentatricopeptide repeat (PPR) superfamily protein;function=Pentatricopeptide repeat (PPR) superfamily protein	0.26	0	0.2	1	1.32	1.32	0.776062	0	#DIV/0!
MD00G1122300	Glycosyltransferase family 61 protein;function=Glycosyltransferase family 61 protein	0	0	0.08	0.954983	0.13	#DIV/0!	0.764924	0	#DIV/0!
MD00G1122500	Protein of unknown function;function=Protein of unknown function	0	0	0	NA	1	#DIV/0!	NA	#DIV/0!	#DIV/0!
MD00G1122600	Mitochondrial import inner membrane translocase subunit Tim17/Tim22/Tim23 family protein;function=Mitochondrial import inner membrane translocase subunit Tim17/Tim22/Tim23 family protein	1.02	1.39	1.02	1	1	-1	0.747063	1.36275	1.36275
MD00G1122700	Protein of unknown function (DUF1191);function=Protein of unknown function (DUF1191)	0.18	0	0.02	0.39584	9.89	9.89	1	0	#DIV/0!
MD00G1122800	expansin A7;function=expansin A7	0	0	0	NA	1	#DIV/0!	NA	#DIV/0!	#DIV/0!
MD00G1122900	Glycosyl hydrolase superfamily protein;function=Glycosyl hydrolase superfamily protein	0.33	0.18	0.31	1	1.06	1.06	0.8572	0.580645	-1.72222
MD00G1123000	methyl-CPG-binding domain 11;function=methyl-CPG-binding domain 11	13.78	14.32	13.5	0.488489	1.02	1.02	0.359483	1.06074	1.06074
MD00G1123300	Haloacid dehalogenase-like hydrolase (HAD) superfamily protein;function=Haloacid dehalogenase-like hydrolase (HAD) superfamily protein	127.74	129.02	91.31	0.000312481	1.4	1.4	5.15091e-07	1.41299	1.41299
MD00G1123600	Haloacid dehalogenase-like hydrolase (HAD) superfamily protein;function=Haloacid dehalogenase-like hydrolase (HAD) superfamily protein	20.66	19.45	19.31	0.212667	1.07	1.07	0.72493	1.00725	1.00725
MD00G1123700	gibberellin 20-oxidase 4;function=gibberellin 20-oxidase 4	0	0	0	NA	1	#DIV/0!	NA	#DIV/0!	#DIV/0!
MD00G1123900	Protein kinase family protein with leucine-rich repeat domain;function=Protein kinase family protein with leucine-rich repeat domain	0.35	0.21	0.57	0.913025	0.62	-1.62857	0.108677	0.368421	-2.71429
MD00G1124000		0.16	0.09	0.06	1	2.53	2.53	1	1.5	1.5
MD00G1124100	Leucine-rich repeat receptor-like protein kinase family protein;function=Leucine-rich repeat receptor-like protein kinase family protein	1.41	1.06	1.47	1	0.96	-1.04255	0.427079	0.721088	-1.38679
MD00G1124200	Leucine-rich repeat receptor-like protein kinase family protein;function=Leucine-rich repeat receptor-like protein kinase family protein	0.53	0.35	0.69	0.965562	0.77	-1.30189	0.232999	0.507246	-1.97143
MD00G1124400	IBR domain-containing protein;function=IBR domain-containing protein	4.77	4.29	4.95	0.993672	0.97	-1.03774	1	0.866667	-1.15385
MD00G1124500	Leucine-rich repeat receptor-like protein kinase family protein;function=Leucine-rich repeat receptor-like protein kinase family protein	1.36	1.32	1.84	0.782087	0.74	-1.35294	0.496477	0.717391	-1.39394
MD00G1124700	Leucine-rich repeat receptor-like protein kinase family protein;function=Leucine-rich repeat receptor-like protein kinase family protein	0.61	0.62	0.8	0.826893	0.76	-1.31148	0.785052	0.775	-1.29032
MD00G1124900	Ribosomal protein L34e superfamily protein;function=Ribosomal protein L34e superfamily protein	11.77	12.26	10.22	0.230343	1.15	1.15	0.0870803	1.19961	1.19961
MD00G1125100	cycling DOF factor 2;function=cycling DOF factor 2	8.91	8.59	9.35	0.856466	0.95	-1.04938	1	0.918717	-1.08847
MD00G1125200		0.59	0.64	0.91	0.723454	0.65	-1.54237	0.719125	0.703297	-1.42188
MD00G1125300	Calcium-binding EF-hand family protein;function=Calcium-binding EF-hand family protein	0.39	0.3	0.2	0.721576	1.97	1.97	0.90108	1.5	1.5
MD00G1125400	expansin A15;function=expansin A15	1.14	0.68	0.51	0.0281539	2.23	2.23	0.898017	1.33333	1.33333
MD00G1125500	polypyrimidine tract-binding protein 1;function=polypyrimidine tract-binding protein 1	10.41	11.05	11.58	1	0.9	-1.11239	0.984596	0.954231	-1.04796
MD00G1125600	RNA-binding KH domain-containing protein;function=RNA-binding KH domain-containing protein	10.93	11.08	13.63	0.352104	0.8	-1.24703	0.24178	0.812913	-1.23014
MD00G1125800	Tho complex subunit 7/Mft1p;function=Tho complex subunit 7/Mft1p	0.4	0.38	0.29	0.972325	1.35	1.35	0.940697	1.31034	1.31034
MD00G1125900	putative;function=putative	2.68	2.81	3.08	1	0.87	-1.14925	1	0.912338	-1.09609
MD00G1126000	putative;function=putative	0.33	0.66	0.78	0.493858	0.42	-2.36364	1	0.846154	-1.18182
MD00G1126100	putative;function=putative	1.76	2.76	3.47	0.050074	0.51	-1.97159	0.71931	0.795389	-1.25725
MD00G1126200	Protein of unknown function;function=Protein of unknown function	18.36	18.58	14.2	0.0127735	1.29	1.29	0.0365777	1.30845	1.30845
MD00G1126400	Tetratricopeptide repeat (TPR)-like superfamily protein;function=Tetratricopeptide repeat (TPR)-like superfamily protein	0.05	0	0.04	1	1.35	1.35	1	0	#DIV/0!
MD00G1126700	GRAM domain-containing protein / ABA-responsive protein-related;function=GRAM domain-containing protein / ABA-responsive protein-related	0	0	0	NA	1	#DIV/0!	NA	#DIV/0!	#DIV/0!
MD00G1126800	Duplicated homeodomain-like superfamily protein;function=Duplicated homeodomain-like superfamily protein	3.73	4.42	4.34	1	0.86	-1.16354	0.668684	1.01843	1.01843
MD00G1126900	Protein kinase family protein with ARM repeat domain;function=Protein kinase family protein with ARM repeat domain	6.15	6.35	7.33	0.820981	0.84	-1.19187	0.796078	0.866303	-1.15433
MD00G1127000	Calcium-binding EF hand family protein;function=Calcium-binding EF hand family protein	5.23	5.11	4.46	0.12998	1.17	1.17	0.176856	1.14574	1.14574
MD00G1127100	Cysteine proteinases superfamily protein;function=Cysteine proteinases superfamily protein	0	0	0	NA	1	#DIV/0!	NA	#DIV/0!	#DIV/0!
MD00G1127200	Eukaryotic aspartyl protease family protein;function=Eukaryotic aspartyl protease family protein	0.65	0.84	1.04	0.563361	0.62	-1.6	0.855855	0.807692	-1.2381
MD00G1127300	SNF2 domain-containing protein / helicase domain-containing protein / zinc finger protein-related;function=SNF2 domain-containing protein / helicase domain-containing protein / zinc finger protein-related	2.88	2.72	3.52	0.634187	0.82	-1.22222	0.273588	0.772727	-1.29412
MD00G1127400	high-mobility group box 6;function=high-mobility group box 6	0.04	0.05	0.04	1	0.95	-1	1	1.25	1.25
MD00G1127500	Regulator of chromosome condensation (RCC1) family protein;function=Regulator of chromosome condensation (RCC1) family protein	14.03	15.89	26.95	0.00296257	0.52	-1.92088	0.00588385	0.58961	-1.69604
MD00G1127600	peroxin 13;function=peroxin 13	0.25	0.05	0.21	1	1.21	1.21	0.752203	0.238095	-4.2
MD00G1127700	drought-induced 21;function=drought-induced 21	0.74	0.97	0.7	1	1.05	1.05	0.849603	1.38571	1.38571
MD00G1127800	Pollen Ole e 1 allergen and extensin family protein;function=Pollen Ole e 1 allergen and extensin family protein	0.99	0.85	0.63	0.653419	1.58	1.58	0.968577	1.34921	1.34921
MD00G1127900	eukaryotic translation initiation factor 2 gamma subunit;function=eukaryotic translation initiation factor 2 gamma subunit	16.51	16.33	16.88	0.789404	0.98	-1.02241	0.94406	0.967417	-1.03368
MD00G1128000	NAD(P)-binding Rossmann-fold superfamily protein;function=NAD(P)-binding Rossmann-fold superfamily protein	0.13	0.18	0.14	1	0.93	-1.07692	1	1.28571	1.28571
MD00G1128100	pleiotropic regulatory locus 1;function=pleiotropic regulatory locus 1	26.61	27.13	25.08	0.193864	1.06	1.06	0.0875622	1.08174	1.08174
MD00G1128200	Protein of unknown function (DUF803);function=Protein of unknown function (DUF803)	4.98	4.86	5.95	0.721681	0.84	-1.19478	0.561	0.816807	-1.22428
MD00G1128300	ARM repeat superfamily protein;function=ARM repeat superfamily protein	3.07	3.65	4.04	0.426488	0.76	-1.31596	1	0.903465	-1.10685
MD00G1128400	5'-3' exoribonuclease 3;function=5'-3' exoribonuclease 3	0.03	0.08	0.13	0.984136	0.2	-4.33333	1	0.615385	-1.625
MD00G1128500	exoribonuclease 4;function=exoribonuclease 4	0.07	0.08	0.15	0.907893	0.47	-2.14286	1	0.533333	-1.875
MD00G1128800	NDR1/HIN1-like 1;function=NDR1/HIN1-like 1	0	0	0	NA	1	#DIV/0!	NA	#DIV/0!	#DIV/0!
MD00G1129000	Late embryogenesis abundant (LEA) hydroxyproline-rich glycoprotein family;function=Late embryogenesis abundant (LEA) hydroxyproline-rich glycoprotein family	7.51	6.36	6.17	0.279543	1.22	1.22	0.87687	1.03079	1.03079
MD00G1129100	gene A)-related 6;function=gene A)-related 6	4.68	4.46	5.64	0.674012	0.83	-1.20513	0.182953	0.79078	-1.26457
MD00G1129200	GroES-like zinc-binding alcohol dehydrogenase family protein;function=GroES-like zinc-binding alcohol dehydrogenase family protein	12.08	13.32	15.01	0.539993	0.81	-1.24255	0.839399	0.887408	-1.12688
MD00G1129300	mago nashi family protein;function=mago nashi family protein	54.31	49.82	45.89	0.054427	1.18	1.18	0.283074	1.08564	1.08564
MD00G1129400	Transducin/WD40 repeat-like superfamily protein;function=Transducin/WD40 repeat-like superfamily protein	2.89	2.58	2.63	0.581292	1.1	1.1	0.967523	0.980989	-1.01938
MD00G1129500	Protein of unknown function;function=Protein of unknown function	0.05	0.06	0.03	1	1.41	1.41	0.843256	2	2
MD00G1129700	NAD(P)-binding Rossmann-fold superfamily protein;function=NAD(P)-binding Rossmann-fold superfamily protein	3.69	3.54	3.43	0.765481	1.08	1.08	0.792886	1.03207	1.03207
MD00G1129800	Chaperone DnaJ-domain superfamily protein;function=Chaperone DnaJ-domain superfamily protein	3.43	4.37	8.84	0.00697	0.39	-2.57726	0.0340894	0.494344	-2.02288
MD00G1129900		0.3	0.14	0.12	0.264984	2.43	2.43	1	1.16667	1.16667
MD00G1130000	cycloartenol synthase 1;function=cycloartenol synthase 1	4.27	4.67	4.81	1	0.89	-1.12646	0.981233	0.970894	-1.02998
MD00G1130100	Peptidase S24/S26A/S26B/S26C family protein;function=Peptidase S24/S26A/S26B/S26C family protein	5.36	4.59	6.59	0.85443	0.81	-1.22948	0.37448	0.69651	-1.43573
MD00G1130200	NAC (No Apical Meristem) domain transcriptional regulator superfamily protein;function=NAC (No Apical Meristem) domain transcriptional regulator superfamily protein	0	0.11	0.15	0.457583	0.06	#DIV/0!	1	0.733333	-1.36364
MD00G1130400	molybdenum cofactor sulfurase (LOS5) (ABA3);function=molybdenum cofactor sulfurase (LOS5) (ABA3)	0	0	0	NA	1	#DIV/0!	NA	#DIV/0!	#DIV/0!
MD00G1130500	putative;function=putative	10.32	7.43	8.36	0.493152	1.23	1.23	0.841571	0.888756	-1.12517
MD00G1130600	Transmembrane amino acid transporter family protein;function=Transmembrane amino acid transporter family protein	4.83	7.87	5.53	1	0.87	-1.14493	0.000138533	1.42315	1.42315
MD00G1130700	Pentatricopeptide repeat (PPR) superfamily protein;function=Pentatricopeptide repeat (PPR) superfamily protein	0.61	0.89	0.68	1	0.89	-1.11475	0.450881	1.30882	1.30882
MD00G1130800	Protein of unknown function (DUF679);function=Protein of unknown function (DUF679)	0	0	0.02	1	0.56	#DIV/0!	1	0	#DIV/0!
MD00G1130900	starch synthase 2;function=starch synthase 2	18.53	18.62	20.22	1	0.92	-1.0912	1	0.92087	-1.08593
MD00G1131000	RING/U-box superfamily protein;function=RING/U-box superfamily protein	0.81	0.85	1.31	0.910916	0.61	-1.61728	0.7981	0.648855	-1.54118
MD00G1131100	disease resistance protein (TIR-NBS-LRR class);function=disease resistance protein (TIR-NBS-LRR class)	0	0	0	NA	1	#DIV/0!	NA	#DIV/0!	#DIV/0!
MD00G1131200	Pentatricopeptide repeat (PPR-like) superfamily protein;function=Pentatricopeptide repeat (PPR-like) superfamily protein	1.03	1.07	0.86	0.930414	1.19	1.19	0.641623	1.24419	1.24419
MD00G1131300	Ribosomal protein L34e superfamily protein;function=Ribosomal protein L34e superfamily protein	12.6	13.11	10.99	0.231824	1.15	1.15	0.0889373	1.1929	1.1929
MD00G1131600	FIZZY-related 2;function=FIZZY-related 2	9.25	10.08	10.3	1	0.9	-1.11351	0.807452	0.978641	-1.02183
MD00G1131800	non-yellowing 1;function=non-yellowing 1	1.06	1.23	1.53	0.639006	0.69	-1.4434	0.837709	0.803922	-1.2439
MD00G1131900	SIN3 associated polypeptide P18;function=SIN3 associated polypeptide P18	0.61	0.72	0.76	1	0.81	-1.2459	1	0.947368	-1.05556
MD00G1132000	Nodulin-like / Major Facilitator Superfamily protein;function=Nodulin-like / Major Facilitator Superfamily protein	0	0	0	NA	1	#DIV/0!	NA	#DIV/0!	#DIV/0!
MD00G1132100	Chalcone and stilbene synthase family protein;function=Chalcone and stilbene synthase family protein	12.28	8.87	8.96	0.076991	1.37	1.37	1	0.989955	-1.01015
MD00G1132200	armadillo repeat kinesin 3;function=armadillo repeat kinesin 3	0.09	0	0.12	1	0.77	-1.33333	0.882611	0	#DIV/0!
MD00G1132300	glycine-rich protein;function=glycine-rich protein	8.3	8.48	8.1	0.599408	1.03	1.03	0.418102	1.04691	1.04691
MD00G1132400	abscisic acid (aba)-deficient 4;function=abscisic acid (aba)-deficient 4	4.53	3.72	3.79	0.268907	1.2	1.2	1	0.98153	-1.01882
MD00G1132500	Plant self-incompatibility protein S1 family;function=Plant self-incompatibility protein S1 family	0	0	0	NA	1	#DIV/0!	NA	#DIV/0!	#DIV/0!
MD00G1132600	calcineurin B-like protein 1;function=calcineurin B-like protein 1	5.3	5.98	5.51	0.965327	0.96	-1.03962	0.453332	1.0853	1.0853
MD00G1133000	1;function=1	0	0	0	NA	1	#DIV/0!	NA	#DIV/0!	#DIV/0!
MD00G1133100		0	0	0	NA	1	#DIV/0!	NA	#DIV/0!	#DIV/0!
MD00G1133200	PLANT CADMIUM RESISTANCE 2;function=PLANT CADMIUM RESISTANCE 2	64.24	66.34	75.33	0.988422	0.85	-1.17263	0.835216	0.880658	-1.13551
MD00G1133300	PLANT CADMIUM RESISTANCE 2;function=PLANT CADMIUM RESISTANCE 2	44.03	42.02	38.11	0.325579	1.16	1.16	0.628941	1.1026	1.1026
MD00G1133400		3.98	4.29	2.81	0.448951	1.42	1.42	0.165379	1.52669	1.52669
MD00G1133500	PLANT CADMIUM RESISTANCE 2;function=PLANT CADMIUM RESISTANCE 2	17.42	13.99	14.56	0.358948	1.2	1.2	1	0.960852	-1.04074
MD00G1133600	glycosyl hydrolase 9B6;function=glycosyl hydrolase 9B6	0.31	0.53	0.18	1	1.72	1.72	0.480178	2.94444	2.94444
MD00G1133700	Plant invertase/pectin methylesterase inhibitor superfamily protein;function=Plant invertase/pectin methylesterase inhibitor superfamily protein	24.41	20.04	20.21	0.0279646	1.21	1.21	0.973039	0.991588	-1.00848
MD00G1133800	Plant invertase/pectin methylesterase inhibitor superfamily protein;function=Plant invertase/pectin methylesterase inhibitor superfamily protein	0	0	0	NA	1	#DIV/0!	NA	#DIV/0!	#DIV/0!
MD00G1134000	Plant invertase/pectin methylesterase inhibitor superfamily protein;function=Plant invertase/pectin methylesterase inhibitor superfamily protein	0.11	0.04	0	0.922247	11.4	11.4	1	#DIV/0!	0
MD00G1134100	Protein of unknown function (DUF607);function=Protein of unknown function (DUF607)	0.09	0.04	0.05	0.989288	1.88	1.88	1	0.8	-1.25
MD00G1134200	cysteine-rich RLK (RECEPTOR-like protein kinase) 8;function=cysteine-rich RLK (RECEPTOR-like protein kinase) 8	0.19	0.23	0.15	1	1.28	1.28	0.76742	1.53333	1.53333
MD00G1134400	UDP-glucosyl transferase 78D2;function=UDP-glucosyl transferase 78D2	0.38	0.37	0.27	0.804603	1.43	1.43	0.842769	1.37037	1.37037
MD00G1134500	radical SAM domain-containing protein / GCN5-related N-acetyltransferase (GNAT) family protein;function=radical SAM domain-containing protein / GCN5-related N-acetyltransferase (GNAT) family protein	0	0.11	0.07	1	0.15	#DIV/0!	1	1.57143	1.57143
MD00G1134600	Putative methyltransferase family protein;function=Putative methyltransferase family protein	2.86	2.78	3.21	1	0.89	-1.12238	1	0.866044	-1.15468
MD00G1134700	Putative methyltransferase family protein;function=Putative methyltransferase family protein	2.36	2.83	1.77	0.777503	1.33	1.33	0.472867	1.59887	1.59887
MD00G1134800	Protein of unknown function;function=Protein of unknown function	4.62	4.31	3.1	0.00849078	1.49	1.49	0.017746	1.39032	1.39032
MD00G1134900	Putative methyltransferase family protein;function=Putative methyltransferase family protein	1.9	2.03	1.97	1	0.96	-1.03684	1	1.03046	1.03046
MD00G1135400	expressed protein localized to the inner membrane of the chloroplast.;function=expressed protein localized to the inner membrane of the chloroplast.	47.16	47.57	38.03	0.000822247	1.24	1.24	0.000298524	1.25085	1.25085
MD00G1135500	Scorpion toxin-like knottin superfamily protein;function=Scorpion toxin-like knottin superfamily protein	0	0	0	NA	1	#DIV/0!	NA	#DIV/0!	#DIV/0!
MD00G1135600	purine permease 3;function=purine permease 3	15.64	17.13	17.76	1	0.88	-1.13555	0.843233	0.964527	-1.03678
MD00G1135700	DNAJ heat shock family protein;function=DNAJ heat shock family protein	6.04	6.46	6.25	1	0.97	-1.03477	0.929083	1.0336	1.0336
MD00G1135800	DNAJ heat shock family protein;function=DNAJ heat shock family protein	2.57	2.59	4.11	0.549095	0.63	-1.59922	0.288963	0.63017	-1.58687
MD00G1135900		1.41	1.69	2.87	0.31847	0.49	-2.03546	0.307171	0.58885	-1.69822
MD00G1136000	DNAJ heat shock family protein;function=DNAJ heat shock family protein	0.43	0.67	1.25	0.0580835	0.35	-2.90698	0.182713	0.536	-1.86567
MD00G1136100	Tetratricopeptide repeat (TPR)-like superfamily protein;function=Tetratricopeptide repeat (TPR)-like superfamily protein	0.49	0.29	0.48	1	1.02	1.02	0.72096	0.604167	-1.65517
MD00G1136200	Tetratricopeptide repeat (TPR)-like superfamily protein;function=Tetratricopeptide repeat (TPR)-like superfamily protein	1.16	0.84	0.74	0.510132	1.56	1.56	0.976503	1.13514	1.13514
MD00G1136300	glutathione S-transferase tau 7;function=glutathione S-transferase tau 7	42.67	45.09	45.13	1	0.95	-1.05765	0.893739	0.999114	-1.00089
MD00G1136400		3.73	3.14	3.46	0.923555	1.08	1.08	1	0.907514	-1.10191
MD00G1136500	purin 7;function=purin 7	21.64	20.57	21.91	0.816271	0.99	-1.01248	1	0.938841	-1.06514
MD00G1136600	galacturonosyltransferase 1;function=galacturonosyltransferase 1	10.31	10.89	12.65	0.505482	0.82	-1.22696	0.637091	0.86087	-1.16162
MD00G1136700	UDP-Glycosyltransferase superfamily protein;function=UDP-Glycosyltransferase superfamily protein	130.02	127.23	159.72	0.884546	0.81	-1.22843	0.684822	0.796582	-1.25536
MD00G1136800	Tetratricopeptide repeat (TPR)-like superfamily protein;function=Tetratricopeptide repeat (TPR)-like superfamily protein	6.38	5.67	5.27	0.0950287	1.21	1.21	0.415827	1.0759	1.0759
MD00G1137100	GDSL lipase 1;function=GDSL lipase 1	0	0	0	NA	1	#DIV/0!	NA	#DIV/0!	#DIV/0!
MD00G1137200	Protein of unknown function;function=Protein of unknown function	4.74	4.98	4.99	1	0.95	-1.05274	1	0.997996	-1.00201
MD00G1137300	Protein of unknown function;function=Protein of unknown function	23.05	26.69	24.96	1	0.92	-1.08286	0.138606	1.06931	1.06931
MD00G1137500	63 kDa inner membrane family protein;function=63 kDa inner membrane family protein	85.51	86.05	84.51	0.201049	1.01	1.01	0.268416	1.01822	1.01822
MD00G1137700	Pathogenesis-related thaumatin superfamily protein;function=Pathogenesis-related thaumatin superfamily protein	8.62	6.92	7.87	0.29024	1.1	1.1	1	0.879288	-1.13728
MD00G1137800	ubiquitin carrier protein 7;function=ubiquitin carrier protein 7	25.77	27.12	27.06	1	0.95	-1.05006	0.802791	1.00222	1.00222
MD00G1137900	basic helix-loop-helix (bHLH) DNA-binding superfamily protein;function=basic helix-loop-helix (bHLH) DNA-binding superfamily protein	0	0	0	NA	1	#DIV/0!	NA	#DIV/0!	#DIV/0!
MD00G1138000	O-acyltransferase (WSD1-like) family protein;function=O-acyltransferase (WSD1-like) family protein	11.51	10.17	11.5	0.87193	1	-0.999131	1	0.884348	-1.13078
MD00G1138200	RING/U-box superfamily protein;function=RING/U-box superfamily protein	4.1	3.94	6.38	0.00221453	0.64	-1.5561	9.83463e-06	0.617555	-1.61929
MD00G1138300	poly(A) binding protein 8;function=poly(A) binding protein 8	29.3	29.33	30.52	0.699554	0.96	-1.04164	0.840378	0.961009	-1.04057
MD00G1138500	polypeptide 34;function=polypeptide 34	0	0	0.01	1	1	#DIV/0!	1	0	#DIV/0!
MD00G1138600	polypeptide 23;function=polypeptide 23	0	0	0	NA	1	#DIV/0!	NA	#DIV/0!	#DIV/0!
MD00G1138700	polypeptide 34;function=polypeptide 34	0	0	0	NA	1	#DIV/0!	NA	#DIV/0!	#DIV/0!
MD00G1139000	Ferritin/ribonucleotide reductase-like family protein;function=Ferritin/ribonucleotide reductase-like family protein	1.97	1.21	0.7	0.163506	2.8	2.8	0.144337	1.72857	1.72857
MD00G1139200	translocase outer membrane 20-2;function=translocase outer membrane 20-2	0	0	0	NA	1	#DIV/0!	NA	#DIV/0!	#DIV/0!
MD00G1139300	DCD (Development and Cell Death) domain protein;function=DCD (Development and Cell Death) domain protein	26.34	26.59	26.06	0.430437	1.01	1.01	0.578525	1.02034	1.02034
MD00G1139400	Protein of unknown function;function=Protein of unknown function	0.91	1.3	1.29	0.930658	0.71	-1.41758	1	1.00775	1.00775
MD00G1139500	RUB1 conjugating enzyme 1;function=RUB1 conjugating enzyme 1	0	0	0	NA	1	#DIV/0!	NA	#DIV/0!	#DIV/0!
MD00G1139600	Protein of unknown function;function=Protein of unknown function	4.88	3.69	2.29	3.36039e-05	2.13	2.13	0.00085421	1.61135	1.61135
MD00G1139700	RUB1 conjugating enzyme 1;function=RUB1 conjugating enzyme 1	0	0	0	NA	1	#DIV/0!	NA	#DIV/0!	#DIV/0!
MD00G1139800	fatty acid desaturase 5;function=fatty acid desaturase 5	0	0	0	NA	1	#DIV/0!	NA	#DIV/0!	#DIV/0!
MD00G1139900	alpha/beta-Hydrolases superfamily protein;function=alpha/beta-Hydrolases superfamily protein	0.39	0.18	0.2	0.648983	1.96	1.96	1	0.9	-1.11111
MD00G1140000	amino acid permease 2;function=amino acid permease 2	17.19	15.38	22.25	0.252941	0.77	-1.29436	0.0204326	0.691236	-1.44668
MD00G1140100	amino acid permease 2;function=amino acid permease 2	37.3	23.32	20.67	0.0108385	1.8	1.8	0.737975	1.12821	1.12821
MD00G1140200	fumarase 1;function=fumarase 1	16.37	16.24	13.08	0.000211638	1.25	1.25	0.000418019	1.24159	1.24159
MD00G1140300	Pectin lyase-like superfamily protein;function=Pectin lyase-like superfamily protein	1.73	1.43	2.65	0.104436	0.65	-1.53179	0.00321429	0.539623	-1.85315
MD00G1140400	Pectin lyase-like superfamily protein;function=Pectin lyase-like superfamily protein	0.05	0.22	0	1	5.2	5.2	0.268889	#DIV/0!	0
MD00G1140500	P-loop nucleoside triphosphate hydrolases superfamily protein with CH (Calponin Homology) domain;function=P-loop nucleoside triphosphate hydrolases superfamily protein with CH (Calponin Homology) domain	0.71	0.67	0.65	0.643652	1.08	1.08	0.775139	1.03077	1.03077
MD00G1140600	PAPA-1-like conserved region;function=PAPA-1-like conserved region	3.39	3.42	4.33	0.453938	0.78	-1.27729	0.225599	0.789838	-1.26608
MD00G1140700	nuclear encoded CLP protease 5;function=nuclear encoded CLP protease 5	116.83	112.39	96.66	4.2757e-05	1.21	1.21	0.00131932	1.16274	1.16274
MD00G1140800	WRKY family transcription factor;function=WRKY family transcription factor	79.21	80.11	101.01	0.0972286	0.78	-1.27522	0.0444165	0.79309	-1.26089
MD00G1140900	phosphoinositide 4-kinase gamma 1;function=phosphoinositide 4-kinase gamma 1	0	0	0	NA	1	#DIV/0!	NA	#DIV/0!	#DIV/0!
MD00G1141100	delta 1-pyrroline-5-carboxylate synthase 2;function=delta 1-pyrroline-5-carboxylate synthase 2	0.36	0.19	0.19	0.352847	1.85	1.85	1	1	-1
MD00G1141200	NAD(P)-linked oxidoreductase superfamily protein;function=NAD(P)-linked oxidoreductase superfamily protein	0.07	0.04	0.05	1	1.43	1.43	1	0.8	-1.25
MD00G1141300	Serine protease inhibitor (SERPIN) family protein;function=Serine protease inhibitor (SERPIN) family protein	0.04	0	0	1	4.2	4.2	NA	#DIV/0!	#DIV/0!
MD00G1141400	Mitochondrial glycoprotein family protein;function=Mitochondrial glycoprotein family protein	0.48	0.53	0.66	0.883942	0.73	-1.375	1	0.80303	-1.24528
MD00G1141500	NAD(P)-linked oxidoreductase superfamily protein;function=NAD(P)-linked oxidoreductase superfamily protein	0.03	0.17	0.14	0.832682	0.19	-4.66667	1	1.21429	1.21429
MD00G1141600		0	0	0	NA	1	#DIV/0!	NA	#DIV/0!	#DIV/0!
MD00G1141700	NAD(P)-linked oxidoreductase superfamily protein;function=NAD(P)-linked oxidoreductase superfamily protein	2.86	3.35	4.14	0.167238	0.69	-1.44755	0.448625	0.809179	-1.23582
MD00G1141800	Pectin lyase-like superfamily protein;function=Pectin lyase-like superfamily protein	0	0	0	NA	1	#DIV/0!	NA	#DIV/0!	#DIV/0!
MD00G1142200	delta/epsilon subunit;function=delta/epsilon subunit	1.33	2.1	2.16	0.400108	0.62	-1.62406	0.962014	0.972222	-1.02857
MD00G1142300		0.68	0.93	0.64	1	1.07	1.07	0.924205	1.45312	1.45312
MD00G1142400	growth-regulating factor 5;function=growth-regulating factor 5	0.16	0.33	0.24	0.827072	0.65	-1.5	0.682956	1.375	1.375
MD00G1142500	DENN (AEX-3) domain-containing protein;function=DENN (AEX-3) domain-containing protein	2.45	2.63	3.45	0.125722	0.71	-1.40816	0.303538	0.762319	-1.31179
MD00G1142600	oxophytodienoate-reductase 3;function=oxophytodienoate-reductase 3	6.3	7.15	6.77	1	0.93	-1.0746	0.751505	1.05613	1.05613
MD00G1142700	3-glucanase 5;function=3-glucanase 5	0	0	0	NA	1	#DIV/0!	NA	#DIV/0!	#DIV/0!
MD00G1142800	3-glucanase 5;function=3-glucanase 5	0.02	0.02	0.01	1	1.29	1.29	1	2	2
MD00G1143000	Ribosomal protein S5 domain 2-like superfamily protein;function=Ribosomal protein S5 domain 2-like superfamily protein	57.18	55.88	41.35	8.09625e-05	1.38	1.38	0.0304033	1.35139	1.35139
MD00G1143300	TBP-associated factor 5;function=TBP-associated factor 5	3.76	4.42	5.19	0.358445	0.72	-1.38032	0.876143	0.851638	-1.17421
MD00G1143400		0.06	0.02	0.01	0.809542	6.4	6.4	1	2	2
MD00G1143500	WRKY DNA-binding protein 40;function=WRKY DNA-binding protein 40	5.65	7.34	6.81	0.935831	0.83	-1.20531	0.595636	1.07783	1.07783
MD00G1143600	WRKY DNA-binding protein 40;function=WRKY DNA-binding protein 40	1.13	1.31	2.24	0.235713	0.51	-1.9823	0.149213	0.584821	-1.70992
MD00G1143700	Actin-binding FH2 (Formin Homology) protein;function=Actin-binding FH2 (Formin Homology) protein	0.13	0.16	0.22	0.514125	0.59	-1.69231	0.647665	0.727273	-1.375
MD00G1143800	RHOMBOID-like protein 5;function=RHOMBOID-like protein 5	0.03	0	0.01	1	2.17	2.17	1	0	#DIV/0!
MD00G1144100		0	0	0	NA	1	#DIV/0!	NA	#DIV/0!	#DIV/0!
MD00G1144200	S-domain-2 5;function=S-domain-2 5	1.37	0.76	1.1	1	1.25	1.25	1	0.690909	-1.44737
MD00G1144300	Protein of unknown function;function=Protein of unknown function	0.08	0.06	0.12	1	0.66	-1.5	0.824329	0.5	-2
MD00G1144400	Protein of unknown function;function=Protein of unknown function	0.03	0.02	0.02	0.990135	2	2	1	1	-1
MD00G1144500	6-N-acetylglucosaminyltransferase family protein;function=6-N-acetylglucosaminyltransferase family protein	4.99	4.38	4.3	0.311992	1.16	1.16	0.801155	1.0186	1.0186
MD00G1144600	Plant protein of unknown function (DUF247);function=Plant protein of unknown function (DUF247)	8.06	8.27	9.03	1	0.89	-1.12035	0.962014	0.915836	-1.0919
MD00G1144700	epsin N-terminal homology (ENTH) domain-containing protein / clathrin assembly protein-related;function=epsin N-terminal homology (ENTH) domain-containing protein / clathrin assembly protein-related	13.16	11.53	11.61	0.2221	1.13	1.13	0.634259	0.993109	-1.00694
MD00G1144800	Protein of unknown function;function=Protein of unknown function	94.8	88.22	98.47	1	0.96	-1.03871	0.752637	0.895907	-1.11619
MD00G1145000	RING/U-box superfamily protein;function=RING/U-box superfamily protein	4.93	5.15	5.57	0.943025	0.88	-1.12982	1	0.924596	-1.08155
MD00G1145100	methylenetetrahydrofolate reductase 2;function=methylenetetrahydrofolate reductase 2	11.69	11.62	12.52	0.927741	0.93	-1.071	1	0.928115	-1.07745
MD00G1145200	beta glucosidase 15;function=beta glucosidase 15	0.01	0	0	1	1.4	1.4	NA	#DIV/0!	#DIV/0!
MD00G1145300	beta glucosidase 17;function=beta glucosidase 17	0.02	0	0	1	1.6	1.6	NA	#DIV/0!	#DIV/0!
MD00G1145400	DEA(D/H)-box RNA helicase family protein;function=DEA(D/H)-box RNA helicase family protein	4.08	4.53	3.73	0.707562	1.09	1.09	0.40608	1.21448	1.21448
MD00G1145500		0.96	1.64	2.56	0.001806	0.38	-2.66667	0.104237	0.640625	-1.56098
MD00G1145600	ribosomal protein L24;function=ribosomal protein L24	22.34	24.29	15.29	0.0031897	1.46	1.46	6.58882e-08	1.58862	1.58862
MD00G1145700	endoplasmic reticulum-type calcium-transporting ATPase 3;function=endoplasmic reticulum-type calcium-transporting ATPase 3	1.9	2.03	3.06	0.0733148	0.62	-1.61053	0.123496	0.663399	-1.50739
MD00G1146200	NAC 007;function=NAC 007	0.12	0.12	0.03	0.755056	3.47	3.47	0.542975	4	4
MD00G1146300		0	0	0	NA	1	#DIV/0!	NA	#DIV/0!	#DIV/0!
MD00G1146600		0	0	0	NA	1	#DIV/0!	NA	#DIV/0!	#DIV/0!
MD00G1146800	Protein kinase superfamily protein;function=Protein kinase superfamily protein	35.73	36.57	49.19	0.00474879	0.73	-1.37671	0.00299024	0.743444	-1.34509
MD00G1146900	cellulose synthase 6;function=cellulose synthase 6	0.04	0.04	0.01	0.569264	6.67	6.67	0.358913	4	4
MD00G1147000	Protein of unknown function;function=Protein of unknown function	2.15	1.57	2.18	1	0.99	-1.01395	0.259355	0.720183	-1.38854
MD00G1147100	amidase 1;function=amidase 1	24.49	26.27	30.07	0.506302	0.81	-1.22785	0.714791	0.873628	-1.14465
MD00G1147200	amidase 1;function=amidase 1	14.18	15.39	16.57	0.727958	0.86	-1.16855	1	0.928787	-1.07667
MD00G1147300	Protein phosphatase 2C family protein;function=Protein phosphatase 2C family protein	0	0	0	NA	1	#DIV/0!	NA	#DIV/0!	#DIV/0!
MD00G1147600	Protein phosphatase 2C family protein;function=Protein phosphatase 2C family protein	0.17	0.19	0.27	0.77828	0.65	-1.58824	0.892819	0.703704	-1.42105
MD00G1147700	Protein phosphatase 2C family protein;function=Protein phosphatase 2C family protein	0.19	0.35	0.26	1	0.73	-1.36842	0.921888	1.34615	1.34615
MD00G1147800	Protein phosphatase 2C family protein;function=Protein phosphatase 2C family protein	0	0	0	NA	1	#DIV/0!	NA	#DIV/0!	#DIV/0!
MD00G1148000	Protein of unknown function;function=Protein of unknown function	14.53	14.14	13.46	0.195325	1.08	1.08	0.381782	1.05052	1.05052
MD00G1148100	heteroglycan glucosidase 1;function=heteroglycan glucosidase 1	15.99	16.51	21.64	0.042226	0.74	-1.35335	0.0168332	0.762939	-1.31072
MD00G1148200	alternative oxidase 1A;function=alternative oxidase 1A	0.22	0.31	0.15	0.907358	1.46	1.46	0.40561	2.06667	2.06667
MD00G1148300	RNA-binding (RRM/RBD/RNP motifs) family protein;function=RNA-binding (RRM/RBD/RNP motifs) family protein	2.26	2.4	2.18	0.740895	1.04	1.04	0.537123	1.10092	1.10092
MD00G1148400	Protein of unknown function (DUF616);function=Protein of unknown function (DUF616)	6.95	7.23	9.04	0.502897	0.77	-1.30072	0.416376	0.799779	-1.25035
MD00G1148500	DYNAMIN-like 1E;function=DYNAMIN-like 1E	1.81	2.1	1.85	0.924234	0.98	-1.0221	0.614239	1.13514	1.13514
MD00G1148600		0	0	0	NA	1	#DIV/0!	NA	#DIV/0!	#DIV/0!
MD00G1148700		8.98	10.82	6.83	0.142514	1.31	1.31	0.00352895	1.58419	1.58419
MD00G1148800	peroxin-12;function=peroxin-12	0.03	0.03	0.14	0.643624	0.2	-4.66667	0.588353	0.214286	-4.66667
MD00G1148900		1.19	1.3	2	0.629191	0.6	-1.68067	0.60608	0.65	-1.53846
MD00G1149000	Calcium-dependent lipid-binding (CaLB domain) family protein;function=Calcium-dependent lipid-binding (CaLB domain) family protein	0.02	0	0	1	1.8	1.8	NA	#DIV/0!	#DIV/0!
MD00G1149100	plasmodesmata-located protein 4;function=plasmodesmata-located protein 4	0	0	0	NA	1	#DIV/0!	NA	#DIV/0!	#DIV/0!
MD00G1149200	P-loop containing nucleoside triphosphate hydrolases superfamily protein;function=P-loop containing nucleoside triphosphate hydrolases superfamily protein	1.1	1.15	1.41	0.882106	0.78	-1.28182	0.843233	0.815603	-1.22609
MD00G1149300	Plant protein of unknown function (DUF946);function=Plant protein of unknown function (DUF946)	0.5	0.43	0.35	0.540241	1.44	1.44	0.815598	1.22857	1.22857
MD00G1149400	Leucine-rich repeat transmembrane protein kinase family protein;function=Leucine-rich repeat transmembrane protein kinase family protein	0	0	0	NA	1	#DIV/0!	NA	#DIV/0!	#DIV/0!
MD00G1149500	C2 domain-containing protein / GRAM domain-containing protein;function=C2 domain-containing protein / GRAM domain-containing protein	4.45	4.19	5.58	0.562185	0.8	-1.25393	0.166133	0.750896	-1.33174
MD00G1149800	F-box and associated interaction domains-containing protein;function=F-box and associated interaction domains-containing protein	0	0	0	NA	1	#DIV/0!	NA	#DIV/0!	#DIV/0!
MD00G1149900	Protein of unknown function;function=Protein of unknown function	4.15	4.4	5.33	0.790809	0.78	-1.28434	0.692254	0.825516	-1.21136
MD00G1150000	WW domain-containing protein;function=WW domain-containing protein	4.25	4.39	6.08	0.0430059	0.7	-1.43059	0.0627251	0.722039	-1.38497
MD00G1150100	cold-regulated 413-plasma membrane 2;function=cold-regulated 413-plasma membrane 2	6.71	6.34	6.7	0.850942	1	-0.99851	1	0.946269	-1.05678
MD00G1150200	cold-regulated 413-plasma membrane 2;function=cold-regulated 413-plasma membrane 2	0.26	0.29	0.34	1	0.76	-1.30769	1	0.852941	-1.17241
MD00G1150300		0	0.07	0.05	1	0.21	#DIV/0!	1	1.4	1.4
MD00G1150400	Leucine-rich repeat protein kinase family protein;function=Leucine-rich repeat protein kinase family protein	0.04	0.05	0.03	1	1.2	1.2	1	1.66667	1.66667
MD00G1150500	GroES-like family protein;function=GroES-like family protein	12.95	13.31	11.79	0.650931	1.1	1.1	0.514026	1.12892	1.12892
MD00G1150600	Zinc finger C-x8-C-x5-C-x3-H type family protein;function=Zinc finger C-x8-C-x5-C-x3-H type family protein	8.61	9.67	7.1	0.331969	1.21	1.21	0.150321	1.36197	1.36197
MD00G1150700	Mitochondrial glycoprotein family protein;function=Mitochondrial glycoprotein family protein	5.06	5.4	4.6	0.759164	1.1	1.1	0.399613	1.17391	1.17391
MD00G1150800	2-oxoglutarate (2OG) and Fe(II)-dependent oxygenase superfamily protein;function=2-oxoglutarate (2OG) and Fe(II)-dependent oxygenase superfamily protein	3.2	3.67	6.92	0.0340822	0.46	-2.1625	0.0284198	0.530347	-1.88556
MD00G1150900	2-oxoglutarate (2OG) and Fe(II)-dependent oxygenase superfamily protein;function=2-oxoglutarate (2OG) and Fe(II)-dependent oxygenase superfamily protein	6.87	8.52	13.24	0.0188902	0.52	-1.92722	0.0292743	0.643505	-1.55399
MD00G1151000	2-oxoglutarate (2OG) and Fe(II)-dependent oxygenase superfamily protein;function=2-oxoglutarate (2OG) and Fe(II)-dependent oxygenase superfamily protein	1.79	3.07	4.87	0.0481874	0.37	-2.72067	0.614239	0.63039	-1.58632
MD00G1151100	receptor kinase 3;function=receptor kinase 3	3.14	3.94	6.26	0.000605197	0.5	-1.99363	0.0255334	0.629393	-1.58883
MD00G1151200	S-locus lectin protein kinase family protein;function=S-locus lectin protein kinase family protein	1.56	1.63	2.17	0.892155	0.72	-1.39103	0.85905	0.751152	-1.33129
MD00G1151300	Protein kinase superfamily protein;function=Protein kinase superfamily protein	3.3	3.28	5.77	0.189089	0.57	-1.74848	0.0968814	0.568458	-1.75915
MD00G1151400	S-locus lectin protein kinase family protein;function=S-locus lectin protein kinase family protein	0.46	0.51	0.59	1	0.79	-1.28261	1	0.864407	-1.15686
MD00G1151500		7.69	8.74	10.9	0.268039	0.71	-1.41743	0.625792	0.801835	-1.24714
MD00G1151600		0.85	0.93	1.27	1	0.67	-1.49412	1	0.732283	-1.36559
MD00G1151700	S-locus lectin protein kinase family protein;function=S-locus lectin protein kinase family protein	0.45	0.61	0.91	0.752915	0.5	-2.02222	0.934713	0.67033	-1.4918
MD00G1151800		0.22	0.3	0.14	1	1.58	1.58	0.687801	2.14286	2.14286
MD00G1151900	suppressor of abi3-5;function=suppressor of abi3-5	8.78	10.11	10.36	1	0.85	-1.17995	0.974887	0.975869	-1.02473
MD00G1152000	suppressor of abi3-5;function=suppressor of abi3-5	6.56	7.62	11.54	6.25052e-05	0.57	-1.75915	0.0172602	0.660312	-1.51444
MD00G1152100	Ubiquitin-conjugating enzyme/RWD-like protein;function=Ubiquitin-conjugating enzyme/RWD-like protein	13.31	14.66	16.11	0.965171	0.83	-1.21037	1	0.909994	-1.09891
MD00G1152200	P-loop containing nucleoside triphosphate hydrolases superfamily protein;function=P-loop containing nucleoside triphosphate hydrolases superfamily protein	0.65	0.72	0.3	0.716284	2.18	2.18	0.581368	2.4	2.4
MD00G1152300	NB-ARC domain-containing disease resistance protein;function=NB-ARC domain-containing disease resistance protein	0.59	0.52	0.6	1	0.98	-1.01695	1	0.866667	-1.15385
MD00G1152400	sulfotransferase 2A;function=sulfotransferase 2A	1.87	1.93	1.57	0.673428	1.19	1.19	0.536381	1.2293	1.2293
MD00G1152500		0.4	0.4	0.66	0.33214	0.6	-1.65	0.175998	0.606061	-1.65
MD00G1152600	proline-rich family protein;function=proline-rich family protein	146.39	138.23	146.07	0.901051	1	-0.997814	1	0.946327	-1.05672
MD00G1152700	Protein kinase superfamily protein;function=Protein kinase superfamily protein	4.22	4.65	4.59	1	0.92	-1.08768	0.800427	1.01307	1.01307
MD00G1152800	RING/U-box superfamily protein;function=RING/U-box superfamily protein	0.06	0.04	0	1	6.2	6.2	1	#DIV/0!	0
MD00G1152900		0.93	0.69	0.86	1	1.08	1.08	0.914216	0.802326	-1.24638
MD00G1153200	polypeptide 14;function=polypeptide 14	0	0	0	NA	1	#DIV/0!	NA	#DIV/0!	#DIV/0!
MD00G1153300	polypeptide 22;function=polypeptide 22	0.08	0.1	0.1	1	0.82	-1.25	1	1	-1
MD00G1153400	polypeptide 37;function=polypeptide 37	0	0	0.02	1	0.62	#DIV/0!	1	0	#DIV/0!
MD00G1153500	polypeptide 34;function=polypeptide 34	0	0	0.01	1	1	#DIV/0!	1	0	#DIV/0!
MD00G1153600	polypeptide 34;function=polypeptide 34	0	0	0	NA	1	#DIV/0!	NA	#DIV/0!	#DIV/0!
MD00G1153700	ribosomal protein large subunit 27;function=ribosomal protein large subunit 27	99.27	110.48	70.59	2.83084e-07	1.41	1.41	8.84388e-13	1.56509	1.56509
MD00G1153800	polypeptide 2;function=polypeptide 2	0	0	0	NA	1	#DIV/0!	NA	#DIV/0!	#DIV/0!
MD00G1153900	polypeptide 36;function=polypeptide 36	0	0	0	NA	1	#DIV/0!	NA	#DIV/0!	#DIV/0!
MD00G1154000	polypeptide 23;function=polypeptide 23	0	0	0	NA	1	#DIV/0!	NA	#DIV/0!	#DIV/0!
MD00G1154100	embryo defective 2739;function=embryo defective 2739	0.06	0.12	0.11	0.896918	0.57	-1.83333	1	1.09091	1.09091
MD00G1154200	Protein of unknown function;function=Protein of unknown function	15.27	17.17	10.8	0.00245951	1.41	1.41	8.46575e-06	1.58981	1.58981
MD00G1154400	Tetratricopeptide repeat (TPR)-like superfamily protein;function=Tetratricopeptide repeat (TPR)-like superfamily protein	0	0	0.08	0.990979	0.12	#DIV/0!	0.843233	0	#DIV/0!
MD00G1154500		0	0	0	NA	1	#DIV/0!	NA	#DIV/0!	#DIV/0!
MD00G1154600		0	0	0	NA	1	#DIV/0!	NA	#DIV/0!	#DIV/0!
MD00G1154700	NAC (No Apical Meristem) domain transcriptional regulator superfamily protein;function=NAC (No Apical Meristem) domain transcriptional regulator superfamily protein	0	0	0	NA	1	#DIV/0!	NA	#DIV/0!	#DIV/0!
MD00G1154800	NAC (No Apical Meristem) domain transcriptional regulator superfamily protein;function=NAC (No Apical Meristem) domain transcriptional regulator superfamily protein	0	0	0	NA	1	#DIV/0!	NA	#DIV/0!	#DIV/0!
MD00G1154900		1.12	0.83	1.33	1	0.84	-1.1875	0.810738	0.62406	-1.60241
MD00G1155000	Arabidopsis NAC domain containing protein 26;function=Arabidopsis NAC domain containing protein 26	0	0	0	NA	1	#DIV/0!	NA	#DIV/0!	#DIV/0!
MD00G1155100	Leucine-rich repeat protein kinase family protein;function=Leucine-rich repeat protein kinase family protein	4.32	5.35	6.56	0.256508	0.66	-1.51852	0.744618	0.815549	-1.22617
MD00G1155200		8.62	8.6	9.33	1	0.92	-1.08237	1	0.921758	-1.08488
MD00G1155300	Leucine-rich repeat protein kinase family protein;function=Leucine-rich repeat protein kinase family protein	0	0	0	NA	1	#DIV/0!	NA	#DIV/0!	#DIV/0!
MD00G1155400	zinc finger (C2H2 type) family protein;function=zinc finger (C2H2 type) family protein	5.76	2.82	7.09	0.969668	0.81	-1.2309	0.0047807	0.397743	-2.51418
MD00G1156000	Protein of unknown function;function=Protein of unknown function	3.75	4	4.79	0.513525	0.78	-1.27733	0.573739	0.835073	-1.1975
MD00G1156100	C2H2-like zinc finger protein;function=C2H2-like zinc finger protein	0.02	0.03	0.01	1	2.75	2.75	1	3	3
MD00G1156200	family 35;function=family 35	2.61	2.89	3.53	0.398677	0.74	-1.35249	0.552541	0.818697	-1.22145
MD00G1156300	calmodulin-binding protein-related;function=calmodulin-binding protein-related	1.67	1.88	1.69	1	0.99	-1.01198	0.587382	1.11243	1.11243
MD00G1156400	FAR1-related sequence 5;function=FAR1-related sequence 5	0.42	0.44	0.37	1	1.12	1.12	0.993131	1.18919	1.18919
MD00G1156500	LYR family of Fe/S cluster biogenesis protein;function=LYR family of Fe/S cluster biogenesis protein	13.65	14.47	12.35	0.494218	1.11	1.11	0.141086	1.17166	1.17166
MD00G1156600		0	0	0.07	1	0.15	#DIV/0!	1	0	#DIV/0!
MD00G1156800	RAB GTPase homolog G3B;function=RAB GTPase homolog G3B	0.47	0.19	0.47	1	1	-1	0.332176	0.404255	-2.47368
MD00G1156900	1;function=1	2.67	3.21	2.94	1	0.91	-1.10112	0.695143	1.09184	1.09184
MD00G1157000	ovate family protein 16;function=ovate family protein 16	0.51	0.55	0.15	0.296235	3.34	3.34	0.087146	3.66667	3.66667
MD00G1157200	nodulin MtN21 /EamA-like transporter family protein;function=nodulin MtN21 /EamA-like transporter family protein	0.78	0.24	0.19	0.00379283	4.13	4.13	1	1.26316	1.26316
MD00G1157300	ChaC-like family protein;function=ChaC-like family protein	4.21	4.08	3.37	0.370296	1.25	1.25	0.248089	1.21068	1.21068
MD00G1157400	Protein of unknown function;function=Protein of unknown function	8.45	9.06	9.41	1	0.9	-1.11361	1	0.962806	-1.03863
MD00G1157500		2.84	3.74	2.45	0.632554	1.16	1.16	0.15578	1.52653	1.52653
MD00G1157700		0	0	0	NA	1	#DIV/0!	NA	#DIV/0!	#DIV/0!
MD00G1158000	AFG1-like ATPase family protein;function=AFG1-like ATPase family protein	8.26	8	8.8	1	0.94	-1.06538	0.995868	0.909091	-1.1
MD00G1158300	Disease resistance protein (TIR-NBS-LRR class) family;function=Disease resistance protein (TIR-NBS-LRR class) family	0.16	0.18	0.15	1	1.08	1.08	1	1.2	1.2
MD00G1158400		0.1	0.13	0.34	0.844432	0.3	-3.4	0.807452	0.382353	-2.61538
MD00G1158500	Disease resistance protein (TIR-NBS-LRR class) family;function=Disease resistance protein (TIR-NBS-LRR class) family	0.07	0.06	0.13	0.926392	0.51	-1.85714	0.659726	0.461538	-2.16667
MD00G1158700	putative;function=putative	0.19	0.28	0.34	0.421875	0.57	-1.78947	0.94417	0.823529	-1.21429
MD00G1158800	tonoplast monosaccharide transporter2;function=tonoplast monosaccharide transporter2	1.12	1.14	1.08	1	1.04	1.04	0.90423	1.05556	1.05556
MD00G1158900	ARM repeat superfamily protein;function=ARM repeat superfamily protein	40.11	41.7	44.86	1	0.89	-1.11842	1	0.929559	-1.07578
MD00G1159000	Protein of unknown function (DUF399 and DUF3411);function=Protein of unknown function (DUF399 and DUF3411)	10.3	9.88	12.16	0.849412	0.85	-1.18058	0.43152	0.8125	-1.23077
MD00G1159100	B-cell receptor-associated 31-like;function=B-cell receptor-associated 31-like	0.44	0.16	0.41	1	1.07	1.07	0.611845	0.390244	-2.5625
MD00G1159200	mitogen-activated protein kinase kinase kinase 15;function=mitogen-activated protein kinase kinase kinase 15	0.06	0.04	0.02	1	2.42	2.42	1	2	2
MD00G1159300	aspartic proteinase A1;function=aspartic proteinase A1	74.05	77.45	80.03	1	0.93	-1.08076	0.905693	0.967762	-1.03331
MD00G1159400	Insulinase (Peptidase family M16) family protein;function=Insulinase (Peptidase family M16) family protein	7.56	7.85	11.21	0.00281399	0.67	-1.4828	0.00254862	0.700268	-1.42803
MD00G1159500	Protein of unknown function;function=Protein of unknown function	4.43	5.28	6.15	0.244849	0.72	-1.38826	0.806848	0.858537	-1.16477
MD00G1159900	DNA/RNA helicase protein;function=DNA/RNA helicase protein	0.76	0.76	1.4	0.0658745	0.54	-1.84211	0.0518503	0.542857	-1.84211
MD00G1160000	DNA/RNA helicase protein;function=DNA/RNA helicase protein	2.17	1.94	2.5	1	0.87	-1.15207	0.731825	0.776	-1.28866
MD00G1160200	ATP-binding cassette A2;function=ATP-binding cassette A2	2.04	2.47	3.49	0.0477582	0.58	-1.71078	0.3448	0.707736	-1.41296
MD00G1160300	ABC2 homolog 6;function=ABC2 homolog 6	7.09	7.2	11.56	1.9781e-05	0.61	-1.63047	6.28311e-07	0.622837	-1.60556
MD00G1160400	vWA;function= vWA	0	0.01	0	NA	1	#DIV/0!	1	#DIV/0!	0
MD00G1160500	4;function=4	20.42	19.65	16.69	0.0106695	1.22	1.22	0.025901	1.17735	1.17735
MD00G1160600	peroxin 3;function=peroxin 3	4.14	4.13	3.88	0.807713	1.07	1.07	0.7417	1.06443	1.06443
MD00G1160700	Transducin/WD40 repeat-like superfamily protein;function=Transducin/WD40 repeat-like superfamily protein	63.24	69.92	53.69	0.000937951	1.18	1.18	0.00332984	1.30229	1.30229
MD00G1160800	vWA;function= vWA	0	0	0	NA	1	#DIV/0!	NA	#DIV/0!	#DIV/0!
MD00G1160900	vWA;function= vWA	0.27	0.36	0.16	0.962423	1.69	1.69	0.68814	2.25	2.25
MD00G1161000	Calcium-dependent lipid-binding (CaLB domain) family protein;function=Calcium-dependent lipid-binding (CaLB domain) family protein	11.33	12.68	15.21	0.0841717	0.74	-1.34245	0.415378	0.833662	-1.19953
MD00G1161100		1.35	1.47	2.4	0.536248	0.56	-1.77778	0.443703	0.6125	-1.63265
MD00G1161300	RNA-binding (RRM/RBD/RNP motifs) family protein;function=RNA-binding (RRM/RBD/RNP motifs) family protein	7.63	7.27	8.27	1	0.92	-1.08388	1	0.879081	-1.13755
MD00G1161400	light harvesting complex of photosystem II 5;function=light harvesting complex of photosystem II 5	351.44	352.31	344.48	0.643624	1.02	1.02	0.508968	1.02273	1.02273
MD00G1161500		0	0	0	NA	1	#DIV/0!	NA	#DIV/0!	#DIV/0!
MD00G1161600	non-intrinsic ABC protein 10;function=non-intrinsic ABC protein 10	0.21	0.36	0.31	1	0.69	-1.47619	1	1.16129	1.16129
MD00G1161700		0	0	0	NA	1	#DIV/0!	NA	#DIV/0!	#DIV/0!
MD00G1162000	alpha/beta-Hydrolases superfamily protein;function=alpha/beta-Hydrolases superfamily protein	8.73	7.65	9.25	1	0.94	-1.05956	0.568251	0.827027	-1.20915
MD00G1162100	bidirectional amino acid transporter 1;function=bidirectional amino acid transporter 1	0	0	0	NA	1	#DIV/0!	NA	#DIV/0!	#DIV/0!
MD00G1162200	Transcriptional factor B3 family protein;function=Transcriptional factor B3 family protein	0	0	0	NA	1	#DIV/0!	NA	#DIV/0!	#DIV/0!
MD00G1162300	bidirectional amino acid transporter 1;function=bidirectional amino acid transporter 1	0	0	0	NA	1	#DIV/0!	NA	#DIV/0!	#DIV/0!
MD00G1162900	abscisic aldehyde oxidase 3;function=abscisic aldehyde oxidase 3	0.16	0.21	0.16	1	0.99	-1	0.561554	1.3125	1.3125
MD00G1163000	RAB GTPASE HOMOLOG B18;function=RAB GTPASE HOMOLOG B18	4.16	3.71	4.09	0.78784	1.02	1.02	1	0.90709	-1.10243
MD00G1163200	Protein of unknown function;function=Protein of unknown function	0.35	0.14	0.26	0.987639	1.34	1.34	0.919546	0.538462	-1.85714
MD00G1163300	Protein of unknown function;function=Protein of unknown function	0.13	0.19	0.17	1	0.81	-1.30769	1	1.11765	1.11765
MD00G1163400	oligopeptide transporter;function=oligopeptide transporter	31.64	30.2	36.22	1	0.87	-1.14475	0.61996	0.833793	-1.19934
MD00G1163500		0	0	0	NA	1	#DIV/0!	NA	#DIV/0!	#DIV/0!
MD00G1163800	SET domain-containing protein;function=SET domain-containing protein	1.1	0.88	1.27	1	0.86	-1.15455	0.72802	0.692913	-1.44318
MD00G1163900	in phosphorus-containing anhydrides;function=in phosphorus-containing anhydrides	1.02	1.39	1.61	0.663328	0.63	-1.57843	1	0.863354	-1.15827
MD00G1164000	Protein of unknown function;function=Protein of unknown function	8.19	8.11	10.2	0.403813	0.8	-1.24542	0.230634	0.795098	-1.25771
MD00G1164200	receptor like protein 54;function=receptor like protein 54	0	0	0	NA	1	#DIV/0!	NA	#DIV/0!	#DIV/0!
MD00G1164300	receptor like protein 19;function=receptor like protein 19	0	0	0	NA	1	#DIV/0!	NA	#DIV/0!	#DIV/0!
MD00G1164400	lysophosphatidyl acyltransferase 3;function=lysophosphatidyl acyltransferase 3	0.04	0.05	0.04	1	0.9	-1	1	1.25	1.25
MD00G1164600		0	0	0	NA	1	#DIV/0!	NA	#DIV/0!	#DIV/0!
MD00G1164700	Leucine-rich repeat receptor-like protein kinase family protein;function=Leucine-rich repeat receptor-like protein kinase family protein	0.02	0.01	0.01	1	3	3	1	1	-1
MD00G1164900	DNA glycosylase superfamily protein;function=DNA glycosylase superfamily protein	3.26	3.41	3.45	1	0.95	-1.05828	0.870359	0.988406	-1.01173
MD00G1165000	Protein of unknown function;function=Protein of unknown function	3.13	2.92	3.03	0.796294	1.03	1.03	1	0.963696	-1.03767
MD00G1165100	2-oxoglutarate (2OG) and Fe(II)-dependent oxygenase superfamily protein;function=2-oxoglutarate (2OG) and Fe(II)-dependent oxygenase superfamily protein	6.8	6.08	8.73	0.846393	0.78	-1.28382	0.0290187	0.696449	-1.43586
MD00G1165200	Auxin-responsive GH3 family protein;function=Auxin-responsive GH3 family protein	44.99	43.12	49.97	1	0.9	-1.11069	0.680218	0.862918	-1.15886
MD00G1165300	catalytic LigB subunit of aromatic ring-opening dioxygenase family;function=catalytic LigB subunit of aromatic ring-opening dioxygenase family	0	0	0	NA	1	#DIV/0!	NA	#DIV/0!	#DIV/0!
MD00G1165400	ABC-2 type transporter family protein;function=ABC-2 type transporter family protein	4.88	5.1	7.82	0.00402275	0.62	-1.60246	0.000836233	0.652174	-1.53333
MD00G1165500	phosphatidate cytidylyltransferase family protein;function=phosphatidate cytidylyltransferase family protein	10.29	12.4	17.42	0.0919813	0.59	-1.69291	0.364211	0.711825	-1.40484
MD00G1165600	RING/U-box superfamily protein;function=RING/U-box superfamily protein	18.51	19.53	17.71	0.403527	1.05	1.05	0.167534	1.10277	1.10277
MD00G1165700	response regulator 11;function=response regulator 11	2.03	1.68	2.71	0.799631	0.75	-1.33498	0.263911	0.619926	-1.6131
MD00G1165800	Domain of unknown function (DUF966);function=Domain of unknown function (DUF966)	1.31	1.24	1.57	0.838701	0.83	-1.19847	0.736507	0.789809	-1.26613
MD00G1165900		0	0	0	NA	1	#DIV/0!	NA	#DIV/0!	#DIV/0!
MD00G1166100	Protein of unknown function;function=Protein of unknown function	4.75	5.32	6.01	0.759768	0.79	-1.26526	0.929513	0.885191	-1.1297
MD00G1166300	receptor like protein 52;function=receptor like protein 52	0	0	0	NA	1	#DIV/0!	NA	#DIV/0!	#DIV/0!
MD00G1166400	homolog of separase;function=homolog of separase	0.02	0.04	0.04	0.83987	0.36	-2	1	1	-1
MD00G1166500	CRINKLY4 related 3;function=CRINKLY4 related 3	0	0	0	NA	1	#DIV/0!	NA	#DIV/0!	#DIV/0!
MD00G1166600	CRINKLY4 related 3;function=CRINKLY4 related 3	0	0	0	NA	1	#DIV/0!	NA	#DIV/0!	#DIV/0!
MD00G1166700	sequence-specific DNA binding transcription factors;function=sequence-specific DNA binding transcription factors	1.66	1.4	1.26	0.142684	1.32	1.32	0.425347	1.11111	1.11111
MD00G1166800	elongator protein 6;function=elongator protein 6	13.31	12.86	12.96	0.943084	1.03	1.03	0.889758	0.992284	-1.00778
MD00G1166900		0	0	0	NA	1	#DIV/0!	NA	#DIV/0!	#DIV/0!
MD00G1167000	polypeptide 26;function=polypeptide 26	15.59	12.15	30.56	0.000105521	0.51	-1.96023	6.75553e-10	0.397579	-2.51523
MD00G1167500	ACC synthase 1;function=ACC synthase 1	0.02	0	0	1	2.2	2.2	NA	#DIV/0!	#DIV/0!
MD00G1167700	inhibitor/interactor with cyclin-dependent kinase;function=inhibitor/interactor with cyclin-dependent kinase	3.67	3.43	4.13	1	0.89	-1.12534	0.833152	0.830508	-1.20408
MD00G1167800	polypyrimidine tract-binding protein 1;function=polypyrimidine tract-binding protein 1	2.16	1.85	2.55	1	0.85	-1.18056	0.659469	0.72549	-1.37838
MD00G1167900	Pentatricopeptide repeat (PPR) superfamily protein;function=Pentatricopeptide repeat (PPR) superfamily protein	0.34	0.2	0.22	1	1.57	1.57	1	0.909091	-1.1
MD00G1168000	NB-ARC domain-containing disease resistance protein;function=NB-ARC domain-containing disease resistance protein	1	1.22	1.72	0.0698051	0.59	-1.72	0.260207	0.709302	-1.40984
MD00G1168100		4.75	5.47	6.18	0.981251	0.77	-1.30105	1	0.885113	-1.1298
MD00G1168200	Protein of unknown function;function=Protein of unknown function	5.03	6.45	4.71	0.584958	1.07	1.07	0.00211672	1.36943	1.36943
MD00G1168300	NB-ARC domain-containing disease resistance protein;function=NB-ARC domain-containing disease resistance protein	0.66	0.73	1.03	0.197664	0.64	-1.56061	0.193365	0.708738	-1.41096
MD00G1168400	Protein of unknown function;function=Protein of unknown function	2.56	3.49	3.41	0.402439	0.75	-1.33203	0.752158	1.02346	1.02346
MD00G1168500	LRR and NB-ARC domains-containing disease resistance protein;function=LRR and NB-ARC domains-containing disease resistance protein	1.8	1.76	2.66	0.625379	0.67	-1.47778	0.539742	0.661654	-1.51136
MD00G1168600		0	0.06	0	NA	1	#DIV/0!	1	#DIV/0!	0
MD00G1168700	NB-ARC domain-containing disease resistance protein;function=NB-ARC domain-containing disease resistance protein	1.25	1.37	1.97	0.193108	0.63	-1.576	0.239369	0.695431	-1.43796
MD00G1168800	ACT domain repeat 8;function=ACT domain repeat 8	1.06	0.91	1.21	1	0.88	-1.14151	0.54737	0.752066	-1.32967
MD00G1169400	2-oxoglutarate (2OG) and Fe(II)-dependent oxygenase superfamily protein;function=2-oxoglutarate (2OG) and Fe(II)-dependent oxygenase superfamily protein	73.95	79.88	85.59	0.755531	0.86	-1.1574	1	0.933287	-1.07148
MD00G1169500	2-oxoglutarate (2OG) and Fe(II)-dependent oxygenase superfamily protein;function=2-oxoglutarate (2OG) and Fe(II)-dependent oxygenase superfamily protein	8.81	10.44	9.95	1	0.88	-1.1294	0.470226	1.04925	1.04925
MD00G1169600	myb-like transcription factor family protein;function=myb-like transcription factor family protein	6.87	7.41	9.89	0.114351	0.69	-1.43959	0.168301	0.749242	-1.33468
MD00G1169700	Cytochrome P450 superfamily protein;function=Cytochrome P450 superfamily protein	0	0	0	NA	1	#DIV/0!	NA	#DIV/0!	#DIV/0!
MD00G1169800	polypeptide 37;function=polypeptide 37	0	0	0	NA	1	#DIV/0!	NA	#DIV/0!	#DIV/0!
MD00G1169900	interferon-related developmental regulator family protein / IFRD protein family;function=interferon-related developmental regulator family protein / IFRD protein family	0.03	0.05	0	1	2.8	2.8	0.592316	#DIV/0!	0
MD00G1170000	serine carboxypeptidase-like 20;function=serine carboxypeptidase-like 20	1.07	0.74	1.4	1	0.77	-1.30841	0.343827	0.528571	-1.89189
MD00G1170100	interferon-related developmental regulator family protein / IFRD protein family;function=interferon-related developmental regulator family protein / IFRD protein family	0	0.06	0	NA	1	#DIV/0!	0.829596	#DIV/0!	0
MD00G1170400	Leucine-rich repeat receptor-like protein kinase family protein;function=Leucine-rich repeat receptor-like protein kinase family protein	0.45	0.47	0.9	0.118325	0.5	-2	0.103339	0.522222	-1.91489
MD00G1170600		0	0.17	0.15	0.864436	0.07	#DIV/0!	0.968673	1.13333	1.13333
MD00G1170700	Leucine-rich repeat receptor-like protein kinase family protein;function=Leucine-rich repeat receptor-like protein kinase family protein	1.83	1.66	2.37	0.745563	0.77	-1.29508	0.165814	0.700422	-1.42771
MD00G1170800	Eukaryotic rpb5 RNA polymerase subunit family protein;function=Eukaryotic rpb5 RNA polymerase subunit family protein	5.55	5.32	5.06	0.399413	1.1	1.1	0.531669	1.05138	1.05138
MD00G1170900		0.01	0.01	0.02	1	0.6	-2	1	0.5	-2
MD00G1171100	RNA binding Plectin/S10 domain-containing protein;function=RNA binding Plectin/S10 domain-containing protein	28.63	33.15	23.28	0.0143057	1.23	1.23	9.77959e-06	1.42397	1.42397
MD00G1171200	RGPR-related;function=RGPR-related	5.63	6.52	7.21	0.354719	0.78	-1.28064	0.960939	0.9043	-1.10583
MD00G1171400	ubiquitin-conjugating enzyme 5;function=ubiquitin-conjugating enzyme 5	7.66	7.27	7.18	0.718261	1.07	1.07	0.91771	1.01253	1.01253
MD00G1171500	Leucine-rich repeat protein kinase family protein;function=Leucine-rich repeat protein kinase family protein	0	0	0	NA	1	#DIV/0!	NA	#DIV/0!	#DIV/0!
MD00G1171600	RING/U-box superfamily protein;function=RING/U-box superfamily protein	2.29	2.08	2.85	0.995013	0.8	-1.24454	0.419629	0.729825	-1.37019
MD00G1171700	Protein of unknown function;function=Protein of unknown function	4.25	3	3.45	0.653004	1.23	1.23	0.862638	0.869565	-1.15
MD00G1171800	trehalose phosphate synthase;function=trehalose phosphate synthase	0.43	0.35	0.43	0.93123	1.02	1.02	1	0.813953	-1.22857
MD00G1171900	galacturonosyltransferase 14;function=galacturonosyltransferase 14	5.77	6.28	8.25	0.0169438	0.7	-1.42981	0.0635461	0.761212	-1.31369
MD00G1172000		0	0	0	NA	1	#DIV/0!	NA	#DIV/0!	#DIV/0!
MD00G1172100	casein lytic proteinase B3;function=casein lytic proteinase B3	18.93	18.06	28.38	0.340254	0.67	-1.49921	0.101167	0.636364	-1.57143
MD00G1172200		11.22	9.98	12.9	0.99381	0.87	-1.14973	0.463403	0.773643	-1.29259
MD00G1172400	CAX-interacting protein 2;function=CAX-interacting protein 2	1	1.12	2.02	0.0317316	0.5	-2.02	0.0352526	0.554455	-1.80357
MD00G1172500	Plant protein of unknown function (DUF828);function=Plant protein of unknown function (DUF828)	0.28	0.3	0.23	0.866364	1.21	1.21	0.894839	1.30435	1.30435
MD00G1172600	NADH-ubiquinone oxidoreductase-related;function=NADH-ubiquinone oxidoreductase-related	1.85	1.9	1.58	0.839716	1.17	1.17	0.701005	1.20253	1.20253
MD00G1172700	tetratricopeptide repeat (TPR)-containing protein;function=tetratricopeptide repeat (TPR)-containing protein	0.01	0	0	1	1	0	NA	#DIV/0!	#DIV/0!
MD00G1172900	NB-ARC domain-containing disease resistance protein;function=NB-ARC domain-containing disease resistance protein	0.43	0.84	0.79	0.282289	0.54	-1.83721	1	1.06329	1.06329
MD00G1173000	6-N-acetylglucosaminyltransferase family protein;function=6-N-acetylglucosaminyltransferase family protein	0	0	0.01	1	1	#DIV/0!	1	0	#DIV/0!
MD00G1173100	selenium binding;function=selenium binding	0.11	0.24	0.23	1	0.49	-2.09091	1	1.04348	1.04348
MD00G1173200	plasma membrane intrinsic protein 1C;function=plasma membrane intrinsic protein 1C	6.24	6.58	6.28	1	0.99	-1.00641	0.92022	1.04777	1.04777
MD00G1173300	NAD(P)-binding Rossmann-fold superfamily protein;function=NAD(P)-binding Rossmann-fold superfamily protein	25.35	29.2	22.71	0.142684	1.12	1.12	0.000159036	1.28578	1.28578
MD00G1173500		0	0	0	NA	1	#DIV/0!	NA	#DIV/0!	#DIV/0!
MD00G1173600	ascorbate peroxidase 3;function=ascorbate peroxidase 3	1.06	1.1	1.79	0.283879	0.6	-1.68868	0.114325	0.614525	-1.62727
MD00G1173700	HECT-domain (ubiquitin-transferase);function=HECT-domain (ubiquitin-transferase)	2.89	3.21	6.5	0.0969153	0.44	-2.24913	0.118319	0.493846	-2.02492
MD00G1173800	HECT-domain (ubiquitin-transferase);function=HECT-domain (ubiquitin-transferase)	6.61	7.11	8.42	0.624647	0.78	-1.27383	0.711893	0.844418	-1.18425
MD00G1173900	HECT-domain (ubiquitin-transferase);function=HECT-domain (ubiquitin-transferase)	7.66	8.04	9.34	0.974873	0.82	-1.21932	0.932095	0.860814	-1.16169
MD00G1174200	DEAD/DEAH box RNA helicase family protein;function=DEAD/DEAH box RNA helicase family protein	8.02	8.56	8.01	0.970268	1	-0.998753	0.604825	1.06866	1.06866
MD00G1174300	DEAD/DEAH box RNA helicase family protein;function=DEAD/DEAH box RNA helicase family protein	12.8	13.54	14.69	0.946237	0.87	-1.14766	1	0.921715	-1.08493
MD00G1174400	fatty acid desaturase 5;function=fatty acid desaturase 5	0	0	0.03	1	0.31	#DIV/0!	1	0	#DIV/0!
MD00G1174500	ALG8 glycosyltransferase family;function=ALG8 glycosyltransferase family	0.76	1.01	1.36	0.452413	0.56	-1.78947	0.835172	0.742647	-1.34653
MD00G1174600	NB-ARC domain-containing disease resistance protein;function=NB-ARC domain-containing disease resistance protein	0.67	0.82	1.21	0.422206	0.55	-1.80597	0.577044	0.677686	-1.47561
MD00G1174800	polypeptide 4;function=polypeptide 4	0	0	0	NA	1	#DIV/0!	NA	#DIV/0!	#DIV/0!
MD00G1174900		0	0	0.03	1	0.38	#DIV/0!	1	0	#DIV/0!
MD00G1175000	polypeptide 4;function=polypeptide 4	0.14	0.1	0.17	1	0.85	-1.21429	0.998419	0.588235	-1.7
MD00G1175100	polypeptide 3;function=polypeptide 3	0.06	0.55	0.05	1	1.24	1.24	0.173779	11	11
MD00G1175200	polypeptide 4;function=polypeptide 4	146.51	171.06	192.16	0.0588517	0.76	-1.31158	0.854788	0.890196	-1.12335
MD00G1175300		0.33	0.15	0.32	1	1.01	1.01	0.946236	0.46875	-2.13333
MD00G1175400		0.27	0.34	0.4	0.880962	0.67	-1.48148	1	0.85	-1.17647
MD00G1175500		5.51	7.58	12.55	0.10378	0.44	-2.27768	0.67009	0.603984	-1.65567
MD00G1175600	glutamate dehydrogenase 3;function=glutamate dehydrogenase 3	21.74	25.14	32.54	0.17055	0.67	-1.49678	0.208555	0.772588	-1.29435
MD00G1175700	glutamate dehydrogenase 3;function=glutamate dehydrogenase 3	11.4	15.84	12.58	1	0.91	-1.10351	0.228871	1.25914	1.25914
MD00G1175800	Tetratricopeptide repeat (TPR)-like superfamily protein;function=Tetratricopeptide repeat (TPR)-like superfamily protein	0.05	0	0.07	1	0.62	-1.4	1	0	#DIV/0!
MD00G1175900	Tetratricopeptide repeat (TPR)-like superfamily protein;function=Tetratricopeptide repeat (TPR)-like superfamily protein	0.06	0.04	0	1	5.6	5.6	1	#DIV/0!	0
MD00G1176000	armadillo repeat only 2;function=armadillo repeat only 2	0	0	0	NA	1	#DIV/0!	NA	#DIV/0!	#DIV/0!
MD00G1176100	ATP binding microtubule motor family protein;function=ATP binding microtubule motor family protein	20.01	20.07	23.66	0.710922	0.85	-1.18241	0.568479	0.848267	-1.17887
MD00G1176300	general regulatory factor 9;function=general regulatory factor 9	15.5	17.8	16.12	1	0.96	-1.04	0.372946	1.10422	1.10422
MD00G1176400	riboflavin kinase/FMN hydrolase;function=riboflavin kinase/FMN hydrolase	15.72	11.35	10.74	2.78207e-05	1.46	1.46	0.377153	1.0568	1.0568
MD00G1176500		0	0	0	NA	1	#DIV/0!	NA	#DIV/0!	#DIV/0!
MD00G1176700	chloroplast heat shock protein 70-2;function=chloroplast heat shock protein 70-2	8.07	6.11	8.39	0.775247	0.96	-1.03965	0.563031	0.728248	-1.37316
MD00G1176800	MATE efflux family protein;function=MATE efflux family protein	0	0.06	0.03	1	0.29	#DIV/0!	1	2	2
MD00G1176900	MATE efflux family protein;function=MATE efflux family protein	1.24	0.38	0.83	0.919758	1.49	1.49	0.70235	0.457831	-2.18421
MD00G1177000	Dof-type zinc finger DNA-binding family protein;function=Dof-type zinc finger DNA-binding family protein	1.27	0.87	1.78	1	0.71	-1.40157	0.384437	0.488764	-2.04598
MD00G1177100	OBF-binding protein 3;function=OBF-binding protein 3	0.86	1.61	1.45	0.792947	0.59	-1.68605	0.942005	1.11034	1.11034
MD00G1177200	RNA-binding (RRM/RBD/RNP motifs) family protein;function=RNA-binding (RRM/RBD/RNP motifs) family protein	4.66	5.01	5.06	1	0.92	-1.08584	0.829552	0.990119	-1.00998
MD00G1177300	DCD (Development and Cell Death) domain protein;function=DCD (Development and Cell Death) domain protein	11.84	12.66	13.99	0.919333	0.85	-1.18159	1	0.904932	-1.10506
MD00G1177400	Protein of unknown function;function=Protein of unknown function	15.23	14.95	15.66	0.910525	0.97	-1.02823	1	0.954662	-1.04749
MD00G1177600	Glycosyltransferase family 61 protein;function=Glycosyltransferase family 61 protein	0	0	0	NA	1	#DIV/0!	NA	#DIV/0!	#DIV/0!
MD00G1177700	Glycosyltransferase family 61 protein;function=Glycosyltransferase family 61 protein	0	0	0	NA	1	#DIV/0!	NA	#DIV/0!	#DIV/0!
MD00G1177800	Myosin family protein with Dil domain;function=Myosin family protein with Dil domain	0	0.2	0.32	0.416112	0.03	#DIV/0!	0.931665	0.625	-1.6
MD00G1178000	Galactose oxidase/kelch repeat superfamily protein;function=Galactose oxidase/kelch repeat superfamily protein	0	0	0	NA	1	#DIV/0!	NA	#DIV/0!	#DIV/0!
MD00G1178100		0	0	0	NA	1	#DIV/0!	NA	#DIV/0!	#DIV/0!
MD00G1178200	SGNH hydrolase-type esterase superfamily protein;function=SGNH hydrolase-type esterase superfamily protein	0.15	0.06	0.08	0.973673	1.97	1.97	1	0.75	-1.33333
MD00G1178300	Pyridine nucleotide-disulphide oxidoreductase family protein;function=Pyridine nucleotide-disulphide oxidoreductase family protein	1.98	2.01	2.07	0.915215	0.96	-1.04545	1	0.971014	-1.02985
MD00G1178400	BUB1-related (BUB1: budding uninhibited by benzymidazol 1);function=BUB1-related (BUB1: budding uninhibited by benzymidazol 1)	0.64	0.31	0.22	0.279672	2.87	2.87	0.870553	1.40909	1.40909
MD00G1178600		0	0	0.2	1	0.05	#DIV/0!	1	0	#DIV/0!
MD00G1178700		0.14	0.3	0.52	0.53877	0.26	-3.71429	0.722806	0.576923	-1.73333
MD00G1178800	RHOMBOID-like 1;function=RHOMBOID-like 1	0.1	0.21	0.07	1	1.49	1.49	0.849414	3	3
MD00G1178900	Leucine-rich repeat protein kinase family protein;function=Leucine-rich repeat protein kinase family protein	2.08	2.17	2.97	0.179031	0.7	-1.42788	0.0836755	0.73064	-1.36866
MD00G1179000	hydroxyproline-rich glycoprotein family protein;function=hydroxyproline-rich glycoprotein family protein	35.85	34.19	30.73	0.0241075	1.17	1.17	0.025771	1.11259	1.11259
MD00G1179100	Prolyl oligopeptidase family protein;function=Prolyl oligopeptidase family protein	22.42	23.56	23.45	0.957236	0.96	-1.04594	0.710796	1.00469	1.00469
MD00G1179200	Prolyl oligopeptidase family protein;function=Prolyl oligopeptidase family protein	57.96	65.4	43.29	3.54133e-06	1.34	1.34	2.06324e-10	1.51074	1.51074
MD00G1179300	Cytochrome c oxidase subunit Vc family protein;function=Cytochrome c oxidase subunit Vc family protein	78.98	80.23	68.44	0.135677	1.15	1.15	0.072865	1.17227	1.17227
MD00G1179400		0.13	0.08	0.15	1	0.88	-1.15385	0.883059	0.533333	-1.875
MD00G1179500	SET domain-containing protein;function=SET domain-containing protein	7.58	8.51	9.51	0.484069	0.8	-1.25462	0.958719	0.894848	-1.11751
MD00G1179600	radical SAM domain-containing protein / GCN5-related N-acetyltransferase (GNAT) family protein;function=radical SAM domain-containing protein / GCN5-related N-acetyltransferase (GNAT) family protein	0.44	0.42	0.1	0.753021	4.38	4.38	0.693501	4.2	4.2
MD00G1179700		0.08	0.14	0.06	1	1.29	1.29	1	2.33333	2.33333
MD00G1179800	embryo defective 2423;function=embryo defective 2423	7.81	6.26	8.97	1	0.87	-1.14853	0.0175653	0.697882	-1.43291
MD00G1179900		0.12	0	0.06	1	1.91	1.91	1	0	#DIV/0!
MD00G1180000	Ribosomal protein L13e family protein;function=Ribosomal protein L13e family protein	0.51	0.38	0.67	1	0.77	-1.31373	0.978327	0.567164	-1.76316
MD00G1180100	xyloglucan endotransglucosylase/hydrolase 8;function=xyloglucan endotransglucosylase/hydrolase 8	0	0.07	0.02	1	0.56	#DIV/0!	0.849414	3.5	3.5
MD00G1180200	Tetratricopeptide repeat (TPR)-like superfamily protein;function=Tetratricopeptide repeat (TPR)-like superfamily protein	1.47	1.44	1.93	0.986201	0.76	-1.31293	0.824292	0.746114	-1.34028
MD00G1180300	Oligosaccharyltransferase complex/magnesium transporter family protein;function=Oligosaccharyltransferase complex/magnesium transporter family protein	15.89	20.55	20.23	0.636739	0.79	-1.27313	0.689177	1.01582	1.01582
MD00G1181300	Chaperone DnaJ-domain superfamily protein;function=Chaperone DnaJ-domain superfamily protein	4.97	4.93	6.1	0.538591	0.82	-1.22736	0.327548	0.808197	-1.23732
MD00G1181400	homocysteine S-methyltransferase 3;function=homocysteine S-methyltransferase 3	8.99	11.2	19.48	5.99817e-11	0.46	-2.16685	3.66716e-08	0.574949	-1.73929
MD00G1181500	Protein of unknown function;function=Protein of unknown function	0	0	0	NA	1	#DIV/0!	NA	#DIV/0!	#DIV/0!
MD00G1181600	Protein of unknown function;function=Protein of unknown function	0	0	0	NA	1	#DIV/0!	NA	#DIV/0!	#DIV/0!
MD00G1181700	17.6 kDa class II heat shock protein;function=17.6 kDa class II heat shock protein	0	0	0	NA	1	#DIV/0!	NA	#DIV/0!	#DIV/0!
MD00G1181800	Mitochondrial substrate carrier family protein;function=Mitochondrial substrate carrier family protein	24.17	24.08	27.9	0.862907	0.87	-1.15432	0.532711	0.863082	-1.15864
MD00G1182100	Sterile alpha motif (SAM) domain-containing protein;function=Sterile alpha motif (SAM) domain-containing protein	0.1	0.35	0.17	1	0.6	-1.7	0.695581	2.05882	2.05882
MD00G1182200	Major facilitator superfamily protein;function=Major facilitator superfamily protein	1.23	1.67	1.99	0.148614	0.62	-1.61789	0.851259	0.839196	-1.19162
MD00G1182300	Major facilitator superfamily protein;function=Major facilitator superfamily protein	1.53	1.35	3.48	0.0193545	0.44	-2.27451	0.000317322	0.387931	-2.57778
MD00G1182400		0	0	0	NA	1	#DIV/0!	NA	#DIV/0!	#DIV/0!
MD00G1182600	ribosomal protein S28;function=ribosomal protein S28	95.38	100.26	78.94	0.0467471	1.21	1.21	0.0829899	1.27008	1.27008
MD00G1182800		19.79	19.51	22.2	0.986201	0.89	-1.12178	0.819751	0.878829	-1.13788
MD00G1183000	Leucine-rich repeat transmembrane protein kinase;function=Leucine-rich repeat transmembrane protein kinase	37.1	43.75	60.7	0.000529601	0.61	-1.63612	0.0183101	0.720758	-1.38743
MD00G1183100	Leucine-rich repeat transmembrane protein kinase;function=Leucine-rich repeat transmembrane protein kinase	9.64	9.49	20.26	0.00823803	0.48	-2.10166	0.0101448	0.468411	-2.13488
MD00G1183300	pentatricopeptide (PPR) repeat-containing protein;function=pentatricopeptide (PPR) repeat-containing protein	0	0	0	NA	1	#DIV/0!	NA	#DIV/0!	#DIV/0!
MD00G1183400	ARF-GAP domain 9;function=ARF-GAP domain 9	35.25	34.92	33.82	0.27941	1.04	1.04	0.384746	1.03253	1.03253
MD00G1184000		0.07	0.07	0.14	1	0.54	-2	1	0.5	-2
MD00G1184100		0	0	0	NA	1	#DIV/0!	NA	#DIV/0!	#DIV/0!
MD00G1184200	gamma-glutamyl hydrolase 2;function=gamma-glutamyl hydrolase 2	2.02	2.02	2.4	1	0.84	-1.18812	0.874956	0.841667	-1.18812
MD00G1184300	ENTH/VHS family protein;function=ENTH/VHS family protein	8.88	10.21	12.8	0.0274733	0.69	-1.44144	0.18644	0.797656	-1.25367
MD00G1184400		0	0.77	0.04	1	0.24	#DIV/0!	0.0786922	19.25	19.25
MD00G1184500	Ubiquitin-conjugating enzyme family protein;function=Ubiquitin-conjugating enzyme family protein	0	0	0	NA	1	#DIV/0!	NA	#DIV/0!	#DIV/0!
MD00G1184900	pleiotropic regulatory locus 1;function=pleiotropic regulatory locus 1	11.2	12.49	12.54	1	0.89	-1.11964	0.658388	0.996013	-1.004
MD00G1185200	transmembrane;function=transmembrane	0.83	0.69	1.22	0.472726	0.68	-1.46988	0.0456077	0.565574	-1.76812
MD00G1185300		0.22	0.31	0.5	0.997382	0.44	-2.27273	1	0.62	-1.6129
MD00G1185400	Protein of unknown function (DUF630 and DUF632);function=Protein of unknown function (DUF630 and DUF632)	0.95	0.92	1.13	0.944958	0.84	-1.18947	0.731999	0.814159	-1.22826
MD00G1185500	Calcium-dependent lipid-binding (CaLB domain) family protein;function=Calcium-dependent lipid-binding (CaLB domain) family protein	17.13	17.76	18.79	1	0.91	-1.09691	1	0.945184	-1.058
MD00G1185600	Calcium-dependent lipid-binding (CaLB domain) family protein;function=Calcium-dependent lipid-binding (CaLB domain) family protein	5.31	5	8.19	0.768975	0.65	-1.54237	0.100182	0.610501	-1.638
MD00G1185700	Ribosomal protein L18ae family;function=Ribosomal protein L18ae family	63.85	61	55.13	0.0116198	1.16	1.16	0.097273	1.10648	1.10648
MD00G1185800		0	0	0.04	1	0.24	#DIV/0!	1	0	#DIV/0!
MD00G1185900	F-box and Leucine Rich Repeat domains containing protein;function=F-box and Leucine Rich Repeat domains containing protein	0	0	0	NA	1	#DIV/0!	NA	#DIV/0!	#DIV/0!
MD00G1186000	Leucine-rich repeat transmembrane protein kinase;function=Leucine-rich repeat transmembrane protein kinase	0.87	0.71	0.59	0.836654	1.46	1.46	0.983108	1.20339	1.20339
MD00G1186100	HVA22 homologue A;function=HVA22 homologue A	30.32	25.53	23.98	0.127901	1.26	1.26	0.823202	1.06464	1.06464
MD00G1186200	microtubule end binding protein EB1A;function=microtubule end binding protein EB1A	9.61	10.61	9.95	0.975055	0.97	-1.03538	0.489917	1.06633	1.06633
MD00G1186300		0	0	0	NA	1	#DIV/0!	NA	#DIV/0!	#DIV/0!
MD00G1186400	Ribosomal protein S4;function=Ribosomal protein S4	0	0	0	NA	1	#DIV/0!	NA	#DIV/0!	#DIV/0!
MD00G1186500	basic helix-loop-helix (bHLH) DNA-binding family protein;function=basic helix-loop-helix (bHLH) DNA-binding family protein	0	0	0	NA	1	#DIV/0!	NA	#DIV/0!	#DIV/0!
MD00G1186600		0.41	0.6	0.45	1	0.91	-1.09756	0.87398	1.33333	1.33333
MD00G1186700	Exonuclease family protein;function=Exonuclease family protein	0.33	0.23	1.04	0.0692259	0.32	-3.15152	0.0114175	0.221154	-4.52174
MD00G1186800	Pentatricopeptide repeat (PPR-like) superfamily protein;function=Pentatricopeptide repeat (PPR-like) superfamily protein	0	0	0	NA	1	#DIV/0!	NA	#DIV/0!	#DIV/0!
MD00G1186900	zinc-binding dehydrogenase family protein;function=zinc-binding dehydrogenase family protein	25.41	26.69	31.67	0.456268	0.8	-1.24636	0.595636	0.842753	-1.18659
MD00G1187000		0	0	0	NA	1	#DIV/0!	NA	#DIV/0!	#DIV/0!
MD00G1187100	zinc-binding dehydrogenase family protein;function=zinc-binding dehydrogenase family protein	12.57	14.83	15.54	0.849186	0.81	-1.23628	1	0.954311	-1.04788
MD00G1187200	Bifunctional inhibitor/lipid-transfer protein/seed storage 2S albumin superfamily protein;function=Bifunctional inhibitor/lipid-transfer protein/seed storage 2S albumin superfamily protein	0.23	0.22	0.2	1	1.17	1.17	1	1.1	1.1
MD00G1187300		7.19	7.74	10.48	0.0319052	0.69	-1.45758	0.0482565	0.73855	-1.35401
MD00G1187400		0	0	0	NA	1	#DIV/0!	NA	#DIV/0!	#DIV/0!
MD00G1187500	Calcineurin-like metallo-phosphoesterase superfamily protein;function=Calcineurin-like metallo-phosphoesterase superfamily protein	2.97	2.89	3.9	0.238581	0.76	-1.31313	0.0449608	0.741026	-1.34948
MD00G1187600	P-loop containing nucleoside triphosphate hydrolases superfamily protein;function=P-loop containing nucleoside triphosphate hydrolases superfamily protein	0	0	0	NA	1	#DIV/0!	NA	#DIV/0!	#DIV/0!
MD00G1187700		0	0	0	NA	1	#DIV/0!	NA	#DIV/0!	#DIV/0!
MD00G1187800	cytosolic ribosomal protein S15;function=cytosolic ribosomal protein S15	3.92	2.6	2.11	0.281249	1.85	1.85	0.814385	1.23223	1.23223
MD00G1188000	nudix hydrolase homolog 3;function=nudix hydrolase homolog 3	0.08	0	0	1	8.4	8.4	NA	#DIV/0!	#DIV/0!
MD00G1188100	nudix hydrolase homolog 3;function=nudix hydrolase homolog 3	0.41	0.42	0.75	1	0.54	-1.82927	0.9939	0.56	-1.78571
MD00G1188200	nudix hydrolase homolog 3;function=nudix hydrolase homolog 3	3.71	3.92	4.39	1	0.85	-1.18329	1	0.892938	-1.1199
MD00G1188300	Calcineurin-like metallo-phosphoesterase superfamily protein;function=Calcineurin-like metallo-phosphoesterase superfamily protein	6.56	4.7	6.82	0.852525	0.96	-1.03963	0.469987	0.68915	-1.45106
MD00G1188400	Calcineurin-like metallo-phosphoesterase superfamily protein;function=Calcineurin-like metallo-phosphoesterase superfamily protein	3.83	3.39	4.52	1	0.85	-1.18016	0.450317	0.75	-1.33333
MD00G1188500		0.11	0	0	0.784464	10.6	10.6	NA	#DIV/0!	#DIV/0!
MD00G1188600	N-terminal;function=N-terminal	2.03	2.16	2.13	1	0.95	-1.04926	1	1.01408	1.01408
MD00G1188700	Plant calmodulin-binding protein-related;function=Plant calmodulin-binding protein-related	13.5	15.73	20.06	0.077847	0.67	-1.48593	0.383767	0.784148	-1.27527
MD00G1188900	2-oxoglutarate (2OG) and Fe(II)-dependent oxygenase superfamily protein;function=2-oxoglutarate (2OG) and Fe(II)-dependent oxygenase superfamily protein	0	0	0	NA	1	#DIV/0!	NA	#DIV/0!	#DIV/0!
MD00G1189000	Heavy metal transport/detoxification superfamily protein;function=Heavy metal transport/detoxification superfamily protein	44.88	40.31	40.06	0.0244414	1.12	1.12	0.594137	1.00624	1.00624
MD00G1189100	disease resistance family protein / LRR family protein;function=disease resistance family protein / LRR family protein	2.79	3.25	3.7	0.676453	0.75	-1.32616	0.882777	0.878378	-1.13846
MD00G1189200	Plant-specific transcription factor YABBY family protein;function=Plant-specific transcription factor YABBY family protein	9.85	10.47	11.56	0.926102	0.85	-1.1736	1	0.905709	-1.10411
MD00G1189300	Pentatricopeptide repeat (PPR-like) superfamily protein;function=Pentatricopeptide repeat (PPR-like) superfamily protein	2.43	2.4	2.3	0.929568	1.05	1.05	0.841024	1.04348	1.04348
MD00G1189400		4.26	3.8	3.25	0.742077	1.31	1.31	0.73375	1.16923	1.16923
MD00G1189500		0	0	0	NA	1	#DIV/0!	NA	#DIV/0!	#DIV/0!
MD00G1189600	subunit Gar1/Naf1 protein;function=subunit Gar1/Naf1 protein	3.38	3.9	3.69	1	0.92	-1.09172	0.848961	1.05691	1.05691
MD00G1189900		1.46	1.96	2.06	0.922189	0.71	-1.41096	1	0.951456	-1.05102
MD00G1190000		0	0	0.02	1	0.42	#DIV/0!	1	0	#DIV/0!
MD00G1190200	Sucrase/ferredoxin-like family protein;function=Sucrase/ferredoxin-like family protein	3.76	7.02	2.13	0.0981046	1.76	1.76	3.47717e-09	3.29577	3.29577
MD00G1190500	Haloacid dehalogenase-like hydrolase (HAD) superfamily protein;function=Haloacid dehalogenase-like hydrolase (HAD) superfamily protein	22.21	21.08	20.77	0.270628	1.07	1.07	0.67391	1.01493	1.01493
MD00G1190600	laccase 3;function=laccase 3	0.41	0.33	0.51	1	0.8	-1.2439	1	0.647059	-1.54545
MD00G1190700	laccase 14;function=laccase 14	1.79	2.24	2.21	0.582599	0.81	-1.23464	0.963811	1.01357	1.01357
MD00G1190800	Peroxidase superfamily protein;function=Peroxidase superfamily protein	24.97	30.29	26.35	1	0.95	-1.05527	0.045027	1.14953	1.14953
MD00G1190900	beta glucosidase 15;function=beta glucosidase 15	0	0.02	0	NA	1	#DIV/0!	1	#DIV/0!	0
MD00G1191000		0	0	0	NA	1	#DIV/0!	NA	#DIV/0!	#DIV/0!
MD00G1191600	alpha/beta-Hydrolases superfamily protein;function=alpha/beta-Hydrolases superfamily protein	59.88	60.97	73.19	0.273433	0.82	-1.22228	0.2358	0.833037	-1.20043
MD00G1191700	alpha/beta-Hydrolases superfamily protein;function=alpha/beta-Hydrolases superfamily protein	6.78	8.93	7.43	1	0.91	-1.09587	0.719214	1.20188	1.20188
MD00G1191800	NADPH-dependent thioredoxin reductase C;function=NADPH-dependent thioredoxin reductase C	63.73	67.7	57.31	0.0193746	1.11	1.11	0.00042735	1.18129	1.18129
MD00G1191900	ABC-2 type transporter family protein;function=ABC-2 type transporter family protein	9.65	9.75	11.72	0.606222	0.82	-1.21451	0.587041	0.831911	-1.20205
MD00G1192000	ABC-2 type transporter family protein;function=ABC-2 type transporter family protein	4.59	3.95	6.3	0.61611	0.73	-1.37255	0.400095	0.626984	-1.59494
MD00G1192100	ABC-2 type transporter family protein;function=ABC-2 type transporter family protein	2.34	1.56	4.46	0.154182	0.53	-1.90598	0.00141234	0.349776	-2.85897
MD00G1192300	RUB1 conjugating enzyme 1;function=RUB1 conjugating enzyme 1	0	0	0	NA	1	#DIV/0!	NA	#DIV/0!	#DIV/0!
MD00G1192400	amidase 1;function=amidase 1	18.8	20.21	22.91	0.361341	0.82	-1.21862	0.786077	0.882148	-1.1336
MD00G1192500	amidase 1;function=amidase 1	17	21.56	25.39	0.381373	0.67	-1.49353	1	0.849153	-1.17764
MD00G1192600		0.34	0.66	0.96	0.717807	0.35	-2.82353	1	0.6875	-1.45455
MD00G1192700	Protein of unknown function;function=Protein of unknown function	2.31	1.85	1.92	0.514486	1.2	1.2	1	0.963542	-1.03784
MD00G1192800	EF-TU receptor;function=EF-TU receptor	245.46	245.13	348.23	0.000604715	0.7	-1.41868	9.34648e-05	0.703931	-1.42059
MD00G1192900	Leucine-rich repeat protein kinase family protein;function=Leucine-rich repeat protein kinase family protein	30.33	31.55	52.09	3.82734e-11	0.58	-1.71744	1.69082e-11	0.605682	-1.65103
MD00G1193000	Kinase interacting (KIP1-like) family protein;function=Kinase interacting (KIP1-like) family protein	2.92	2.58	3.84	0.826893	0.76	-1.31507	0.336214	0.671875	-1.48837
MD00G1193100	Protein of unknown function;function=Protein of unknown function	4.22	4.29	4.13	0.953919	1.02	1.02	0.938855	1.03874	1.03874
MD00G1193200	RUB1 conjugating enzyme 1;function=RUB1 conjugating enzyme 1	0	0	0	NA	1	#DIV/0!	NA	#DIV/0!	#DIV/0!
MD00G1199400		7.95	7.95	7.53	0.55187	1.06	1.06	0.533208	1.05578	1.05578
MD00G1199500		0	0	0	NA	1	#DIV/0!	NA	#DIV/0!	#DIV/0!
MD00G1199600	Ribosomal L29 family protein;function=Ribosomal L29 family protein	140.41	127.13	97.4	9.0255e-06	1.44	1.44	0.000689855	1.30524	1.30524
MD00G1199800		0.32	0.5	0.41	1	0.78	-1.28125	1	1.21951	1.21951
MD00G1199900	Ribosomal L29 family protein;function=Ribosomal L29 family protein	0	0	0	NA	1	#DIV/0!	NA	#DIV/0!	#DIV/0!
MD00G1200000	ROP-interactive CRIB motif-containing protein 6;function=ROP-interactive CRIB motif-containing protein 6	0.06	0	0.02	1	2.42	2.42	1	0	#DIV/0!
MD00G1200100	glycolipid transfer protein 1;function=glycolipid transfer protein 1	0	0	0	NA	1	#DIV/0!	NA	#DIV/0!	#DIV/0!
MD00G1200200	Protein of unknown function;function=Protein of unknown function	11.16	11.08	18.8	0.126401	0.59	-1.68459	0.0660052	0.589362	-1.69675
MD00G1200300	Histone superfamily protein;function=Histone superfamily protein	1.55	0.83	0.47	0.0886406	3.28	3.28	0.567722	1.76596	1.76596
MD00G1200700	EXS (ERD1/XPR1/SYG1) family protein;function=EXS (ERD1/XPR1/SYG1) family protein	0	0	0	NA	1	#DIV/0!	NA	#DIV/0!	#DIV/0!
MD00G1200800	EXS (ERD1/XPR1/SYG1) family protein;function=EXS (ERD1/XPR1/SYG1) family protein	0.01	0	0	1	1	0	NA	#DIV/0!	#DIV/0!
MD00G1200900	UDP-Glycosyltransferase superfamily protein;function=UDP-Glycosyltransferase superfamily protein	4.42	5.14	5.16	0.785616	0.86	-1.16742	0.960912	0.996124	-1.00389
MD00G1201000	CASC3/Barentsz eIF4AIII binding;function=CASC3/Barentsz eIF4AIII binding	11.57	12.96	14.85	0.303567	0.78	-1.28349	0.764667	0.872727	-1.14583
MD00G1201200	nitrate transporter 1.1;function=nitrate transporter 1.1	1.36	1.65	3.58	0.137835	0.38	-2.63235	0.0972769	0.460894	-2.1697
MD00G1201300	nitrate transporter 1.1;function=nitrate transporter 1.1	1.2	1.32	2.59	0.0257774	0.47	-2.15833	0.00669137	0.509653	-1.96212
MD00G1201500	1;function=1	0	0	0	NA	1	#DIV/0!	NA	#DIV/0!	#DIV/0!
MD00G1201600	cryptochrome 1;function=cryptochrome 1	42.77	40.23	45	0.845172	0.95	-1.05214	0.833504	0.894	-1.11857
MD00G1201700	ATPase family associated with various cellular activities (AAA);function=ATPase family associated with various cellular activities (AAA)	0.14	0.14	0.35	0.750377	0.4	-2.5	0.512623	0.4	-2.5
MD00G1201800	Peroxisomal membrane 22 kDa (Mpv17/PMP22) family protein;function=Peroxisomal membrane 22 kDa (Mpv17/PMP22) family protein	5.37	6.02	4.53	0.723935	1.18	1.18	0.119918	1.32892	1.32892
MD00G1201900	HXXXD-type acyl-transferase family protein;function=HXXXD-type acyl-transferase family protein	0.64	0.36	0.84	1	0.76	-1.3125	0.740339	0.428571	-2.33333
MD00G1202000		1.4	1.03	0.86	0.97699	1.62	1.62	1	1.19767	1.19767
MD00G1202100	HXXXD-type acyl-transferase family protein;function=HXXXD-type acyl-transferase family protein	0.58	0.3	0.54	1	1.07	1.07	0.82916	0.555556	-1.8
MD00G1202300	Tetratricopeptide repeat (TPR)-like superfamily protein;function=Tetratricopeptide repeat (TPR)-like superfamily protein	0.47	0.21	0.68	0.857919	0.7	-1.44681	0.034156	0.308824	-3.2381
MD00G1202400	Tetratricopeptide repeat (TPR)-like superfamily protein;function=Tetratricopeptide repeat (TPR)-like superfamily protein	0.18	0.23	0.7	0.0132861	0.26	-3.88889	0.0846281	0.328571	-3.04348
MD00G1202500	Pectin lyase-like superfamily protein;function=Pectin lyase-like superfamily protein	0	0	0	NA	1	#DIV/0!	NA	#DIV/0!	#DIV/0!
MD00G1202600	Protein of unknown function;function=Protein of unknown function	1.37	1.04	1.22	0.988422	1.12	1.12	1	0.852459	-1.17308
MD00G1202900		24.79	28.62	45.72	0.00203348	0.54	-1.84429	0.01347	0.625984	-1.59748
MD00G1203100	carboxyesterase 18;function=carboxyesterase 18	15.35	24.04	35	2.35146e-06	0.44	-2.28013	0.0649844	0.686857	-1.45591
MD00G1203200	S-locus lectin protein kinase family protein;function=S-locus lectin protein kinase family protein	0.13	0.13	0.06	0.703251	2.13	2.13	0.57975	2.16667	2.16667
MD00G1203300	RUB1 conjugating enzyme 1;function=RUB1 conjugating enzyme 1	0	0	0	NA	1	#DIV/0!	NA	#DIV/0!	#DIV/0!
MD00G1203400	KH domain-containing protein / zinc finger (CCCH type) family protein;function=KH domain-containing protein / zinc finger (CCCH type) family protein	6.58	7.19	7.04	1	0.94	-1.06991	0.913132	1.02131	1.02131
MD00G1203500	KH domain-containing protein / zinc finger (CCCH type) family protein;function=KH domain-containing protein / zinc finger (CCCH type) family protein	10.06	10.57	12.36	0.849412	0.81	-1.22863	0.829552	0.855178	-1.16935
MD00G1203600	NB-ARC domain-containing disease resistance protein;function=NB-ARC domain-containing disease resistance protein	0.2	0.2	0.2	1	1	-1	1	1	-1
MD00G1203700	NB-ARC domain-containing disease resistance protein;function=NB-ARC domain-containing disease resistance protein	0.07	0.1	0.04	1	1.7	1.7	0.849414	2.5	2.5
MD00G1203800	Protein of unknown function;function=Protein of unknown function	9.15	12.29	11.84	0.751042	0.77	-1.29399	0.555277	1.03801	1.03801
MD00G1204100	Protein kinase family protein;function=Protein kinase family protein	7.37	8.28	9.65	0.242631	0.76	-1.30936	0.557722	0.858031	-1.16546
MD00G1204200	Leucine-rich repeat protein kinase family protein;function=Leucine-rich repeat protein kinase family protein	0	0	0.05	1	0.2	#DIV/0!	1	0	#DIV/0!
MD00G1204500	ADP/ATP carrier 2;function=ADP/ATP carrier 2	0	0	0	NA	1	#DIV/0!	NA	#DIV/0!	#DIV/0!
MD00G1204600	polypeptide 6;function=polypeptide 6	0.07	0.09	0.21	0.400514	0.34	-3	0.375694	0.428571	-2.33333
MD00G1204700	Insulinase (Peptidase family M16) family protein;function=Insulinase (Peptidase family M16) family protein	24.67	24.54	33.89	0.108914	0.73	-1.37373	0.028126	0.724107	-1.38101
MD00G1204900		0	0	0	NA	1	#DIV/0!	NA	#DIV/0!	#DIV/0!
MD00G1205000		0	0	0	NA	1	#DIV/0!	NA	#DIV/0!	#DIV/0!
MD00G1205100	Ubiquitin-conjugating enzyme family protein;function=Ubiquitin-conjugating enzyme family protein	0	0	0	NA	1	#DIV/0!	NA	#DIV/0!	#DIV/0!
MD00G1205200	Protein of unknown function;function=Protein of unknown function	1.6	1.5	1.76	1	0.91	-1.1	1	0.852273	-1.17333
MD00G1205500	Ubiquitin-conjugating enzyme family protein;function=Ubiquitin-conjugating enzyme family protein	0	0	0	NA	1	#DIV/0!	NA	#DIV/0!	#DIV/0!
MD00G1205700	Protein of unknown function;function=Protein of unknown function	7.51	6.7	9.7	1	0.77	-1.29161	0.554135	0.690722	-1.44776
MD00G1205900	protein kinase family protein / peptidoglycan-binding LysM domain-containing protein;function=protein kinase family protein / peptidoglycan-binding LysM domain-containing protein	0	0	0	NA	1	#DIV/0!	NA	#DIV/0!	#DIV/0!
MD00G1206000	NB-ARC domain-containing disease resistance protein;function=NB-ARC domain-containing disease resistance protein	0.51	0.75	1.01	0.0955028	0.51	-1.98039	0.645831	0.742574	-1.34667
MD00G1206300	CYTOCHROME P450 51G1;function=CYTOCHROME P450 51G1	0.19	0.32	0.65	0.535869	0.29	-3.42105	0.730487	0.492308	-2.03125
MD00G1206400	proteasome activating protein 200;function=proteasome activating protein 200	4.8	5.02	6.96	0.0829847	0.69	-1.45	0.0609886	0.721264	-1.38645
MD00G1206500	proteasome activating protein 200;function=proteasome activating protein 200	1.62	1.37	3.66	0.178754	0.44	-2.25926	0.117096	0.374317	-2.67153
MD00G1206600	proteasome activating protein 200;function=proteasome activating protein 200	0.57	0.82	2.08	0.0123516	0.27	-3.64912	0.0364739	0.394231	-2.53659
MD00G1206700	Protein of unknown function;function=Protein of unknown function	0	0	0	NA	1	#DIV/0!	NA	#DIV/0!	#DIV/0!
MD00G1206800	switch subunit 3;function=switch subunit 3	8.09	7.58	6.71	0.109033	1.21	1.21	0.265837	1.12966	1.12966
MD00G1206900	Protein of unknown function (DUF506);function=Protein of unknown function (DUF506)	0.55	0.75	0.81	1	0.67	-1.47273	1	0.925926	-1.08
MD00G1207000		13.51	15.78	20.25	0.0409013	0.67	-1.49889	0.288182	0.779259	-1.28327
MD00G1207100	Plant self-incompatibility protein S1 family;function=Plant self-incompatibility protein S1 family	0	0	0	NA	1	#DIV/0!	NA	#DIV/0!	#DIV/0!
MD00G1207200	Plant self-incompatibility protein S1 family;function=Plant self-incompatibility protein S1 family	0	0	0	NA	1	#DIV/0!	NA	#DIV/0!	#DIV/0!
MD00G1207300	WUSCHEL related homeobox 13;function=WUSCHEL related homeobox 13	2.96	3.5	2.54	0.339349	1.16	1.16	0.0462103	1.37795	1.37795
MD00G1207400	vWA;function= vWA	0	0	0	NA	1	#DIV/0!	NA	#DIV/0!	#DIV/0!
MD00G1207500	heat shock protein 70;function=heat shock protein 70	0.44	0.31	0.31	0.9213	1.43	1.43	1	1	-1
MD00G1207600	NB-ARC domain-containing disease resistance protein;function=NB-ARC domain-containing disease resistance protein	1.85	2.33	3	0.661358	0.62	-1.62162	0.996911	0.776667	-1.28755
MD00G1207700	NB-ARC domain-containing disease resistance protein;function=NB-ARC domain-containing disease resistance protein	0.16	0.48	0.68	0.0587227	0.23	-4.25	0.946016	0.705882	-1.41667
MD00G1207800	NB-ARC domain-containing disease resistance protein;function=NB-ARC domain-containing disease resistance protein	0.44	0.36	0.37	0.915327	1.19	1.19	1	0.972973	-1.02778
MD00G1208000	senescence-associated gene 12;function=senescence-associated gene 12	0	0	0	NA	1	#DIV/0!	NA	#DIV/0!	#DIV/0!
MD00G1208200	PAPA-1-like conserved region;function=PAPA-1-like conserved region	3.18	3.12	4.68	0.208203	0.68	-1.4717	0.0513125	0.666667	-1.5
MD00G1208300	Galactose oxidase/kelch repeat superfamily protein;function=Galactose oxidase/kelch repeat superfamily protein	0.02	0.03	0.05	0.898566	0.31	-2.5	1	0.6	-1.66667
MD00G1208400	Family of unknown function (DUF566);function=Family of unknown function (DUF566)	3.49	3.78	5.77	0.0584258	0.61	-1.6533	0.0461974	0.655113	-1.52646
MD00G1208500	Family of unknown function (DUF566);function=Family of unknown function (DUF566)	6.79	7.92	12.48	0.0152121	0.54	-1.838	0.0750109	0.634615	-1.57576
MD00G1208600	Na+/H+ antiporter 6;function=Na+/H+ antiporter 6	4.08	4.59	5.24	0.53152	0.78	-1.28431	0.893821	0.875954	-1.14161
MD00G1208700	YCF9;function=YCF9	0.14	0	0.31	1	0.45	-2.21429	1	0	#DIV/0!
MD00G1214100	emp24/gp25L/p24 family/GOLD family protein;function=emp24/gp25L/p24 family/GOLD family protein	24.12	25.82	22.23	0.122278	1.09	1.09	0.0431544	1.16149	1.16149
MD00G1214200	P-loop containing nucleoside triphosphate hydrolases superfamily protein;function=P-loop containing nucleoside triphosphate hydrolases superfamily protein	0.25	0.34	0.34	1	0.74	-1.36	0.990592	1	-1
MD00G1214300	Leucine-rich repeat protein kinase family protein;function=Leucine-rich repeat protein kinase family protein	0	0	0	NA	1	#DIV/0!	NA	#DIV/0!	#DIV/0!
MD00G1214400	Protein of unknown function;function=Protein of unknown function	2.72	2.02	3.49	0.959795	0.78	-1.28309	0.276711	0.578797	-1.72772
MD00G1214500	Protein of unknown function;function=Protein of unknown function	1.77	1.52	2.49	0.406373	0.71	-1.40678	0.0597583	0.610442	-1.63816
MD00G1214600	soybean gene regulated by cold-2;function=soybean gene regulated by cold-2	0	0	0	NA	1	#DIV/0!	NA	#DIV/0!	#DIV/0!
MD00G1214800	glutamate-ammonia ligases;function=glutamate-ammonia ligases	8.52	9.17	7.75	0.332315	1.1	1.1	0.0895737	1.18323	1.18323
MD00G1214900	RUB1 conjugating enzyme 1;function=RUB1 conjugating enzyme 1	0	0	0	NA	1	#DIV/0!	NA	#DIV/0!	#DIV/0!
MD00G1215000	S-adenosyl-L-methionine-dependent methyltransferases superfamily protein;function=S-adenosyl-L-methionine-dependent methyltransferases superfamily protein	0	0.07	0.07	1	0.14	#DIV/0!	1	1	-1
MD00G1215200	terpene synthase 21;function=terpene synthase 21	0	0	0	NA	1	#DIV/0!	NA	#DIV/0!	#DIV/0!
MD00G1215300	Protein of unknown function (DUF1264);function=Protein of unknown function (DUF1264)	0	0	0	NA	1	#DIV/0!	NA	#DIV/0!	#DIV/0!
MD00G1215500	Transducin/WD40 repeat-like superfamily protein;function=Transducin/WD40 repeat-like superfamily protein	0.3	0.29	0.19	1	1.57	1.57	1	1.52632	1.52632
MD00G1215600	sterol carrier protein 2;function=sterol carrier protein 2	2.98	3.28	2.86	0.812835	1.04	1.04	0.491338	1.14685	1.14685
MD00G1215700	alpha-amylase-like;function=alpha-amylase-like	4.28	3.58	5.64	0.610078	0.76	-1.31776	0.0512083	0.634752	-1.57542
MD00G1215800	alpha-amylase-like;function=alpha-amylase-like	4.72	5.54	5.67	0.971712	0.83	-1.20127	1	0.977072	-1.02347
MD00G1219900	beta glucosidase 17;function=beta glucosidase 17	0	0.02	0	NA	1	#DIV/0!	1	#DIV/0!	0
MD00G1220000	Disease resistance protein (TIR-NBS-LRR class) family;function=Disease resistance protein (TIR-NBS-LRR class) family	1.49	1.98	2.23	0.50848	0.67	-1.49664	1	0.887892	-1.12626
MD00G1220200	2-oxoglutarate (2OG) and Fe(II)-dependent oxygenase superfamily protein;function=2-oxoglutarate (2OG) and Fe(II)-dependent oxygenase superfamily protein	2.5	2.82	3	0.988464	0.83	-1.2	1	0.94	-1.06383
MD00G1220300	2-oxoglutarate (2OG) and Fe(II)-dependent oxygenase superfamily protein;function=2-oxoglutarate (2OG) and Fe(II)-dependent oxygenase superfamily protein	4.54	9.55	4.09	0.582022	1.11	1.11	4.12047e-05	2.33496	2.33496
MD00G1220400	Remorin family protein;function=Remorin family protein	0.39	0.37	0.3	0.900658	1.31	1.31	0.922669	1.23333	1.23333
MD00G1220500	exocyst subunit exo70 family protein C2;function=exocyst subunit exo70 family protein C2	0	0	0	NA	1	#DIV/0!	NA	#DIV/0!	#DIV/0!
MD00G1220600	Protein of unknown function;function=Protein of unknown function	138.83	137.84	145.93	0.851562	0.95	-1.05114	1	0.944562	-1.05869
MD00G1220700		0	0	0	NA	1	#DIV/0!	NA	#DIV/0!	#DIV/0!
MD00G1220800	OSBP(oxysterol binding protein)-related protein 1C;function=OSBP(oxysterol binding protein)-related protein 1C	10.22	10.89	10	0.296406	1.02	1.02	0.0922093	1.089	1.089
MD00G1220900	cycloartenol synthase 1;function=cycloartenol synthase 1	3.97	4.63	4.7	0.925592	0.84	-1.18388	0.939972	0.985106	-1.01512
MD00G1221000	pentatricopeptide (PPR) repeat-containing protein;function=pentatricopeptide (PPR) repeat-containing protein	19.2	20.12	14.38	0.00105295	1.34	1.34	0.0015936	1.39917	1.39917
MD00G1221100	Protein of unknown function;function=Protein of unknown function	0.52	0.59	0.19	0.932237	2.8	2.8	0.72802	3.10526	3.10526
MD00G1221200	P-glycoprotein 18;function=P-glycoprotein 18	0	0	0	NA	1	#DIV/0!	NA	#DIV/0!	#DIV/0!
MD00G1221400	cinnamate-4-hydroxylase;function=cinnamate-4-hydroxylase	95.84	72.71	60.91	5.70207e-05	1.57	1.57	0.000953277	1.19373	1.19373
MD00G1221500		0.89	0.37	1	1	0.9	-1.1236	0.716954	0.37	-2.7027
MD00G1221600	Proteasome component (PCI) domain protein;function=Proteasome component (PCI) domain protein	0.09	0.08	0.11	1	0.84	-1.22222	1	0.727273	-1.375
MD00G1221700	TRAF-like family protein;function=TRAF-like family protein	0	0	0	NA	1	#DIV/0!	NA	#DIV/0!	#DIV/0!
MD00G1221800	F-box/RNI-like/FBD-like domains-containing protein;function=F-box/RNI-like/FBD-like domains-containing protein	0	0	0	NA	1	#DIV/0!	NA	#DIV/0!	#DIV/0!
MD00G1221900		0	0	0	NA	1	#DIV/0!	NA	#DIV/0!	#DIV/0!
MD01G1000100		0	0	0	NA	1	#DIV/0!	NA	#DIV/0!	#DIV/0!
MD01G1000200	bidirectional amino acid transporter 1;function=bidirectional amino acid transporter 1	0.03	0.04	0.1	0.810579	0.31	-3.33333	0.693206	0.4	-2.5
MD01G1000300	Photosystem II reaction center PsbP family protein;function=Photosystem II reaction center PsbP family protein	48.71	48.29	36.29	3.15216e-05	1.34	1.34	5.20056e-05	1.33067	1.33067
MD01G1000900	receptor like protein 15;function=receptor like protein 15	0	0	0	NA	1	#DIV/0!	NA	#DIV/0!	#DIV/0!
MD01G1001000	Protein of unknown function (DUF1278);function=Protein of unknown function (DUF1278)	0	0	0	NA	1	#DIV/0!	NA	#DIV/0!	#DIV/0!
MD01G1001200	microfibrillar-associated protein-related;function=microfibrillar-associated protein-related	5.85	6.36	6.88	0.834767	0.85	-1.17607	1	0.924419	-1.08176
MD01G1001300	Plastid-lipid associated protein PAP / fibrillin family protein;function=Plastid-lipid associated protein PAP / fibrillin family protein	0	0	0	NA	1	#DIV/0!	NA	#DIV/0!	#DIV/0!
MD01G1001600	actin 7;function=actin 7	143.42	135.46	117.66	1.76068e-05	1.22	1.22	0.00255986	1.15128	1.15128
MD01G1001800	Alanyl-tRNA synthetase;function=Alanyl-tRNA synthetase	0.36	0	0	0.532568	35.6	35.6	NA	#DIV/0!	#DIV/0!
MD01G1001900	Autophagy-related protein 13;function=Autophagy-related protein 13	5.41	5.36	6.23	1	0.87	-1.15157	0.748765	0.860353	-1.16231
MD01G1002000	serine/threonine protein kinase 2;function=serine/threonine protein kinase 2	6.59	7.45	5.82	0.417951	1.13	1.13	0.0873643	1.28007	1.28007
MD01G1002100	Leucine-rich repeat protein kinase family protein;function=Leucine-rich repeat protein kinase family protein	0	0.06	0.07	1	0.14	#DIV/0!	1	0.857143	-1.16667
MD01G1002300	GRAS family transcription factor;function=GRAS family transcription factor	0	0	0	NA	1	#DIV/0!	NA	#DIV/0!	#DIV/0!
MD01G1002400	Transducin/WD40 repeat-like superfamily protein;function=Transducin/WD40 repeat-like superfamily protein	2.17	2	2.96	0.695029	0.73	-1.36406	0.117936	0.675676	-1.48
MD01G1002500	basic helix-loop-helix (bHLH) DNA-binding superfamily protein;function=basic helix-loop-helix (bHLH) DNA-binding superfamily protein	0	0	0	NA	1	#DIV/0!	NA	#DIV/0!	#DIV/0!
MD01G1003000		11.23	11.23	15.95	0.185075	0.7	-1.4203	0.0693378	0.704075	-1.4203
MD01G1003600	NAD(P)H:plastoquinone dehydrogenase complex subunit O;function=NAD(P)H:plastoquinone dehydrogenase complex subunit O	79.89	76.15	62.91	6.70869e-05	1.27	1.27	0.00221524	1.21046	1.21046
MD01G1003700		0.41	0.4	0.31	0.726341	1.3	1.3	0.701204	1.29032	1.29032
MD01G1003800		1.41	1.32	1.29	0.83137	1.09	1.09	1	1.02326	1.02326
MD01G1004000	callose synthase 5;function=callose synthase 5	0.06	0.03	0.19	0.463097	0.33	-3.16667	0.11356	0.157895	-6.33333
MD01G1004100	callose synthase 5;function=callose synthase 5	0.46	0.44	0.79	0.158594	0.58	-1.71739	0.0352223	0.556962	-1.79545
MD01G1004200	myb-like transcription factor family protein;function=myb-like transcription factor family protein	7.06	7.81	9.67	0.150452	0.73	-1.36969	0.294159	0.807653	-1.23816
MD01G1004300	putative (PSAN);function=putative (PSAN)	558.82	585.27	674.17	0.707205	0.83	-1.20642	0.703777	0.868134	-1.1519
MD01G1004400		3.71	2.09	2.86	0.668494	1.3	1.3	0.771824	0.730769	-1.36842
MD01G1004500	NADH-Ubiquinone/plastoquinone (complex I) protein;function=NADH-Ubiquinone/plastoquinone (complex I) protein	0	0	0.16	1	0.06	#DIV/0!	0.940697	0	#DIV/0!
MD01G1004600	NADH-Ubiquinone/plastoquinone (complex I) protein;function=NADH-Ubiquinone/plastoquinone (complex I) protein	0	0	0	NA	1	#DIV/0!	NA	#DIV/0!	#DIV/0!
MD01G1004700	Ribosomal protein S7p/S5e family protein;function=Ribosomal protein S7p/S5e family protein	0.32	0.1	0.06	0.989242	5.48	5.48	1	1.66667	1.66667
MD01G1005100	cation/hydrogen exchanger 15;function=cation/hydrogen exchanger 15	0	0	0	NA	1	#DIV/0!	NA	#DIV/0!	#DIV/0!
MD01G1005300	plant U-box 25;function=plant U-box 25	0	0	0.07	0.893111	0.15	#DIV/0!	0.70009	0	#DIV/0!
MD01G1005400		68.92	64.44	62.34	0.0461835	1.11	1.11	0.478658	1.03369	1.03369
MD01G1005500	RAB GTPASE HOMOLOG B18;function=RAB GTPASE HOMOLOG B18	9.29	8.43	8.57	0.410405	1.08	1.08	1	0.983664	-1.01661
MD01G1005600	Thiamin diphosphate-binding fold (THDP-binding) superfamily protein;function=Thiamin diphosphate-binding fold (THDP-binding) superfamily protein	5.77	6.37	5.94	1	0.97	-1.02946	0.514011	1.07239	1.07239
MD01G1005700	histone deacetylase 14;function=histone deacetylase 14	15.14	16.61	12.88	0.0875946	1.17	1.17	0.000747726	1.2896	1.2896
MD01G1005800	sensitive to freezing 6;function=sensitive to freezing 6	2.16	1.88	3.64	0.458666	0.59	-1.68519	0.282102	0.516484	-1.93617
MD01G1005900		0.24	0.24	0.51	0.568589	0.47	-2.125	0.360249	0.470588	-2.125
MD01G1006000	Protein of unknown function;function=Protein of unknown function	3.75	4.33	4.14	1	0.9	-1.104	0.849414	1.04589	1.04589
MD01G1006100	PTEN 2;function=PTEN 2	0	0	0	NA	1	#DIV/0!	NA	#DIV/0!	#DIV/0!
MD01G1006200	RAB homolog 1;function=RAB homolog 1	0.45	0.4	0.45	1	0.98	-1	0.982438	0.888889	-1.125
MD01G1006300	TRICHOME BIREFRINGENCE-LIKE 14;function=TRICHOME BIREFRINGENCE-LIKE 14	2.33	2.21	2.23	0.847741	1.04	1.04	1	0.991031	-1.00905
MD01G1006400	ssDNA-binding transcriptional regulator;function=ssDNA-binding transcriptional regulator	3.6	4.41	4.03	1	0.89	-1.11944	0.748037	1.09429	1.09429
MD01G1006500		0	0	0	NA	1	#DIV/0!	NA	#DIV/0!	#DIV/0!
MD01G1006600	RNA polymerase subunit alpha;function=RNA polymerase subunit alpha	47.18	38.59	75.95	0.371632	0.62	-1.60979	0.02357	0.508097	-1.96813
MD01G1006900	Protein kinase superfamily protein;function=Protein kinase superfamily protein	31.18	34.86	48.04	0.0223541	0.65	-1.54073	0.240132	0.725645	-1.37808
MD01G1007000	NAD(P)-linked oxidoreductase superfamily protein;function=NAD(P)-linked oxidoreductase superfamily protein	2.59	2.89	2.6	1	0.99	-1.00386	0.982055	1.11154	1.11154
MD01G1007200		0.13	0.07	0	1	13	13	1	#DIV/0!	0
MD01G1007300	Protein of unknown function;function=Protein of unknown function	7.06	5.37	6.14	0.616018	1.15	1.15	1	0.874593	-1.14339
MD01G1007700	Protein of unknown function (DUF803);function=Protein of unknown function (DUF803)	0.02	0	0.04	1	0.63	-2	1	0	#DIV/0!
MD01G1007800	Glycosyl hydrolases family 31 protein;function=Glycosyl hydrolases family 31 protein	0.81	1.16	1.04	0.971645	0.78	-1.28395	0.875151	1.11538	1.11538
MD01G1007900	Glycosyl hydrolases family 31 protein;function=Glycosyl hydrolases family 31 protein	0.31	0.26	0.54	0.855969	0.58	-1.74194	0.329081	0.481481	-2.07692
MD01G1008700	BRCA2-like B;function=BRCA2-like B	0.23	0.19	0.19	0.893604	1.23	1.23	1	1	-1
MD01G1008800	Uncharacterised protein family (UPF0172);function=Uncharacterised protein family (UPF0172)	21.58	19.25	19.24	0.313679	1.12	1.12	0.829552	1.00052	1.00052
MD01G1008900	Inositol monophosphatase family protein;function=Inositol monophosphatase family protein	10.01	9.77	10	0.656588	1	-0.999001	0.90726	0.977	-1.02354
MD01G1009600	H(+)-ATPase 11;function=H(+)-ATPase 11	22.52	22.38	26.55	1	0.85	-1.17895	0.801202	0.842938	-1.18633
MD01G1009700	Alba DNA/RNA-binding protein;function=Alba DNA/RNA-binding protein	3.2	4.67	2.59	0.476918	1.23	1.23	0.000156787	1.80309	1.80309
MD01G1009800	CC1-like;function=CC1-like	3.16	3.54	3.16	0.834494	1	-1	0.68814	1.12025	1.12025
MD01G1009900	CC1-like;function=CC1-like	2.81	3.48	3.56	1	0.79	-1.2669	1	0.977528	-1.02299
MD01G1010000	CC1-like;function=CC1-like	1.98	2.76	2.76	0.448951	0.72	-1.39394	1	1	-1
MD01G1010100	ribonucleotide reductase 1;function=ribonucleotide reductase 1	2.15	2.15	2.3	1	0.93	-1.06977	1	0.934783	-1.06977
MD01G1010200	inflorescence deficient in abscission (IDA)-like 4;function=inflorescence deficient in abscission (IDA)-like 4	0.07	0	0.04	1	1.57	1.57	1	0	#DIV/0!
MD01G1010300	S-adenosyl-L-methionine-dependent methyltransferases superfamily protein;function=S-adenosyl-L-methionine-dependent methyltransferases superfamily protein	4.07	4.58	5.57	0.212564	0.73	-1.36855	0.53678	0.822262	-1.21616
MD01G1010900	and GLY protein 2;function=and GLY protein 2	2.73	2.16	1.57	0.0109218	1.74	1.74	0.0895781	1.3758	1.3758
MD01G1011000		0	0	0	NA	1	#DIV/0!	NA	#DIV/0!	#DIV/0!
MD01G1011600	Transducin/WD40 repeat-like superfamily protein;function=Transducin/WD40 repeat-like superfamily protein	0.07	0.09	0.06	1	1.19	1.19	0.99098	1.5	1.5
MD01G1011700	Amino acid kinase family protein;function=Amino acid kinase family protein	22.96	25.34	21.02	0.131066	1.09	1.09	0.00403696	1.20552	1.20552
MD01G1011800	MAP kinase substrate 1;function=MAP kinase substrate 1	6.73	5.88	4.77	0.335924	1.41	1.41	0.365639	1.2327	1.2327
MD01G1012000	ARABIDOPSIS TRITHORAX-RELATED PROTEIN 5;function=ARABIDOPSIS TRITHORAX-RELATED PROTEIN 5	0.83	0.85	0.9	1	0.93	-1.08434	1	0.944444	-1.05882
MD01G1012100	Ribosomal protein L17 family protein;function=Ribosomal protein L17 family protein	11.11	13.39	14.37	0.539475	0.77	-1.29343	1	0.931802	-1.07319
MD01G1012300	Peptidyl-tRNA hydrolase II (PTH2) family protein;function=Peptidyl-tRNA hydrolase II (PTH2) family protein	5.4	5.03	5.03	0.560669	1.07	1.07	0.934801	1	-1
MD01G1012400	polyamine oxidase 5;function=polyamine oxidase 5	0.11	0.03	0.16	1	0.65	-1.45455	0.762267	0.1875	-5.33333
MD01G1012600	Minichromosome maintenance (MCM2/3/5) family protein;function=Minichromosome maintenance (MCM2/3/5) family protein	0.2	0.13	0.19	0.909892	1.06	1.06	0.948745	0.684211	-1.46154
MD01G1012700	Bromodomain;function=Bromodomain	0.13	0.2	0.33	1	0.4	-2.53846	0.990562	0.606061	-1.65
MD01G1012800	Ribosomal RNA adenine dimethylase family protein;function=Ribosomal RNA adenine dimethylase family protein	0.95	0.84	0.55	0.844907	1.73	1.73	0.629068	1.52727	1.52727
MD01G1013000	MUTS homolog 6;function=MUTS homolog 6	0.21	0.26	0.35	0.793585	0.59	-1.66667	0.76483	0.742857	-1.34615
MD01G1013200	Calcium-binding EF-hand family protein;function=Calcium-binding EF-hand family protein	0	0	0	NA	1	#DIV/0!	NA	#DIV/0!	#DIV/0!
MD01G1013300		0.77	0.92	0.84	1	0.92	-1.09091	1	1.09524	1.09524
MD01G1013400	Zinc finger C-x8-C-x5-C-x3-H type family protein;function=Zinc finger C-x8-C-x5-C-x3-H type family protein	2.69	2.71	3.85	0.134608	0.7	-1.43123	0.0332481	0.703896	-1.42066
MD01G1013500	WRKY DNA-binding protein 13;function=WRKY DNA-binding protein 13	0.67	0.51	0.69	1	0.97	-1.02985	0.813873	0.73913	-1.35294
MD01G1013800		0.81	0.83	0.78	1	1.03	1.03	0.900132	1.0641	1.0641
MD01G1014200	Leucine-rich receptor-like protein kinase family protein;function=Leucine-rich receptor-like protein kinase family protein	6.22	6.56	6.91	1	0.9	-1.11093	1	0.949349	-1.05335
MD01G1014300	Nucleotide-sugar transporter family protein;function=Nucleotide-sugar transporter family protein	6.78	5.85	4.56	0.00108253	1.49	1.49	0.0429852	1.28289	1.28289
MD01G1014400	DNA-directed RNA polymerase family protein;function=DNA-directed RNA polymerase family protein	0.07	0.16	0.51	0.829362	0.14	-7.28571	0.836786	0.313725	-3.1875
MD01G1014700	Protein of unknown function;function=Protein of unknown function	0.09	0.08	0.19	1	0.48	-2.11111	0.809506	0.421053	-2.375
MD01G1014800	Protein kinase superfamily protein;function=Protein kinase superfamily protein	0	0	0	NA	1	#DIV/0!	NA	#DIV/0!	#DIV/0!
MD01G1015400	putative;function=putative	0.02	0	0	1	2.2	2.2	NA	#DIV/0!	#DIV/0!
MD01G1015700	At2g03830 (RGF8) and At5g64770 (RGF9).;function=At2g03830 (RGF8) and At5g64770 (RGF9).	2.62	3.43	8.04	0.00500278	0.33	-3.0687	0.000688374	0.426617	-2.34402
MD01G1015800	ubiquitin-specific protease 27;function=ubiquitin-specific protease 27	3.05	2.85	3.96	0.601518	0.77	-1.29836	0.2437	0.719697	-1.38947
MD01G1016100	Integrase-type DNA-binding superfamily protein;function=Integrase-type DNA-binding superfamily protein	0.03	0.04	0.11	1	0.24	-3.66667	0.873089	0.363636	-2.75
MD01G1016400	Cytochrome P450 superfamily protein;function=Cytochrome P450 superfamily protein	0	0	0	NA	1	#DIV/0!	NA	#DIV/0!	#DIV/0!
MD01G1016500	Protein of unknown function;function=Protein of unknown function	11.5	11.29	9.77	0.124019	1.18	1.18	0.145029	1.15558	1.15558
MD01G1016600	Protein of unknown function;function=Protein of unknown function	2.38	2.87	2.24	1	1.07	1.07	0.652421	1.28125	1.28125
MD01G1016700	Chaperone DnaJ-domain superfamily protein;function=Chaperone DnaJ-domain superfamily protein	7.75	6.08	9.08	0.822816	0.85	-1.17161	0.00430907	0.669604	-1.49342
MD01G1017000	Putative endonuclease or glycosyl hydrolase;function=Putative endonuclease or glycosyl hydrolase	0.91	0.68	1.26	0.598157	0.72	-1.38462	0.0059403	0.539683	-1.85294
MD01G1017100	myb domain protein 113;function=myb domain protein 113	1.27	1.15	0.83	0.408474	1.53	1.53	0.34173	1.38554	1.38554
MD01G1017400	related to KPC1;function=related to KPC1	2.28	2.3	3.05	0.327437	0.75	-1.33772	0.259961	0.754098	-1.32609
MD01G1017500		0	0	0	NA	1	#DIV/0!	NA	#DIV/0!	#DIV/0!
MD01G1017700	putative;function=putative	3.67	3.7	5.11	0.241465	0.72	-1.39237	0.137062	0.72407	-1.38108
MD01G1017800	senescence-associated gene 101;function=senescence-associated gene 101	9.15	8.45	11.11	1	0.82	-1.21421	0.783127	0.760576	-1.31479
MD01G1017900	ABC2 homolog 13;function=ABC2 homolog 13	60.46	61.19	69.02	0.913025	0.88	-1.14158	0.788699	0.886555	-1.12796
MD01G1018100	Leucine-rich receptor-like protein kinase family protein;function=Leucine-rich receptor-like protein kinase family protein	1.05	0.92	1.28	1	0.82	-1.21905	0.62052	0.71875	-1.3913
MD01G1018200	Leucine-rich receptor-like protein kinase family protein;function=Leucine-rich receptor-like protein kinase family protein	1.79	1.49	2.71	0.463097	0.66	-1.51397	0.183104	0.549815	-1.81879
MD01G1018400	homolog of yeast autophagy 18 (ATG18) H;function=homolog of yeast autophagy 18 (ATG18) H	0	0.04	0.08	1	0.12	#DIV/0!	1	0.5	-2
MD01G1018500		0	0	0	NA	1	#DIV/0!	NA	#DIV/0!	#DIV/0!
MD01G1018600	receptor like protein 1;function=receptor like protein 1	2.39	2.41	2.21	0.987639	1.08	1.08	0.908239	1.0905	1.0905
MD01G1018700	Protein of unknown function;function=Protein of unknown function	0.62	0.22	0.17	0.918733	3.56	3.56	1	1.29412	1.29412
MD01G1018800	Protein of unknown function;function=Protein of unknown function	9.41	9.89	9.15	0.856466	1.03	1.03	0.462562	1.08087	1.08087
MD01G1019000	Protein of unknown function;function=Protein of unknown function	0.72	0.66	0.74	1	0.98	-1.02778	1	0.891892	-1.12121
MD01G1019100	disproportionating enzyme;function=disproportionating enzyme	0	0	0	NA	1	#DIV/0!	NA	#DIV/0!	#DIV/0!
MD01G1019200	disproportionating enzyme;function=disproportionating enzyme	0.62	0.07	0.4	1	1.57	1.57	0.58343	0.175	-5.71429
MD01G1019300	Protein of unknown function;function=Protein of unknown function	3.22	3.39	3.98	1	0.81	-1.23602	0.998578	0.851759	-1.17404
MD01G1019500	shikimate kinase 1;function=shikimate kinase 1	12.66	10.7	10.43	0.189995	1.21	1.21	0.888625	1.02589	1.02589
MD01G1019600	Tetratricopeptide repeat (TPR)-like superfamily protein;function=Tetratricopeptide repeat (TPR)-like superfamily protein	0.09	0.07	0.14	0.839368	0.63	-1.55556	0.63859	0.5	-2
MD01G1019700	2-isopropylmalate synthase 1;function=2-isopropylmalate synthase 1	18.99	18.88	20.59	0.943063	0.92	-1.08425	1	0.91695	-1.09057
MD01G1019800	GTP-binding protein-related;function=GTP-binding protein-related	7.16	7.18	7.76	1	0.92	-1.0838	1	0.925258	-1.08078
MD01G1019900	sugar transporter 11;function=sugar transporter 11	0	0	0	NA	1	#DIV/0!	NA	#DIV/0!	#DIV/0!
MD01G1020000	sugar transporter 11;function=sugar transporter 11	0	0	0	NA	1	#DIV/0!	NA	#DIV/0!	#DIV/0!
MD01G1020100	Protein of unknown function;function=Protein of unknown function	19.18	20.06	15.41	0.0157078	1.24	1.24	0.00260642	1.30175	1.30175
MD01G1020300	RNA-binding (RRM/RBD/RNP motifs) family protein;function=RNA-binding (RRM/RBD/RNP motifs) family protein	53.78	56	51.77	0.108287	1.04	1.04	0.0554516	1.08171	1.08171
MD01G1020400	general control non-repressible 5;function=general control non-repressible 5	1.31	0.91	2.1	0.62056	0.63	-1.60305	0.05884	0.433333	-2.30769
MD01G1020500	general control non-repressible 5;function=general control non-repressible 5	16.09	16.61	20.22	0.401901	0.8	-1.25668	0.385569	0.821464	-1.21734
MD01G1020600	Protein of unknown function;function=Protein of unknown function	0	0	0	NA	1	#DIV/0!	NA	#DIV/0!	#DIV/0!
MD01G1021000	zinc ion binding;function=zinc ion binding	119.31	122.07	100.7	0.00213166	1.18	1.18	0.000780644	1.21221	1.21221
MD01G1021100	O-Glycosyl hydrolases family 17 protein;function=O-Glycosyl hydrolases family 17 protein	0	0	0	NA	1	#DIV/0!	NA	#DIV/0!	#DIV/0!
MD01G1021200	O-Glycosyl hydrolases family 17 protein;function=O-Glycosyl hydrolases family 17 protein	0	0	0	NA	1	#DIV/0!	NA	#DIV/0!	#DIV/0!
MD01G1021300	alanine:glyoxylate aminotransferase 2;function=alanine:glyoxylate aminotransferase 2	0.52	0.42	0.46	1	1.12	1.12	1	0.913043	-1.09524
MD01G1021400	alanine:glyoxylate aminotransferase 2;function=alanine:glyoxylate aminotransferase 2	2.22	3.12	4.5	0.0372916	0.49	-2.02703	0.294035	0.693333	-1.44231
MD01G1021500	alanine:glyoxylate aminotransferase 2;function=alanine:glyoxylate aminotransferase 2	0.14	0.04	0.11	1	1.23	1.23	1	0.363636	-2.75
MD01G1021600	TGACG motif-binding factor 4;function=TGACG motif-binding factor 4	0.48	0.5	0.77	0.663334	0.63	-1.60417	0.647797	0.649351	-1.54
MD01G1021700		0.39	0.16	0.44	1	0.88	-1.12821	0.618006	0.363636	-2.75
MD01G1021800	RING/FYVE/PHD zinc finger superfamily protein;function=RING/FYVE/PHD zinc finger superfamily protein	12.59	12.7	13.78	1	0.91	-1.09452	1	0.921626	-1.08504
MD01G1021900		0	0	0	NA	1	#DIV/0!	NA	#DIV/0!	#DIV/0!
MD01G1022200	RING-H2 finger A2A;function=RING-H2 finger A2A	4.21	3.06	6.75	0.186848	0.62	-1.60333	0.0038655	0.453333	-2.20588
MD01G1022300	acetyl Co-enzyme a carboxylase biotin carboxylase subunit;function=acetyl Co-enzyme a carboxylase biotin carboxylase subunit	6.03	6.32	7.63	0.473278	0.79	-1.26534	0.506516	0.828309	-1.20728
MD01G1022400	NAD(P)-binding Rossmann-fold superfamily protein;function=NAD(P)-binding Rossmann-fold superfamily protein	12.93	13.62	12.23	0.626175	1.06	1.06	0.344159	1.11365	1.11365
MD01G1022500	ENTH/VHS family protein;function=ENTH/VHS family protein	3.41	4.3	4.59	0.660998	0.74	-1.34604	1	0.936819	-1.06744
MD01G1022600	S-adenosyl-L-methionine-dependent methyltransferases superfamily protein;function=S-adenosyl-L-methionine-dependent methyltransferases superfamily protein	0.21	0.17	0.2	0.98846	1.05	1.05	1	0.85	-1.17647
MD01G1022700	SAP domain-containing protein;function=SAP domain-containing protein	9.92	11.21	14.77	0.00940795	0.67	-1.48891	0.187777	0.758971	-1.31757
MD01G1022800	S-adenosyl-L-methionine-dependent methyltransferases superfamily protein;function=S-adenosyl-L-methionine-dependent methyltransferases superfamily protein	0.63	0.65	0.51	0.921393	1.24	1.24	0.988733	1.27451	1.27451
MD01G1023000	Coiled-coil domain-containing protein 55 (DUF2040);function=Coiled-coil domain-containing protein 55 (DUF2040)	0.41	0.21	0	0.805656	40.6	40.6	0.58433	#DIV/0!	0
MD01G1023100	RNase L inhibitor protein-related;function=RNase L inhibitor protein-related	1.02	0.8	0.82	0.915387	1.24	1.24	1	0.97561	-1.025
MD01G1023200	RNase L inhibitor protein-related;function=RNase L inhibitor protein-related	6.46	6.92	7.97	0.9765	0.81	-1.23375	1	0.868256	-1.15173
MD01G1023300	ADP-ribosylation factor-like A1D;function=ADP-ribosylation factor-like A1D	0	0	0	NA	1	#DIV/0!	NA	#DIV/0!	#DIV/0!
MD01G1023400		0.29	0.37	0.11	0.649546	2.63	2.63	0.378865	3.36364	3.36364
MD01G1023500		0	0	0	NA	1	#DIV/0!	NA	#DIV/0!	#DIV/0!
MD01G1023800	RNA polymerase Rpb8;function=RNA polymerase Rpb8	10.84	10.89	6.32	0.256994	1.72	1.72	0.00434954	1.7231	1.7231
MD01G1023900	Protein of unknown function;function=Protein of unknown function	11.43	11.85	11.51	0.7276	0.99	-1.007	0.385704	1.02954	1.02954
MD01G1024000	binding;function=binding	1.92	2.09	2.62	0.227094	0.73	-1.36458	0.567722	0.79771	-1.25359
MD01G1024100	Eukaryotic aspartyl protease family protein;function=Eukaryotic aspartyl protease family protein	0.62	0.72	0.57	0.864432	1.1	1.1	0.487395	1.26316	1.26316
MD01G1024200	Heavy metal transport/detoxification superfamily protein;function=Heavy metal transport/detoxification superfamily protein	1.68	0.78	1.69	0.989168	1	-1.00595	0.0771791	0.461538	-2.16667
MD01G1024400	aspartate aminotransferase;function=aspartate aminotransferase	11.23	10.78	10.54	0.361356	1.07	1.07	0.715083	1.02277	1.02277
MD01G1024500	ribonuclease H-like superfamily protein;function=ribonuclease H-like superfamily protein	0.04	0	0.03	1	1.62	1.62	1	0	#DIV/0!
MD01G1024600	1;function=1	1.2	1.57	3.02	2.77585e-05	0.4	-2.51667	0.000135549	0.519868	-1.92357
MD01G1024700	cruciferin 3;function=cruciferin 3	0	0	0	NA	1	#DIV/0!	NA	#DIV/0!	#DIV/0!
MD01G1024900	Transcription elongation factor (TFIIS) family protein;function=Transcription elongation factor (TFIIS) family protein	28.52	30.3	31.82	1	0.9	-1.11571	1	0.952231	-1.05017
MD01G1025300	Protein of unknown function (DUF581);function=Protein of unknown function (DUF581)	27.32	25.15	18.71	6.37201e-06	1.46	1.46	0.00381355	1.3442	1.3442
MD01G1025400	Protein of unknown function (DUF581);function=Protein of unknown function (DUF581)	13.74	15.36	11.85	0.0593323	1.16	1.16	0.00123998	1.2962	1.2962
MD01G1025500	Domain of unknown function (DUF966);function=Domain of unknown function (DUF966)	0.05	0.05	0.03	1	1.35	1.35	1	1.66667	1.66667
MD01G1025600		0	0	0	NA	1	#DIV/0!	NA	#DIV/0!	#DIV/0!
MD01G1025800	Phosphoglycerate mutase family protein;function=Phosphoglycerate mutase family protein	0.95	0.98	0.98	1	0.97	-1.03158	0.962013	1	-1
MD01G1025900	Ethylene insensitive 3 family protein;function=Ethylene insensitive 3 family protein	0.03	0.03	0.06	1	0.55	-2	1	0.5	-2
MD01G1026000	Arabidopsis thaliana protein of unknown function (DUF794);function=Arabidopsis thaliana protein of unknown function (DUF794)	0.98	0.77	1.12	1	0.87	-1.14286	0.527101	0.6875	-1.45455
MD01G1026100	Ubiquitin-like superfamily protein;function=Ubiquitin-like superfamily protein	0.06	0.04	0	1	6	6	1	#DIV/0!	0
MD01G1026200	Protein of unknown function (DUF630 and DUF632);function=Protein of unknown function (DUF630 and DUF632)	0.77	0.85	0.78	0.882106	0.98	-1.01299	0.725307	1.08974	1.08974
MD01G1026300	Protein of unknown function (DUF630 and DUF632);function=Protein of unknown function (DUF630 and DUF632)	1.67	1.64	1.13	0.425319	1.47	1.47	0.20721	1.45133	1.45133
MD01G1026400	acyl-CoA oxidase 2;function=acyl-CoA oxidase 2	1.43	1.31	1.39	0.841334	1.03	1.03	1	0.942446	-1.06107
MD01G1026600		0	0	0.06	1	0.18	#DIV/0!	1	0	#DIV/0!
MD01G1027000	Protein of unknown function;function=Protein of unknown function	1.54	1.61	1.9	1	0.81	-1.23377	0.92668	0.847368	-1.18012
MD01G1027200		0	0	0	NA	1	#DIV/0!	NA	#DIV/0!	#DIV/0!
MD01G1027300	Late embryogenesis abundant (LEA) hydroxyproline-rich glycoprotein family;function=Late embryogenesis abundant (LEA) hydroxyproline-rich glycoprotein family	0	0	0	NA	1	#DIV/0!	NA	#DIV/0!	#DIV/0!
MD01G1027400	PLAT/LH2 family protein;function=PLAT/LH2 family protein	52.57	49.87	37.3	8.17317e-08	1.41	1.41	3.78129e-06	1.337	1.337
MD01G1027500	tetratricopeptide repeat (TPR)-containing protein;function=tetratricopeptide repeat (TPR)-containing protein	0	0	0	NA	1	#DIV/0!	NA	#DIV/0!	#DIV/0!
MD01G1027600	Thioredoxin superfamily protein;function=Thioredoxin superfamily protein	3.79	3.59	3.97	1	0.95	-1.04749	1	0.904282	-1.10585
MD01G1027700	VQ motif-containing protein;function=VQ motif-containing protein	0.99	1.2	0.69	0.37336	1.42	1.42	0.0495931	1.73913	1.73913
MD01G1027800	Major facilitator superfamily protein;function=Major facilitator superfamily protein	0	0	0	NA	1	#DIV/0!	NA	#DIV/0!	#DIV/0!
MD01G1027900	cysteine-rich RLK (RECEPTOR-like protein kinase) 26;function=cysteine-rich RLK (RECEPTOR-like protein kinase) 26	0	0	0	NA	1	#DIV/0!	NA	#DIV/0!	#DIV/0!
MD01G1028100	Protein of unknown function;function=Protein of unknown function	22.82	21.36	20.29	0.196203	1.12	1.12	0.335752	1.05274	1.05274
MD01G1028300	ARM-repeat/Tetratricopeptide repeat (TPR)-like protein;function=ARM-repeat/Tetratricopeptide repeat (TPR)-like protein	1.58	1.33	1.43	0.629702	1.11	1.11	1	0.93007	-1.07519
MD01G1028400	Protein of unknown function;function=Protein of unknown function	0	0	0	NA	1	#DIV/0!	NA	#DIV/0!	#DIV/0!
MD01G1028500	Exostosin family protein;function=Exostosin family protein	1.31	0.82	0.73	0.216015	1.79	1.79	0.90423	1.12329	1.12329
MD01G1028600	SBP (S-ribonuclease binding protein) family protein;function=SBP (S-ribonuclease binding protein) family protein	1.23	1.48	0.77	0.722323	1.61	1.61	0.330442	1.92208	1.92208
MD01G1028700	Exostosin family protein;function=Exostosin family protein	0	0	0	NA	1	#DIV/0!	NA	#DIV/0!	#DIV/0!
MD01G1028800		0.33	0.4	0.5	0.964109	0.66	-1.51515	1	0.8	-1.25
MD01G1028900	Tetratricopeptide repeat (TPR)-like superfamily protein;function=Tetratricopeptide repeat (TPR)-like superfamily protein	0.1	0.14	0.41	0.559726	0.25	-4.1	0.694194	0.341463	-2.92857
MD01G1029000	Protein of unknown function;function=Protein of unknown function	33.3	33.7	29.78	0.0482736	1.12	1.12	0.0397512	1.13163	1.13163
MD01G1029100	annexin 2;function=annexin 2	8.11	8.05	7.82	0.847445	1.04	1.04	0.894635	1.02941	1.02941
MD01G1029200	UDP-glucosyl transferase 85A2;function=UDP-glucosyl transferase 85A2	3.18	2.69	1.71	0.00106342	1.86	1.86	0.0107806	1.5731	1.5731
MD01G1029300		3.97	4.21	4.7	0.937788	0.84	-1.18388	1	0.895745	-1.11639
MD01G1029500		7.52	6.08	7.37	0.924674	1.02	1.02	1	0.824966	-1.21217
MD01G1029700	asparagine synthetase 3;function=asparagine synthetase 3	7.83	8.5	10.22	0.119362	0.77	-1.30524	0.37668	0.831703	-1.20235
MD01G1029800	Nucleotide-sugar transporter family protein;function=Nucleotide-sugar transporter family protein	8.67	7.93	9.14	0.985486	0.95	-1.05421	0.764317	0.867615	-1.15259
MD01G1029900		1.46	1.18	1.86	1	0.79	-1.27397	0.677919	0.634409	-1.57627
MD01G1030100	Ribosomal protein L23/L15e family protein;function=Ribosomal protein L23/L15e family protein	107.05	114.73	83.08	8.41913e-05	1.29	1.29	1.53287e-07	1.38096	1.38096
MD01G1030300	Phototropic-responsive NPH3 family protein;function=Phototropic-responsive NPH3 family protein	2.66	2.19	3.73	0.568091	0.71	-1.40226	0.0469231	0.587131	-1.7032
MD01G1030500	SBP (S-ribonuclease binding protein) family protein;function=SBP (S-ribonuclease binding protein) family protein	0.1	0	0.11	1	0.93	-1.1	0.851373	0	#DIV/0!
MD01G1030600	RAB GTPase homolog H1E;function=RAB GTPase homolog H1E	1.34	1.16	1.33	1	1.01	1.01	1	0.87218	-1.14655
MD01G1030700		0.15	0.13	0	1	14.6	14.6	1	#DIV/0!	0
MD01G1030800		0.62	0.44	0.58	1	1.07	1.07	0.900983	0.758621	-1.31818
MD01G1030900	Mitochondrial substrate carrier family protein;function=Mitochondrial substrate carrier family protein	1.3	1.25	1.37	1	0.95	-1.05385	1	0.912409	-1.096
MD01G1031100	signal responsive 1;function=signal responsive 1	1.89	1.74	2.47	0.488356	0.76	-1.30688	0.0684772	0.704453	-1.41954
MD01G1031200	ubiquitin-specific protease 3;function=ubiquitin-specific protease 3	5.06	4.93	5.53	1	0.92	-1.09289	0.862908	0.891501	-1.1217
MD01G1031300	Ribosomal L29 family protein;function=Ribosomal L29 family protein	38.27	35.55	27.12	1.06219e-06	1.41	1.41	0.000747726	1.31084	1.31084
MD01G1031400	C-CAP/cofactor C-like domain-containing protein;function=C-CAP/cofactor C-like domain-containing protein	0.6	0.11	0.33	0.873655	1.83	1.83	0.71787	0.333333	-3
MD01G1031700	myb domain protein 93;function=myb domain protein 93	0	0.02	0.01	1	0.83	#DIV/0!	1	2	2
MD01G1032000	C2H2 and C2HC zinc fingers superfamily protein;function=C2H2 and C2HC zinc fingers superfamily protein	8.66	7.97	8.73	1	0.99	-1.00808	1	0.912944	-1.09536
MD01G1032200	leucine-rich repeat transmembrane protein kinase family protein;function=leucine-rich repeat transmembrane protein kinase family protein	7.21	7.05	9.82	0.106939	0.73	-1.362	0.0129169	0.717923	-1.39291
MD01G1032300	Pentatricopeptide repeat (PPR) superfamily protein;function=Pentatricopeptide repeat (PPR) superfamily protein	0.19	0.2	0.13	0.649136	1.45	1.45	0.540616	1.53846	1.53846
MD01G1032400	alpha/beta-Hydrolases superfamily protein;function=alpha/beta-Hydrolases superfamily protein	44.73	36.85	39.29	0.0110661	1.14	1.14	1	0.937898	-1.06621
MD01G1032500	Putative membrane lipoprotein;function=Putative membrane lipoprotein	8.48	7.7	6.09	0.00524193	1.39	1.39	0.0151977	1.26437	1.26437
MD01G1032700		4.97	4.52	5.18	0.781952	0.96	-1.04225	1	0.872587	-1.14602
MD01G1032800	MATE efflux family protein;function=MATE efflux family protein	17.39	16.39	18.58	0.94422	0.94	-1.06843	0.800961	0.882131	-1.13362
MD01G1033000	UDP-glucosyl transferase 85A2;function=UDP-glucosyl transferase 85A2	19.41	18.72	12.19	3.90133e-10	1.59	1.59	9.83194e-10	1.53568	1.53568
MD01G1033200	UDP-glucosyl transferase 85A2;function=UDP-glucosyl transferase 85A2	4.6	4.52	3.38	0.0222159	1.36	1.36	0.0287278	1.33728	1.33728
MD01G1033300	Protein of unknown function;function=Protein of unknown function	0.04	0.1	0.03	1	1.29	1.29	0.849414	3.33333	3.33333
MD01G1033400	F-BOX WITH WD-40 2;function=F-BOX WITH WD-40 2	11.34	12.38	13.55	0.58255	0.84	-1.19489	1	0.913653	-1.09451
MD01G1033500	Protein of unknown function;function=Protein of unknown function	2.46	2.62	3.88	0.0785289	0.63	-1.57724	0.086839	0.675258	-1.48092
MD01G1033600	Protein of unknown function;function=Protein of unknown function	0.37	1.6	0.76	0.812461	0.49	-2.05405	0.336007	2.10526	2.10526
MD01G1033700	3-deoxy-D-arabino-heptulosonate 7-phosphate synthase 1;function=3-deoxy-D-arabino-heptulosonate 7-phosphate synthase 1	4.9	3.2	3.52	0.325065	1.39	1.39	1	0.909091	-1.1
MD01G1033800	Class-II DAHP synthetase family protein;function=Class-II DAHP synthetase family protein	0.49	0.15	0.17	0.627969	2.8	2.8	1	0.882353	-1.13333
MD01G1033900	Class-II DAHP synthetase family protein;function=Class-II DAHP synthetase family protein	0	0.24	0	NA	1	#DIV/0!	0.829596	#DIV/0!	0
MD01G1034000	RNA-binding (RRM/RBD/RNP motifs) family protein;function=RNA-binding (RRM/RBD/RNP motifs) family protein	18.19	18.76	15.04	0.0450154	1.21	1.21	0.0128382	1.24734	1.24734
MD01G1034100	RNA-binding (RRM/RBD/RNP motifs) family protein;function=RNA-binding (RRM/RBD/RNP motifs) family protein	19.93	23.28	17.61	0.328717	1.13	1.13	0.00166975	1.32198	1.32198
MD01G1034200	RAB GTPase homolog A4A;function=RAB GTPase homolog A4A	19.77	18.79	16.47	0.0289973	1.2	1.2	0.0977002	1.14086	1.14086
MD01G1034300	S-adenosyl-L-methionine-dependent methyltransferases superfamily protein;function=S-adenosyl-L-methionine-dependent methyltransferases superfamily protein	6.76	7.08	7.53	0.975115	0.9	-1.11391	1	0.940239	-1.06356
MD01G1034400	Peroxidase superfamily protein;function=Peroxidase superfamily protein	4.02	3.57	4.45	1	0.9	-1.10697	0.535097	0.802247	-1.2465
MD01G1034500	Peroxidase superfamily protein;function=Peroxidase superfamily protein	0.2	0.17	0.16	1	1.24	1.24	1	1.0625	1.0625
MD01G1034900	Peroxidase superfamily protein;function=Peroxidase superfamily protein	0	0	0	NA	1	#DIV/0!	NA	#DIV/0!	#DIV/0!
MD01G1035000	Protein kinase superfamily protein;function=Protein kinase superfamily protein	23.96	24.91	28.69	0.512699	0.84	-1.19741	0.666013	0.868247	-1.15175
MD01G1035100	GCR2-like 1;function=GCR2-like 1	1.42	1.79	1.54	1	0.93	-1.08451	0.522881	1.16234	1.16234
MD01G1035200	Tetratricopeptide repeat (TPR)-like superfamily protein;function=Tetratricopeptide repeat (TPR)-like superfamily protein	0.11	0	0	1	11.2	11.2	NA	#DIV/0!	#DIV/0!
MD01G1035300	Histone superfamily protein;function=Histone superfamily protein	848.79	884.91	716.56	0.00173291	1.18	1.18	9.40158e-06	1.23494	1.23494
MD01G1035400	Protein of unknown function (DUF3550/UPF0682);function=Protein of unknown function (DUF3550/UPF0682)	3.34	4.24	3.67	1	0.91	-1.0988	0.144477	1.15531	1.15531
MD01G1035500	catalytics;function=catalytics	7.06	6.98	7.73	1	0.91	-1.0949	0.984317	0.902975	-1.10745
MD01G1035600	LMBR1-like membrane protein;function=LMBR1-like membrane protein	1.63	1.88	2.17	0.518917	0.75	-1.33129	0.748881	0.866359	-1.15426
MD01G1035800	metallothionein 2A;function=metallothionein 2A	21.11	13.53	8.58	0.00849078	2.46	2.46	0.366785	1.57692	1.57692
MD01G1036100		0	0.07	0	NA	1	#DIV/0!	1	#DIV/0!	0
MD01G1036200	homeobox protein 16;function=homeobox protein 16	13.16	15.82	12.44	0.25501	1.06	1.06	0.00073209	1.2717	1.2717
MD01G1036300	O-Glycosyl hydrolases family 17 protein;function=O-Glycosyl hydrolases family 17 protein	0	0	0	NA	1	#DIV/0!	NA	#DIV/0!	#DIV/0!
MD01G1036400		0	0	0	NA	1	#DIV/0!	NA	#DIV/0!	#DIV/0!
MD01G1036500	GTP cyclohydrolase II;function=GTP cyclohydrolase II	15.4	14.56	17.44	0.998573	0.88	-1.13247	0.476744	0.834862	-1.1978
MD01G1036600	helicase domain-containing protein / IBR domain-containing protein / zinc finger protein-related;function=helicase domain-containing protein / IBR domain-containing protein / zinc finger protein-related;Alias=MD01G0023800	1.45	1.54	1.85	0.569122	0.78	-1.27586	0.708516	0.832432	-1.2013
MD01G1036700	Protein of unknown function;function=Protein of unknown function	0.27	0.39	0.35	1	0.77	-1.2963	1	1.11429	1.11429
MD01G1036800	myb-like transcription factor family protein;function=myb-like transcription factor family protein	2.62	2.5	2.89	1	0.91	-1.10305	0.972121	0.865052	-1.156
MD01G1036900	RING/U-box superfamily protein;function=RING/U-box superfamily protein	2.55	2.57	2.69	1	0.95	-1.0549	0.995868	0.95539	-1.04669
MD01G1037000		3.77	2.86	4.03	1	0.93	-1.06897	0.108284	0.709677	-1.40909
MD01G1037100	basic helix-loop-helix (bHLH) DNA-binding superfamily protein;function=basic helix-loop-helix (bHLH) DNA-binding superfamily protein	0	0	0	NA	1	#DIV/0!	NA	#DIV/0!	#DIV/0!
MD01G1037200	homeobox protein 22;function=homeobox protein 22	0.03	0.05	0.06	0.975753	0.54	-2	1	0.833333	-1.2
MD01G1037300		0.74	1.05	1.34	0.71881	0.55	-1.81081	1	0.783582	-1.27619
MD01G1037400	phosphofructokinase 5;function=phosphofructokinase 5	1	0.69	0.81	0.5984	1.24	1.24	0.894228	0.851852	-1.17391
MD01G1037500	1;function=1	0.87	0.93	0.95	1	0.91	-1.09195	1	0.978947	-1.02151
MD01G1037600		20.47	26.32	19.64	0.417767	1.04	1.04	0.00200361	1.34012	1.34012
MD01G1037700	general regulatory factor 8;function=general regulatory factor 8	42.21	44.82	36.17	0.0026175	1.17	1.17	0.000197067	1.23915	1.23915
MD01G1037800		0.97	0.64	1.37	1	0.71	-1.41237	0.2839	0.467153	-2.14062
MD01G1037900	Protein of unknown function;function=Protein of unknown function	1.54	1.21	1.64	1	0.94	-1.06494	0.460863	0.737805	-1.35537
MD01G1038000	uncoupling protein 5;function=uncoupling protein 5	1.03	1.6	0.97	1	1.06	1.06	0.142568	1.64948	1.64948
MD01G1038200	ubiquitin-specific protease 17;function=ubiquitin-specific protease 17	1.55	1.75	2.41	0.0946893	0.64	-1.55484	0.189307	0.726141	-1.37714
MD01G1038300	cell wall / vacuolar inhibitor of fructosidase 2;function=cell wall / vacuolar inhibitor of fructosidase 2	2.36	1.27	1.85	0.464312	1.27	1.27	0.674309	0.686486	-1.45669
MD01G1038500		0	0	0	NA	1	#DIV/0!	NA	#DIV/0!	#DIV/0!
MD01G1038600	K-box region and MADS-box transcription factor family protein;function=K-box region and MADS-box transcription factor family protein	2.55	2.44	2.43	0.661427	1.05	1.05	0.862638	1.00412	1.00412
MD01G1038700	GDP dissociation inhibitor family protein / Rab GTPase activator family protein;function=GDP dissociation inhibitor family protein / Rab GTPase activator family protein	2.1	1.71	1.83	0.636606	1.15	1.15	1	0.934426	-1.07018
MD01G1038800	PTPLA;function=PTPLA	9.16	9.49	9.19	0.678941	1	-1.00328	0.559528	1.03264	1.03264
MD01G1038900	dual specificity protein phosphatase (DsPTP1) family protein;function=dual specificity protein phosphatase (DsPTP1) family protein	0.46	0.71	0.75	0.816922	0.62	-1.63043	1	0.946667	-1.05634
MD01G1039000	dual specificity protein phosphatase (DsPTP1) family protein;function=dual specificity protein phosphatase (DsPTP1) family protein	0.07	0.07	0.05	1	1.57	1.57	1	1.4	1.4
MD01G1039100	Protein of unknown function;function=Protein of unknown function	17.58	18.5	15.79	0.18164	1.11	1.11	0.0945373	1.17163	1.17163
MD01G1039200	O-fucosyltransferase family protein;function=O-fucosyltransferase family protein	13.03	12.86	14.81	0.878622	0.88	-1.13661	0.628941	0.868332	-1.15163
MD01G1039300	Haloacid dehalogenase-like hydrolase (HAD) superfamily protein;function=Haloacid dehalogenase-like hydrolase (HAD) superfamily protein	5.46	5.05	5.19	0.818058	1.05	1.05	1	0.973025	-1.02772
MD01G1039400	basic helix-loop-helix (bHLH) DNA-binding superfamily protein;function=basic helix-loop-helix (bHLH) DNA-binding superfamily protein	0.02	0.03	0.02	1	0.83	-1	1	1.5	1.5
MD01G1039500	Protein of unknown function;function=Protein of unknown function	16.45	13.97	11.79	2.33163e-05	1.4	1.4	0.0567203	1.1849	1.1849
MD01G1039700	Kinase interacting (KIP1-like) family protein;function=Kinase interacting (KIP1-like) family protein	0.11	0.09	0.07	0.915743	1.47	1.47	0.926321	1.28571	1.28571
MD01G1039800	nicotinamidase 1;function=nicotinamidase 1	52.75	49.94	53.07	0.439278	0.99	-1.00607	1	0.941021	-1.06268
MD01G1039900	Ribosomal protein S5 domain 2-like superfamily protein;function=Ribosomal protein S5 domain 2-like superfamily protein	4.52	5.31	3.6	0.100012	1.26	1.26	0.000496396	1.475	1.475
MD01G1040200	Pyridoxal phosphate (PLP)-dependent transferases superfamily protein;function=Pyridoxal phosphate (PLP)-dependent transferases superfamily protein	1.69	1.38	0.73	0.0119224	2.32	2.32	0.0744714	1.89041	1.89041
MD01G1040300		30.31	26.11	33.13	1	0.91	-1.09304	0.0563335	0.788107	-1.26886
MD01G1040600	U-box domain-containing protein kinase family protein;function=U-box domain-containing protein kinase family protein	0	0	0	NA	1	#DIV/0!	NA	#DIV/0!	#DIV/0!
MD01G1040700	AINTEGUMENTA-like 6;function=AINTEGUMENTA-like 6	0.02	0.02	0.03	1	0.85	-1.5	1	0.666667	-1.5
MD01G1040800	Protein kinase superfamily protein;function=Protein kinase superfamily protein	0.04	0.06	0.01	0.930234	3	3	0.693569	6	6
MD01G1040900	Protein of unknown function;function=Protein of unknown function;Alias=MD01G0027800	7	7.78	9.42	0.294103	0.74	-1.34571	0.561554	0.825902	-1.2108
MD01G1041000	UDP-Glycosyltransferase superfamily protein;function=UDP-Glycosyltransferase superfamily protein	1.19	0.68	0.54	0.304304	2.22	2.22	0.783528	1.25926	1.25926
MD01G1041100	tRNA/rRNA methyltransferase (SpoU) family protein;function=tRNA/rRNA methyltransferase (SpoU) family protein	11.66	11.2	10.3	0.16536	1.13	1.13	0.233056	1.08738	1.08738
MD01G1041200	Exostosin family protein;function=Exostosin family protein	2.35	2.53	2.68	1	0.87	-1.14043	1	0.94403	-1.05929
MD01G1041300	Deoxyxylulose-5-phosphate synthase;function=Deoxyxylulose-5-phosphate synthase	0.63	0.63	0.67	0.913434	0.95	-1.06349	1	0.940299	-1.06349
MD01G1041400		0	0	0	NA	1	#DIV/0!	NA	#DIV/0!	#DIV/0!
MD01G1041500	Dof-type zinc finger DNA-binding family protein;function=Dof-type zinc finger DNA-binding family protein	1.18	1.49	1.62	0.849836	0.73	-1.37288	1	0.919753	-1.08725
MD01G1041600	Protein of unknown function;function=Protein of unknown function	0.3	0.3	0.19	1	1.62	1.62	1	1.57895	1.57895
MD01G1041700	cinnamyl alcohol dehydrogenase 9;function=cinnamyl alcohol dehydrogenase 9	0.17	0.18	0.2	1	0.82	-1.17647	1	0.9	-1.11111
MD01G1041800	Protein of unknown function;function=Protein of unknown function	0.03	0.15	0	1	3.2	3.2	0.395147	#DIV/0!	0
MD01G1041900	salt tolerance zinc finger;function=salt tolerance zinc finger	7.92	7.37	10.99	0.352736	0.72	-1.38763	0.0421635	0.67061	-1.49118
MD01G1042000	cinnamyl alcohol dehydrogenase 6;function=cinnamyl alcohol dehydrogenase 6	0.45	0	0.08	0.809649	5.49	5.49	1	0	#DIV/0!
MD01G1042100	cinnamyl alcohol dehydrogenase homolog 3;function=cinnamyl alcohol dehydrogenase homolog 3	1.43	0.4	0.18	0.0290339	8.1	8.1	0.699911	2.22222	2.22222
MD01G1042300	cinnamyl alcohol dehydrogenase 6;function=cinnamyl alcohol dehydrogenase 6	0	0.05	0.02	1	0.56	#DIV/0!	1	2.5	2.5
MD01G1042400	Paxneb protein-related;function=Paxneb protein-related	4.88	4.33	4.97	1	0.98	-1.01844	0.787159	0.871227	-1.14781
MD01G1042500	elicitor-activated gene 3-1;function=elicitor-activated gene 3-1	1.05	1.38	1.46	0.683253	0.72	-1.39048	1	0.945205	-1.05797
MD01G1042600	elicitor-activated gene 3-1;function=elicitor-activated gene 3-1	0.1	0.1	0.18	0.910525	0.56	-1.8	0.914806	0.555556	-1.8
MD01G1042700	Paxneb protein-related;function=Paxneb protein-related	7.87	7.81	8.5	0.984293	0.93	-1.08005	1	0.918824	-1.08835
MD01G1042800	elicitor-activated gene 3-1;function=elicitor-activated gene 3-1	1.23	1.44	1.47	0.991642	0.84	-1.19512	1	0.979592	-1.02083
MD01G1042900	elicitor-activated gene 3-1;function=elicitor-activated gene 3-1	0.12	0.1	0.18	1	0.68	-1.5	0.911421	0.555556	-1.8
MD01G1043100	cinnamyl alcohol dehydrogenase 9;function=cinnamyl alcohol dehydrogenase 9	9.87	8.97	9.64	0.440962	1.02	1.02	1	0.930498	-1.07469
MD01G1043200	Rhamnogalacturonate lyase family protein;function=Rhamnogalacturonate lyase family protein	0	0.08	0.05	0.747568	0.19	#DIV/0!	1	1.6	1.6
MD01G1043300	Rhamnogalacturonate lyase family protein;function=Rhamnogalacturonate lyase family protein	3.86	3.97	5.07	0.441457	0.76	-1.31347	0.363309	0.783037	-1.27708
MD01G1043400	Concanavalin A-like lectin protein kinase family protein;function=Concanavalin A-like lectin protein kinase family protein	0	0	0	NA	1	#DIV/0!	NA	#DIV/0!	#DIV/0!
MD01G1043500	Concanavalin A-like lectin protein kinase family protein;function=Concanavalin A-like lectin protein kinase family protein	0	0	0	NA	1	#DIV/0!	NA	#DIV/0!	#DIV/0!
MD01G1043900	AGAMOUS-like 21;function=AGAMOUS-like 21	0.07	0.02	0.03	1	2.06	2.06	1	0.666667	-1.5
MD01G1044000	Glycine-rich protein family;function=Glycine-rich protein family	0.28	0.23	0.42	1	0.65	-1.5	0.959522	0.547619	-1.82609
MD01G1044100	serine transhydroxymethyltransferase 1;function=serine transhydroxymethyltransferase 1	753.14	728.25	750.8	0.342571	1	-0.996893	0.752318	0.969965	-1.03096
MD01G1044200	Zincin-like metalloproteases family protein;function=Zincin-like metalloproteases family protein	37.64	38.6	40.41	0.964933	0.93	-1.07359	0.847219	0.955209	-1.04689
MD01G1044300		0	0	0	NA	1	#DIV/0!	NA	#DIV/0!	#DIV/0!
MD01G1044400	putative;function=putative	12.67	11.94	10.7	0.362136	1.18	1.18	0.621424	1.11589	1.11589
MD01G1044500	Leucine-rich repeat protein kinase family protein;function=Leucine-rich repeat protein kinase family protein	0.56	0.72	0.67	1	0.83	-1.19643	0.723935	1.07463	1.07463
MD01G1044600	ABC-2 type transporter family protein;function=ABC-2 type transporter family protein	0	0.03	0.06	0.795315	0.18	#DIV/0!	1	0.5	-2
MD01G1044700	Protein of unknown function;function=Protein of unknown function	18.88	19.88	17.23	0.347775	1.1	1.1	0.0312516	1.1538	1.1538
MD01G1044800	ABC-2 type transporter family protein;function=ABC-2 type transporter family protein	0.65	0.81	0.94	1	0.69	-1.44615	1	0.861702	-1.16049
MD01G1044900	Protein of unknown function (duplicated DUF1399);function=Protein of unknown function (duplicated DUF1399)	12.44	12.96	16.15	0.175098	0.77	-1.29823	0.161779	0.802477	-1.24614
MD01G1045000		0.06	0	0.05	1	1.22	1.22	1	0	#DIV/0!
MD01G1045100	Cupredoxin superfamily protein;function=Cupredoxin superfamily protein	0	0	0	NA	1	#DIV/0!	NA	#DIV/0!	#DIV/0!
MD01G1045200	Protein of unknown function;function=Protein of unknown function	84.32	86.31	90.17	1	0.94	-1.06938	1	0.957192	-1.04472
MD01G1045300	Glycosyl hydrolase family protein;function=Glycosyl hydrolase family protein	2.32	2.11	3.49	0.104561	0.66	-1.50431	0.00174554	0.604585	-1.65403
MD01G1045500	beta HLH protein 93;function=beta HLH protein 93	0.86	0.65	0.45	0.175192	1.91	1.91	0.540775	1.44444	1.44444
MD01G1045600	Homeodomain-like superfamily protein;function=Homeodomain-like superfamily protein	1.66	2.19	1.94	1	0.86	-1.16867	0.491086	1.12887	1.12887
MD01G1045700	hydroxyproline-rich glycoprotein family protein;function=hydroxyproline-rich glycoprotein family protein	1.61	1.74	1.86	1	0.86	-1.15528	1	0.935484	-1.06897
MD01G1045800	indole-3-acetic acid inducible 9;function=indole-3-acetic acid inducible 9	30.34	30.39	31.36	0.943084	0.97	-1.03362	0.968153	0.969069	-1.03192
MD01G1045900	Zinc finger (C3HC4-type RING finger) family protein;function=Zinc finger (C3HC4-type RING finger) family protein	3.79	3.81	4.55	0.852857	0.83	-1.20053	0.754947	0.837363	-1.19423
MD01G1046000	LisH/CRA/RING-U-box domains-containing protein;function=LisH/CRA/RING-U-box domains-containing protein	5.62	5.29	5.89	0.994256	0.95	-1.04804	1	0.898132	-1.11342
MD01G1046100	LisH/CRA/RING-U-box domains-containing protein;function=LisH/CRA/RING-U-box domains-containing protein	6.27	5.97	6.75	1	0.93	-1.07656	0.903847	0.884444	-1.13065
MD01G1046200	phosphoenolpyruvate carboxykinase 1;function=phosphoenolpyruvate carboxykinase 1	3.98	3.7	7.09	1.51558e-05	0.56	-1.78141	9.40052e-09	0.521862	-1.91622
MD01G1046300	Protein of unknown function;function=Protein of unknown function	0.12	0.44	0.09	0.988422	1.41	1.41	0.00241351	4.88889	4.88889
MD01G1046400	SPT2 chromatin protein;function=SPT2 chromatin protein	27.09	29.39	33.59	0.213864	0.81	-1.23994	0.614935	0.874963	-1.14291
MD01G1046500	UDP-Glycosyltransferase superfamily protein;function=UDP-Glycosyltransferase superfamily protein	3.74	3.89	5.27	0.182453	0.71	-1.40909	0.0886219	0.73814	-1.35476
MD01G1046600	Major facilitator superfamily protein;function=Major facilitator superfamily protein	0.51	0.51	0.58	0.985356	0.88	-1.13725	1	0.87931	-1.13725
MD01G1046700	Zinc-binding dehydrogenase family protein;function=Zinc-binding dehydrogenase family protein	20.93	19.78	31.61	0.00110405	0.66	-1.51027	1.63707e-06	0.625751	-1.59808
MD01G1046800	pentatricopeptide (PPR) repeat-containing protein;function=pentatricopeptide (PPR) repeat-containing protein	0.14	0.13	0.34	0.302949	0.42	-2.42857	0.198869	0.382353	-2.61538
MD01G1046900	P-loop containing nucleoside triphosphate hydrolases superfamily protein;function=P-loop containing nucleoside triphosphate hydrolases superfamily protein	1.43	1.56	1.6	1	0.89	-1.11888	1	0.975	-1.02564
MD01G1047000	Transducin/WD40 repeat-like superfamily protein;function=Transducin/WD40 repeat-like superfamily protein	14.18	14.38	12.54	0.0366481	1.13	1.13	0.0511412	1.14673	1.14673
MD01G1047200	basic helix-loop-helix (bHLH) DNA-binding superfamily protein;function=basic helix-loop-helix (bHLH) DNA-binding superfamily protein	0	0	0	NA	1	#DIV/0!	NA	#DIV/0!	#DIV/0!
MD01G1047400	basic helix-loop-helix (bHLH) DNA-binding superfamily protein;function=basic helix-loop-helix (bHLH) DNA-binding superfamily protein	0.65	0.61	0.72	1	0.9	-1.10769	1	0.847222	-1.18033
MD01G1047500		0	0	0	NA	1	#DIV/0!	NA	#DIV/0!	#DIV/0!
MD01G1047600	Protein of unknown function;function=Protein of unknown function	0.37	0.34	0.6	0.798214	0.61	-1.62162	0.609705	0.566667	-1.76471
MD01G1047800	response regulator 2;function=response regulator 2	0	0	0	NA	1	#DIV/0!	NA	#DIV/0!	#DIV/0!
MD01G1047900		0	0.53	0.3	0.804345	0.03	#DIV/0!	0.825349	1.76667	1.76667
MD01G1048000	O-methyltransferase family protein;function=O-methyltransferase family protein	0	0.06	0	NA	1	#DIV/0!	0.59408	#DIV/0!	0
MD01G1048300	O-methyltransferase family protein;function=O-methyltransferase family protein	0	0	0	NA	1	#DIV/0!	NA	#DIV/0!	#DIV/0!
MD01G1048400	O-methyltransferase family protein;function=O-methyltransferase family protein	3.27	3.48	3.72	1	0.88	-1.13761	1	0.935484	-1.06897
MD01G1048500		7.16	7.13	6.59	0.306123	1.09	1.09	0.487118	1.08194	1.08194
MD01G1048600	digalactosyl diacylglycerol deficient 2;function=digalactosyl diacylglycerol deficient 2	33.71	37.96	40.87	0.460714	0.82	-1.2124	1	0.928799	-1.07666
MD01G1048700		0.57	0.78	0.73	1	0.78	-1.2807	0.849414	1.06849	1.06849
MD01G1048800	Calcium-dependent lipid-binding (CaLB domain) family protein;function=Calcium-dependent lipid-binding (CaLB domain) family protein	20.04	20.31	18.74	0.57716	1.07	1.07	0.383941	1.08378	1.08378
MD01G1048900	Calcium-dependent lipid-binding (CaLB domain) family protein;function=Calcium-dependent lipid-binding (CaLB domain) family protein	0.11	0.06	0.04	1	2.52	2.52	1	1.5	1.5
MD01G1049000	Calcium-dependent lipid-binding (CaLB domain) family protein;function=Calcium-dependent lipid-binding (CaLB domain) family protein	0	0	0	NA	1	#DIV/0!	NA	#DIV/0!	#DIV/0!
MD01G1049100	Thioesterase superfamily protein;function=Thioesterase superfamily protein	5.93	6.47	5.91	0.883661	1	-0.996627	0.437425	1.09475	1.09475
MD01G1049200	chloroplast (FTSY);function=chloroplast (FTSY)	13.69	13.47	12.32	0.0623266	1.11	1.11	0.105462	1.09334	1.09334
MD01G1049300	BON association protein 2;function=BON association protein 2	0	0.09	0.02	1	0.42	#DIV/0!	1	4.5	4.5
MD01G1049500		0.35	0.26	0.49	1	0.72	-1.4	0.69467	0.530612	-1.88462
MD01G1049600	BON association protein 2;function=BON association protein 2	0	0.05	0	NA	1	#DIV/0!	1	#DIV/0!	0
MD01G1049700	RING/U-box superfamily protein;function=RING/U-box superfamily protein	1.53	1.19	1.26	0.626996	1.21	1.21	1	0.944444	-1.05882
MD01G1050000	Tetratricopeptide repeat (TPR)-like superfamily protein;function=Tetratricopeptide repeat (TPR)-like superfamily protein	0	0	0	NA	1	#DIV/0!	NA	#DIV/0!	#DIV/0!
MD01G1050100	shaggy-like protein kinase 32;function=shaggy-like protein kinase 32	4.07	4.39	4.69	0.922837	0.87	-1.15233	1	0.936034	-1.06834
MD01G1050200	Homeobox-leucine zipper family protein / lipid-binding START domain-containing protein;function=Homeobox-leucine zipper family protein / lipid-binding START domain-containing protein	5.91	5.79	7.36	0.381117	0.8	-1.24535	0.201486	0.786685	-1.27116
MD01G1050300	S-adenosyl-L-methionine-dependent methyltransferases superfamily protein;function=S-adenosyl-L-methionine-dependent methyltransferases superfamily protein	5.1	5.69	5.12	0.755725	1	-1.00392	0.231012	1.11133	1.11133
MD01G1050400	Proteasome component (PCI) domain;function=Proteasome component (PCI) domain	0.72	0.56	0.44	0.295651	1.65	1.65	0.676287	1.27273	1.27273
MD01G1050500	Ubiquitin-like superfamily protein;function=Ubiquitin-like superfamily protein	1.28	1.19	1.7	0.676847	0.75	-1.32812	0.183777	0.7	-1.42857
MD01G1050600	S-adenosyl-L-methionine-dependent methyltransferases superfamily protein;function=S-adenosyl-L-methionine-dependent methyltransferases superfamily protein	0.23	0.41	0.24	1	0.96	-1.04348	0.3405	1.70833	1.70833
MD01G1050800	phloem protein 2-A13;function=phloem protein 2-A13	34.14	34.89	55.06	1.23857e-05	0.62	-1.61277	4.6544e-07	0.633672	-1.5781
MD01G1050900	phloem protein 2-A13;function=phloem protein 2-A13	25.42	28.43	34.73	0.0505422	0.73	-1.36625	0.343653	0.818601	-1.2216
MD01G1051000	phosphoribosyl pyrophosphate (PRPP) synthase 3;function=phosphoribosyl pyrophosphate (PRPP) synthase 3	1.17	0.24	0.59	0.65827	1.98	1.98	0.688594	0.40678	-2.45833
MD01G1051100	F-box family protein;function=F-box family protein	33.13	32.76	35.44	1	0.93	-1.06973	1	0.924379	-1.08181
MD01G1051200	peroxin 11D;function=peroxin 11D	136.51	133.27	121.17	0.0154998	1.13	1.13	0.0611598	1.09986	1.09986
MD01G1051300	ARM repeat superfamily protein;function=ARM repeat superfamily protein	1.05	0.76	1.14	1	0.92	-1.08571	0.288504	0.666667	-1.5
MD01G1051400	arginine/serine-rich splicing factor 35;function=arginine/serine-rich splicing factor 35	21.67	23.53	27.06	0.212717	0.8	-1.24873	0.680558	0.869549	-1.15002
MD01G1051600	RING/U-box superfamily protein;function=RING/U-box superfamily protein	4.66	5.87	4.98	1	0.94	-1.06867	0.629922	1.17871	1.17871
MD01G1051700	beta-galactosidase 8;function=beta-galactosidase 8	16.55	16.82	21.69	0.423933	0.76	-1.31057	0.306737	0.775473	-1.28954
MD01G1051800	O-methyltransferase family protein;function=O-methyltransferase family protein	85.58	92.59	84.23	0.757213	1.02	1.02	0.224362	1.09925	1.09925
MD01G1051900	O-methyltransferase family protein;function=O-methyltransferase family protein	0	0	0	NA	1	#DIV/0!	NA	#DIV/0!	#DIV/0!
MD01G1052000	Domain of unknown function (DUF313);function=Domain of unknown function (DUF313)	0	0	0	NA	1	#DIV/0!	NA	#DIV/0!	#DIV/0!
[truncated: 43,118 more rows]

## Sheet: p<0.05_Fch>1.5
DEGs annotated as transcription factors in A4 vs. WT and A10 vs. WT leaves
Gene ID	Gene description	Mean RPKM (A4)	Mean RPKM (A10)	Mean RPKM (WT)	Adjusted P (A4 vs. WT)	Ratio (A4 vs. WT)	Fold change (A4 vs. WT)	Adjusted P (A10 vs. WT)	Ratio (A10 vs. WT)	Fold change (A10 vs. WT)
MD00G1053600	PLATZ transcription factor family protein;function=PLATZ transcription factor family protein	0.66	1.06	24.55	6.50455e-78	0.03	-37.197	5.15035e-81	0.0431772	-23.1604
MD12G1243700	winged-helix DNA-binding transcription factor family protein;function=winged-helix DNA-binding transcription factor family protein	15.05	16.28	33.75	1.33563e-09	0.45	-2.24252	2.73754e-14	0.48237	-2.0731
MD13G1279800	GATA type zinc finger transcription factor family protein;function=GATA type zinc finger transcription factor family protein	2.14	2.07	27.16	4.78935e-22	0.08	-12.6916	8.86462e-30	0.076215	-13.1208
MD02G1076300	myb-like transcription factor family protein;function=myb-like transcription factor family protein	11.05	9.86	34.04	7.05447e-20	0.32	-3.08054	3.07317e-26	0.289659	-3.45233
MD08G1107400	myb domain protein 73;function=myb domain protein 73	0.12	0.05	0.18	0.213226	0.64	-1.5	0.215853	0.277778	-3.6
MD01G1093500	NAC transcription factor-like 9;function=NAC transcription factor-like 9	28.96	33.25	18.56	3.75506e-09	1.56	1.56	2.96739e-09	1.79149	1.79149
MD02G1298400	Basic-leucine zipper (bZIP) transcription factor family protein;function=Basic-leucine zipper (bZIP) transcription factor family protein	9.11	8.86	17.02	8.41913e-05	0.54	-1.86828	4.21331e-09	0.520564	-1.92099
MD13G1046100	AP2/B3 transcription factor family protein;function=AP2/B3 transcription factor family protein	9.98	9.87	17.67	3.36039e-05	0.56	-1.77054	1.53146e-07	0.558574	-1.79027
MD04G1083800	Plant-specific transcription factor YABBY family protein;function=Plant-specific transcription factor YABBY family protein	1.71	1.35	0.28	5.30638e-08	6.2	6.2	8.15987e-07	4.82143	4.82143
MD06G1104100	WRKY family transcription factor;function=WRKY family transcription factor	1.22	1.28	1.98	0.405489	0.62	-1.62295	0.263911	0.646465	-1.54688
MD06G1138800	Squamosa promoter-binding protein-like (SBP domain) transcription factor family protein;function=Squamosa promoter-binding protein-like (SBP domain) transcription factor family protein	2.93	3.61	6.48	1.5769e-06	0.45	-2.2116	9.63141e-06	0.557099	-1.79501
MD05G1009600	transcription factor binding;function=transcription factor binding	0.28	0.36	0.7	2.25775e-09	0.4	-2.5	6.92578e-05	0.514286	-1.94444
MD07G1146900	WRKY family transcription factor;function=WRKY family transcription factor	4.41	4.35	7.22	0.00413918	0.61	-1.63719	8.02424e-05	0.602493	-1.65977
MD00G1108000	global transcription factor group B1;function=global transcription factor group B1	7.26	8.09	12.76	2.08489e-06	0.57	-1.75758	0.000137918	0.634013	-1.57726
MD07G1241400	TCP family transcription factor;function=TCP family transcription factor	0.22	0.4	8.34	2.26631e-26	0.03	-37.9091	1.60057e-32	0.0479616	-20.85
MD08G1061600	GATA type zinc finger transcription factor family protein;function=GATA type zinc finger transcription factor family protein	7.5	7.82	3.6	0.260031	2.08333	2.08333	0.00051046	2.17222	2.17222
MD04G1135600	transcription factor-related;function=transcription factor-related	6.51	6.59	10.71	1.51194e-05	0.61	-1.64516	1.01462e-06	0.615313	-1.62519
MD14G1123000	WRKY family transcription factor;function=WRKY family transcription factor	0.16	0.14	0.26	0.213476	0.615385	-1.625	0.708294	0.538462	-1.85714
MD16G1262200	sequence-specific DNA binding transcription factors;function=sequence-specific DNA binding transcription factors	0.55	0.48	1.06	0.0420802	0.518868	-1.92727	0.076966	0.45283	-2.20833
MD08G1092000	myb domain protein 73;function=myb domain protein 73	26.63	25	40.77	0.00927916	0.65	-1.53098	0.000183981	0.613196	-1.6308
MD14G1154900	Squamosa promoter-binding protein-like (SBP domain) transcription factor family protein;function=Squamosa promoter-binding protein-like (SBP domain) transcription factor family protein;Alias=MD14G0133700	1.58	1.58	3.82	0.00370577	0.41	-2.41772	0.000380018	0.413613	-2.41772
MD06G1001300	PLATZ transcription factor family protein;function=PLATZ transcription factor family protein	5.44	5.38	9.12	0.00386473	0.6	-1.67647	0.000441342	0.589912	-1.69517
MD09G1111200	WRKY family transcription factor;function=WRKY family transcription factor	9.81	10.08	15.81	0.000532645	0.62	-1.61162	0.000514123	0.637571	-1.56845
MD15G1209400	heat shock transcription factor A2;function=heat shock transcription factor A2	0.31	0.26	0.02	0.00283348	17.33	17.33	0.000803634	13	13
MD01G1092300	NAC (No Apical Meristem) domain transcriptional regulator superfamily protein;function=NAC (No Apical Meristem) domain transcriptional regulator superfamily protein	1.69	1.91	3.13	0.00179578	0.54	-1.85207	0.00212181	0.610224	-1.63874
MD10G1324500	WRKY family transcription factor;function=WRKY family transcription factor	0.86	1.24	2.05	0.00120378	0.42	-2.38372	0.0192456	0.604878	-1.65323
Note: The Gene IDs in red color are the 6 identified transcription factors overlapped in all three datasets.
