# Supplementary material for: A linker histone acts as a transcription factor to orchestrate malic acid accumulation in apple in response to sorbitol
Source: Plant Cell. 2024 Dec 20;37(1):koae328. doi: 10.1093/plcell/koae328 (PMC11773815; doi:10.1093/plcell/koae328)
Supplement: koae328_Supplementary_Data [file koae328_supplementary_data.zip › Supplementary Dataset S3_Final_010925.xlsx]

## Sheet: all_genes
Supplementary Datasets S3. Annotation of all unigenes detected via RNA-seq in the fully expanded leaves of A6PR antisense line A10 in response to 50 mM sorbitol feeding vs. water control. Means are obtained from 5 replicates. Note: MD16G1045200 is MdALMT9/Ma1.
GeneI D	Gene description	Mean RPKM (H2O)	Mean RPKM (Sorbitol)	Adjusted P (Sorbitol vs. H2O)	Ratio (Sorbitol vs. H2O)	Fold change (Sorbitol vs. H2O)
MD00G1000100	RNA-binding (RRM/RBD/RNP motifs) family protein;function=RNA-binding (RRM/RBD/RNP motifs) family protein	2.16	1.8	1	0.833333	-1.2
MD00G1000200	Ribosomal protein L35;function=Ribosomal protein L35	1.94	1.95	1	1.00515	1.00515
MD00G1000300	Ribosomal protein L35;function=Ribosomal protein L36	0.09	0.05	1	0.555556	-1.8
MD00G1000400	alpha/beta-Hydrolases superfamily protein;function=alpha/beta-Hydrolases superfamily protein	0	0	NA	#DIV/0!	#DIV/0!
MD00G1000500	Homeodomain-like superfamily protein;function=Homeodomain-like superfamily protein	0.04	0.02	1	0.5	-2
MD00G1000600	Domain of unknown function (DUF1995);function=Domain of unknown function (DUF1995)	25.58	23.71	1	0.926896	-1.07887
MD00G1000700	Protein of unknown function;function=Protein of unknown function	0.81	0.77	1	0.950617	-1.05195
MD00G1000800	Mob1/phocein family protein;function=Mob1/phocein family protein	28.99	26.72	1	0.921697	-1.08496
MD00G1000900	Mob1/phocein family protein;function=Mob2/phocein family protein	0.36	0.68	1	1.88889	1.88889
MD00G1001000	growth-regulating factor 2;function=growth-regulating factor 2	1.59	1.52	1	0.955975	-1.04605
MD00G1001200	Protein of unknown function;function=Protein of unknown function	0.95	0.6	1	0.631579	-1.58333
MD00G1001300	Protein of unknown function;function=Protein of unknown function	0.11	0	1	0	#DIV/0!
MD00G1001400	Protein kinase superfamily protein;function=Protein kinase superfamily protein	9.57	10.23	1	1.06897	1.06897
MD00G1001500	S-adenosyl-L-methionine-dependent methyltransferases superfamily protein;function=S-adenosyl-L-methionine-dependent methyltransferases superfamily protein	3.52	4.14	1	1.17614	1.17614
MD00G1001700	Replication factor-A protein 1-related;function=Replication factor-A protein 1-related	0	0	NA	#DIV/0!	#DIV/0!
MD00G1001800	Protein of unknown function;function=Protein of unknown function	7.65	8.08	1	1.05621	1.05621
MD00G1001900	G10 family protein;function=G10 family protein	9.19	8.95	1	0.973885	-1.02682
MD00G1002000	G10 family protein;function=G11 family protein	0.16	0.14	1	0.875	-1.14286
MD00G1002100	acyl-CoA-binding protein 6;function=acyl-CoA-binding protein 6	149.21	140.94	1	0.944575	-1.05868
MD00G1002200	Ribonuclease P protein subunit P38-related;function=Ribonuclease P protein subunit P38-related	0.1	0.12	1	1.2	1.2
MD00G1002500	chromatin remodeling factor18;function=chromatin remodeling factor18	1.13	0.58	1	0.513274	-1.94828
MD00G1002600	basic helix-loop-helix (bHLH) DNA-binding superfamily protein;function=basic helix-loop-helix (bHLH) DNA-binding superfamily protein	0.07	0.06	1	0.857143	-1.16667
MD00G1002700	Protein kinase superfamily protein;function=Protein kinase superfamily protein	0.03	0	1	0	#DIV/0!
MD00G1003400	Protein kinase superfamily protein;function=Protein kinase superfamily protein	0	0	NA	#DIV/0!	#DIV/0!
MD00G1003500	carboxyesterase 20;function=carboxyesterase 20	1.49	1.52	1	1.02013	1.02013
MD00G1003600	gibberellin 20 oxidase 2;function=gibberellin 20 oxidase 2	0.33	0.32	1	0.969697	-1.03125
MD00G1003800	phosphoglucomutase;function=phosphoglucomutase	8.67	8.65	1	0.997693	-1.00231
MD00G1003900	hAT dimerisation domain-containing protein;function=hAT dimerisation domain-containing protein	0	0	NA	#DIV/0!	#DIV/0!
MD00G1004000	hAT dimerisation domain-containing protein / transposase-related;function=hAT dimerisation domain-containing protein / transposase-related	0.01	0	1	0	#DIV/0!
MD00G1004100	pfkB-like carbohydrate kinase family protein;function=pfkB-like carbohydrate kinase family protein	9.88	8.76	1	0.88664	-1.12785
MD00G1004200	Protein of unknown function;function=Protein of unknown function	8.22	7.65	1	0.930657	-1.07451
MD00G1004300	Protein of unknown function;function=Protein of unknown function	0.54	0.44	1	0.814815	-1.22727
MD00G1004400	AGAMOUS-like 42;function=AGAMOUS-like 42	0	0.03	1	#DIV/0!	#DIV/0!
MD00G1004500	AGAMOUS-like 42;function=AGAMOUS-like 42	0	0	NA	#DIV/0!	#DIV/0!
MD00G1004600	AGAMOUS-like 42;function=AGAMOUS-like 43	1.35	0.08	0.0487118	0.0592593	-16.875
MD00G1004800	Peroxidase superfamily protein;function=Peroxidase superfamily protein	1.35	0.97	1	0.718519	-1.39175
MD00G1004900	TCP family transcription factor;function=TCP family transcription factor	9.06	10.93	1	1.2064	1.2064
MD00G1005000	Pentatricopeptide repeat (PPR-like) superfamily protein;function=Pentatricopeptide repeat (PPR-like) superfamily protein	0.03	0.02	1	0.666667	-1.5
MD00G1005100	Pyridoxal phosphate (PLP)-dependent transferases superfamily protein;function=Pyridoxal phosphate (PLP)-dependent transferases superfamily protein	2.35	3.01	1	1.28085	1.28085
MD00G1005200	Glucose-methanol-choline (GMC) oxidoreductase family protein;function=Glucose-methanol-choline (GMC) oxidoreductase family protein	0.03	0	1	0	#DIV/0!
MD00G1005300	peptidoglycan-binding LysM domain-containing protein;function=peptidoglycan-binding LysM domain-containing protein	38.83	38.76	1	0.998197	-1.00181
MD00G1005400	Protein of unknown function;function=Protein of unknown function	1.81	1.89	1	1.0442	1.0442
MD00G1005500	Tetratricopeptide repeat (TPR)-like superfamily protein;function=Tetratricopeptide repeat (TPR)-like superfamily protein	0.07	0.06	1	0.857143	-1.16667
MD00G1005600	GroES-like zinc-binding alcohol dehydrogenase family protein;function=GroES-like zinc-binding alcohol dehydrogenase family protein	1.22	1.29	1	1.05738	1.05738
MD00G1005700	GroES-like zinc-binding alcohol dehydrogenase family protein;function=GroES-like zinc-binding alcohol dehydrogenase family protein	13.34	28.01	0.094791	2.0997	2.0997
MD00G1005800	TPX2 (targeting protein for Xklp2) protein family;function=TPX2 (targeting protein for Xklp2) protein family	1.51	1.77	1	1.17219	1.17219
MD00G1006000	TPX2 (targeting protein for Xklp2) protein family;function=TPX2 (targeting protein for Xklp2) protein family	0.63	0.91	1	1.44444	1.44444
MD00G1006100	GroES-like zinc-binding alcohol dehydrogenase family protein;function=GroES-like zinc-binding alcohol dehydrogenase family protein	1.86	4.63	1	2.48925	2.48925
MD00G1006200	GroES-like zinc-binding alcohol dehydrogenase family protein;function=GroES-like zinc-binding alcohol dehydrogenase family protein	6.37	12.58	0.156506	1.97488	1.97488
MD00G1006400	hAT family dimerisation domain;function=hAT family dimerisation domain	0.51	0.4	1	0.784314	-1.275
MD00G1006500	Leucine-rich repeat transmembrane protein kinase;function=Leucine-rich repeat transmembrane protein kinase	0.16	0.15	1	0.9375	-1.06667
MD00G1006600	Leucine-rich repeat transmembrane protein kinase;function=Leucine-rich repeat transmembrane protein kinase	0.19	0.21	1	1.10526	1.10526
MD00G1006700	receptor-like kinase in flowers 1;function=receptor-like kinase in flowers 1	0.62	0.54	1	0.870968	-1.14815
MD00G1006800	receptor-like kinase in flowers 1;function=receptor-like kinase in flowers 1	0.07	0.1	1	1.42857	1.42857
MD00G1006900	receptor-like kinase in flowers 1;function=receptor-like kinase in flowers 1	1.82	1.68	1	0.923077	-1.08333
MD00G1007000	receptor-like kinase in flowers 1;function=receptor-like kinase in flowers 1	0.01	0.02	1	2	2
MD00G1007100	Putative adipose-regulatory protein (Seipin);function=Putative adipose-regulatory protein (Seipin)	5.21	4.41	1	0.846449	-1.18141
MD00G1007200	2;function=2	1.95	1.69	1	0.866667	-1.15385
MD00G1007300	Haloacid dehalogenase-like hydrolase (HAD) superfamily protein;function=Haloacid dehalogenase-like hydrolase (HAD) superfamily protein	0	0.01	1	#DIV/0!	#DIV/0!
MD00G1007400		0	0	NA	#DIV/0!	#DIV/0!
MD00G1007500	Haloacid dehalogenase-like hydrolase (HAD) superfamily protein;function=Haloacid dehalogenase-like hydrolase (HAD) superfamily protein	0.25	0.27	1	1.08	1.08
MD00G1007600	RING/FYVE/PHD-type zinc finger family protein;function=RING/FYVE/PHD-type zinc finger family protein	7.35	6.26	1	0.851701	-1.17412
MD00G1007700	BES1/BZR1 homolog 4;function=BES1/BZR1 homolog 4	2.51	2.31	1	0.920319	-1.08658
MD00G1007800	heat shock transcription factor A4A;function=heat shock transcription factor A4A	5.53	5.67	1	1.02532	1.02532
MD00G1007900	ovate family protein 5;function=ovate family protein 5	0.05	0	1	0	#DIV/0!
MD00G1008000	Protein of unknown function;function=Protein of unknown function	2.24	2.06	1	0.919643	-1.08738
MD00G1008100	plant U-box 17;function=plant U-box 17	6.46	5.64	1	0.873065	-1.14539
MD00G1008200	AAA-type ATPase family protein;function=AAA-type ATPase family protein	0.26	0.29	1	1.11538	1.11538
MD00G1008300	Protein of unknown function;function=Protein of unknown function	0	0	NA	#DIV/0!	#DIV/0!
MD00G1008400	ER lumen protein retaining receptor family protein;function=ER lumen protein retaining receptor family protein	3.37	2.75	1	0.816024	-1.22545
MD00G1008500	SecY protein transport family protein;function=SecY protein transport family protein	3.75	4.14	1	1.104	1.104
MD00G1008600	Plant protein of unknown function (DUF641);function=Plant protein of unknown function (DUF641)	0.18	0.28	1	1.55556	1.55556
MD00G1008700	trehalose-phosphatase/synthase 7;function=trehalose-phosphatase/synthase 7	9.13	10.87	0.849857	1.19058	1.19058
MD00G1008800	trehalose-phosphatase/synthase 7;function=trehalose-phosphatase/synthase 7	0	0.02	1	#DIV/0!	#DIV/0!
MD00G1008900		0	0	NA	#DIV/0!	#DIV/0!
MD00G1009000	VALINE-TOLERANT 1;function=VALINE-TOLERANT 1	13.79	14.82	1	1.07469	1.07469
MD00G1009200	Protein of unknown function;function=Protein of unknown function	0.56	0.49	1	0.875	-1.14286
MD00G1009300	NAD(P)-binding Rossmann-fold superfamily protein;function=NAD(P)-binding Rossmann-fold superfamily protein	64.03	64.02	1	0.999844	-1.00016
MD00G1009400		0.29	0.24	1	0.827586	-1.20833
MD00G1009500	RAB GTPase homolog A1D;function=RAB GTPase homolog A1D	11.13	11.43	1	1.02695	1.02695
MD00G1009600	Protein kinase family protein with leucine-rich repeat domain;function=Protein kinase family protein with leucine-rich repeat domain	0.35	0.29	1	0.828571	-1.2069
MD00G1009700	methyl-CPG-binding domain 8;function=methyl-CPG-binding domain 8	0.93	0.72	1	0.774194	-1.29167
MD00G1009800	Outer arm dynein light chain 1 protein;function=Outer arm dynein light chain 1 protein	6.89	6.73	1	0.976778	-1.02377
MD00G1009900	Ubiquitin carboxyl-terminal hydrolase family protein;function=Ubiquitin carboxyl-terminal hydrolase family protein	2.1	1.92	1	0.914286	-1.09375
MD00G1010000	S-adenosyl-L-methionine-dependent methyltransferases superfamily protein;function=S-adenosyl-L-methionine-dependent methyltransferases superfamily protein	9.11	9.29	1	1.01976	1.01976
MD00G1010100	Pentatricopeptide repeat (PPR-like) superfamily protein;function=Pentatricopeptide repeat (PPR-like) superfamily protein	0	0	NA	#DIV/0!	#DIV/0!
MD00G1010200	RNA-binding (RRM/RBD/RNP motifs) family protein;function=RNA-binding (RRM/RBD/RNP motifs) family protein	0	0.01	1	#DIV/0!	#DIV/0!
MD00G1010300	Ankyrin repeat family protein;function=Ankyrin repeat family protein	0	0	NA	#DIV/0!	#DIV/0!
MD00G1010400	Ankyrin repeat family protein;function=Ankyrin repeat family protein	0.14	0.1	1	0.714286	-1.4
MD00G1010500		0	0	NA	#DIV/0!	#DIV/0!
MD00G1010600	mitogen-activated protein kinase kinase 3;function=mitogen-activated protein kinase kinase 3	0.26	0.13	1	0.5	-2
MD00G1010700	mitogen-activated protein kinase kinase 3;function=mitogen-activated protein kinase kinase 3	0.22	0.27	1	1.22727	1.22727
MD00G1010800		0	0	NA	#DIV/0!	#DIV/0!
MD00G1011000	Ankyrin repeat family protein;function=Ankyrin repeat family protein	0.13	0.11	1	0.846154	-1.18182
MD00G1011100	Pentatricopeptide repeat (PPR) superfamily protein;function=Pentatricopeptide repeat (PPR) superfamily protein	0.19	0.19	1	1	-1
MD00G1011200	Ankyrin repeat family protein;function=Ankyrin repeat family protein	0.51	0.69	1	1.35294	1.35294
MD00G1011300	methyltransferases;function=methyltransferases	0.03	0.12	1	4	4
MD00G1011400		0.05	0.02	1	0.4	-2.5
MD00G1011500	Ankyrin repeat family protein;function=Ankyrin repeat family protein	3.63	2.97	1	0.818182	-1.22222
MD00G1011600		1	0.6	1	0.6	-1.66667
MD00G1011700	Disease resistance protein (TIR-NBS-LRR class) family;function=Disease resistance protein (TIR-NBS-LRR class) family	1.71	1.34	1	0.783626	-1.27612
MD00G1011900	Ankyrin repeat family protein;function=Ankyrin repeat family protein	1.62	1.44	1	0.888889	-1.125
MD00G1012000		0	0	NA	#DIV/0!	#DIV/0!
MD00G1012100	Leucine-rich repeat protein kinase family protein;function=Leucine-rich repeat protein kinase family protein	1.92	1.22	0.496632	0.635417	-1.57377
MD00G1012200	triosephosphate isomerase;function=triosephosphate isomerase	1.99	1.67	1	0.839196	-1.19162
MD00G1012300	Protein kinase superfamily protein;function=Protein kinase superfamily protein	12.6	11.58	1	0.919048	-1.08808
MD00G1012400	Protein kinase superfamily protein;function=Protein kinase superfamily protein	0.93	0.78	1	0.83871	-1.19231
MD00G1012500	flowering promoting factor 1;function=flowering promoting factor 1	0	0	NA	#DIV/0!	#DIV/0!
MD00G1012600	XH/XS domain-containing protein;function=XH/XS domain-containing protein	0.41	0.22	0.483639	0.536585	-1.86364
MD00G1012700		0.03	0	1	0	#DIV/0!
MD00G1012800	Glucose-methanol-choline (GMC) oxidoreductase family protein;function=Glucose-methanol-choline (GMC) oxidoreductase family protein	0.04	0.01	1	0.25	-4
MD00G1012900	Glucose-methanol-choline (GMC) oxidoreductase family protein;function=Glucose-methanol-choline (GMC) oxidoreductase family protein	0.07	0.03	1	0.428571	-2.33333
MD00G1013000	Glucose-methanol-choline (GMC) oxidoreductase family protein;function=Glucose-methanol-choline (GMC) oxidoreductase family protein	0.35	0.33	1	0.942857	-1.06061
MD00G1013300	Glucose-methanol-choline (GMC) oxidoreductase family protein;function=Glucose-methanol-choline (GMC) oxidoreductase family protein	0.13	0.17	1	1.30769	1.30769
MD00G1013500	putative endonuclease or glycosyl hydrolase with C2H2-type zinc finger domain;function=putative endonuclease or glycosyl hydrolase with C2H2-type zinc finger domain	2.56	2.26	1	0.882812	-1.13274
MD00G1013600	expansin A4;function=expansin A4	2.67	1.58	0.896162	0.59176	-1.68987
MD00G1013700		0.12	0.06	1	0.5	-2
MD00G1013800	Leucine-rich repeat protein kinase family protein;function=Leucine-rich repeat protein kinase family protein	2.37	1.78	1	0.751055	-1.33146
MD00G1013900	RHOMBOID-like 1;function=RHOMBOID-like 1	0.09	0.11	1	1.22222	1.22222
MD00G1014000		4.5	3.59	1	0.797778	-1.25348
MD00G1014100		0	0	NA	#DIV/0!	#DIV/0!
MD00G1014200		0.1	0.08	1	0.8	-1.25
MD00G1014300	Leucine-rich repeat (LRR) family protein;function=Leucine-rich repeat (LRR) family protein	254.63	277.27	1	1.08891	1.08891
MD00G1014800	laccase 14;function=laccase 14	0.03	0.02	1	0.666667	-1.5
MD00G1014900	laccase 14;function=laccase 14	0	0	NA	#DIV/0!	#DIV/0!
MD00G1015000	laccase 14;function=laccase 14	0	0	NA	#DIV/0!	#DIV/0!
MD00G1015100	polypeptide 7;function=polypeptide 7	0	0	NA	#DIV/0!	#DIV/0!
MD00G1015500	polypeptide 7;function=polypeptide 7	0.42	0.49	1	1.16667	1.16667
MD00G1015600	Acetamidase/Formamidase family protein;function=Acetamidase/Formamidase family protein	2.51	1.8	1	0.717131	-1.39444
MD00G1015700	Acetamidase/Formamidase family protein;function=Acetamidase/Formamidase family protein	1.23	1.07	1	0.869919	-1.14953
MD00G1015800	LOB domain-containing protein 38;function=LOB domain-containing protein 38	9.75	12.89	1	1.32205	1.32205
MD00G1016200	Chitinase family protein;function=Chitinase family protein	0	0	NA	#DIV/0!	#DIV/0!
MD00G1016400	Ubiquitin carboxyl-terminal hydrolase family protein;function=Ubiquitin carboxyl-terminal hydrolase family protein	1.05	1.32	1	1.25714	1.25714
MD00G1016500	indole-3-acetic acid inducible 30;function=indole-3-acetic acid inducible 30	0	0	NA	#DIV/0!	#DIV/0!
MD00G1016600		0.16	0.19	1	1.1875	1.1875
MD00G1016700	sister chromatid cohesion 1 protein 4;function=sister chromatid cohesion 1 protein 4	5.09	4.42	1	0.868369	-1.15158
MD00G1016800	beta glucosidase 42;function=beta glucosidase 42	10.27	10.15	1	0.988315	-1.01182
MD00G1016900	Lateral organ boundaries (LOB) domain family protein;function=Lateral organ boundaries (LOB) domain family protein	0	0	NA	#DIV/0!	#DIV/0!
MD00G1017000	Tetratricopeptide repeat (TPR)-like superfamily protein;function=Tetratricopeptide repeat (TPR)-like superfamily protein	3.26	3.2	1	0.981595	-1.01875
MD00G1017100	RNA binding (RRM/RBD/RNP motifs) family protein;function=RNA binding (RRM/RBD/RNP motifs) family protein	5.07	4.12	1	0.812623	-1.23058
MD00G1017200	Protein of unknown function;function=Protein of unknown function	3.84	3.84	1	1	-1
MD00G1017300	Plant stearoyl-acyl-carrier-protein desaturase family protein;function=Plant stearoyl-acyl-carrier-protein desaturase family protein	50.2	46.35	1	0.923307	-1.08306
MD00G1017400	chromatin assembly factor-1 (FASCIATA1) (FAS1);function=chromatin assembly factor-1 (FASCIATA1) (FAS1)	0.75	0.63	1	0.84	-1.19048
MD00G1017500	CONSTANS-like 5;function=CONSTANS-like 5	8.4	8.56	1	1.01905	1.01905
MD00G1017600	Aluminium activated malate transporter family protein;function=Aluminium activated malate transporter family protein	0	0	NA	#DIV/0!	#DIV/0!
MD00G1017700		2.72	3.34	1	1.22794	1.22794
MD00G1017800		4.09	3.12	1	0.762836	-1.3109
MD00G1018100	Protein of unknown function;function=Protein of unknown function	1.33	1.81	1	1.3609	1.3609
MD00G1018200	UDP-glucosyl transferase 76E2;function=UDP-glucosyl transferase 76E2	0	0	NA	#DIV/0!	#DIV/0!
MD00G1018300		2.22	2.43	1	1.09459	1.09459
MD00G1018400	Cysteine/Histidine-rich C1 domain family protein;function=Cysteine/Histidine-rich C1 domain family protein	4.72	3.85	1	0.815678	-1.22597
MD00G1018600	general regulatory factor 2;function=general regulatory factor 2	48.39	42.15	1	0.871048	-1.14804
MD00G1018700	hemoglobin 1;function=hemoglobin 1	1.44	2.82	0.632397	1.95833	1.95833
MD00G1018800	hemoglobin 1;function=hemoglobin 1	1	1.68	1	1.68	1.68
MD00G1018900	Ribosomal protein L13 family protein;function=Ribosomal protein L13 family protein	56.08	56.95	1	1.01551	1.01551
MD00G1019100	cytochrome B5 isoform B;function=cytochrome B5 isoform B	5.4	5.88	1	1.08889	1.08889
MD00G1019200	plastid transcriptionally active 4;function=plastid transcriptionally active 4	44.09	43.29	1	0.981855	-1.01848
MD00G1019700	kinesin like protein for actin based chloroplast movement 1;function=kinesin like protein for actin based chloroplast movement 1	14.88	15.08	1	1.01344	1.01344
MD00G1019800	transmembrane;function=transmembrane	0	0	NA	#DIV/0!	#DIV/0!
MD00G1019900		0	0	NA	#DIV/0!	#DIV/0!
MD00G1020000	disease resistance protein (TIR-NBS-LRR class);function=disease resistance protein (TIR-NBS-LRR class)	0.6	0.64	1	1.06667	1.06667
MD00G1020100	Transducin family protein / WD-40 repeat family protein;function=Transducin family protein / WD-40 repeat family protein	0.79	0.6	1	0.759494	-1.31667
MD00G1020200	Transducin family protein / WD-40 repeat family protein;function=Transducin family protein / WD-40 repeat family protein	1.43	2.1	1	1.46853	1.46853
MD00G1020300	putative;function=putative	0.31	0.24	1	0.774194	-1.29167
MD00G1020400	putative;function=putative	0.23	0.17	1	0.73913	-1.35294
MD00G1020500	putative;function=putative	0.29	0.23	1	0.793103	-1.26087
MD00G1020600	AP2/B3-like transcriptional factor family protein;function=AP2/B3-like transcriptional factor family protein	1.16	1.31	1	1.12931	1.12931
MD00G1020700	putative;function=putative	0.57	0.39	1	0.684211	-1.46154
MD00G1021100	putative;function=putative	0.29	0.18	1	0.62069	-1.61111
MD00G1021200		0	0	NA	#DIV/0!	#DIV/0!
MD00G1021300	Disease resistance protein (TIR-NBS-LRR class) family;function=Disease resistance protein (TIR-NBS-LRR class) family	0.69	0.64	1	0.927536	-1.07812
MD00G1021400	Chalcone-flavanone isomerase family protein;function=Chalcone-flavanone isomerase family protein	2.35	2.29	1	0.974468	-1.0262
MD00G1021500	Transducin family protein / WD-40 repeat family protein;function=Transducin family protein / WD-40 repeat family protein	0.93	0.68	1	0.731183	-1.36765
MD00G1021600	Transducin family protein / WD-40 repeat family protein;function=Transducin family protein / WD-40 repeat family protein	0.69	0.26	1	0.376812	-2.65385
MD00G1021700		1.17	1.65	1	1.41026	1.41026
MD00G1021800	TOPLESS-related 1;function=TOPLESS-related 1	1.49	1.33	1	0.892617	-1.1203
MD00G1021900	phenylalanyl-tRNA synthetase class IIc family protein;function=phenylalanyl-tRNA synthetase class IIc family protein	0.04	0.04	1	1	-1
MD00G1022000	AP2/B3-like transcriptional factor family protein;function=AP2/B3-like transcriptional factor family protein	0.66	0.72	1	1.09091	1.09091
MD00G1022100	AP2/B3-like transcriptional factor family protein;function=AP2/B3-like transcriptional factor family protein	0.28	0.16	1	0.571429	-1.75
MD00G1022200	Putative thiol-disulphide oxidoreductase DCC;function=Putative thiol-disulphide oxidoreductase DCC	44	37.61	1	0.854773	-1.1699
MD00G1022400	RHOMBOID-like protein 5;function=RHOMBOID-like protein 5	0.94	0.89	1	0.946809	-1.05618
MD00G1022500	Pectin lyase-like superfamily protein;function=Pectin lyase-like superfamily protein	0	0	NA	#DIV/0!	#DIV/0!
MD00G1022600	Pectin lyase-like superfamily protein;function=Pectin lyase-like superfamily protein	0	0	NA	#DIV/0!	#DIV/0!
MD00G1022700	Pectin lyase-like superfamily protein;function=Pectin lyase-like superfamily protein	0	0	NA	#DIV/0!	#DIV/0!
MD00G1022900	DEAD/DEAH box RNA helicase family protein;function=DEAD/DEAH box RNA helicase family protein	11.81	11.3	1	0.956816	-1.04513
MD00G1023000	(ATS3);function=(ATS3)	1.58	1.3	1	0.822785	-1.21538
MD00G1023100	(ATS3);function=(ATS3)	0.24	0.11	1	0.458333	-2.18182
MD00G1023300	Root hair defective 3 GTP-binding protein (RHD3);function=Root hair defective 3 GTP-binding protein (RHD3)	2.78	2.66	1	0.956835	-1.04511
MD00G1023400		0.07	0.04	1	0.571429	-1.75
MD00G1023500	Root hair defective 3 GTP-binding protein (RHD3);function=Root hair defective 3 GTP-binding protein (RHD3)	17.77	18.44	1	1.0377	1.0377
MD00G1023600	Leucine-rich repeat transmembrane protein kinase;function=Leucine-rich repeat transmembrane protein kinase	6.89	6.37	1	0.924528	-1.08163
MD00G1023700		6.76	6.43	1	0.951183	-1.05132
MD00G1023800	Pentatricopeptide repeat (PPR-like) superfamily protein;function=Pentatricopeptide repeat (PPR-like) superfamily protein	0.05	0	1	0	#DIV/0!
MD00G1024000	putative;function=putative	0.53	0.38	1	0.716981	-1.39474
MD00G1024100	putative;function=putative	0.4	0.38	1	0.95	-1.05263
MD00G1024200	putative;function=putative	2.78	2.54	1	0.913669	-1.09449
MD00G1024300		1.75	2.04	1	1.16571	1.16571
MD00G1024400	Leucine-rich repeat transmembrane protein kinase;function=Leucine-rich repeat transmembrane protein kinase	0.46	0.45	1	0.978261	-1.02222
MD00G1024500	Leucine-rich repeat transmembrane protein kinase;function=Leucine-rich repeat transmembrane protein kinase	1.82	1.78	1	0.978022	-1.02247
MD00G1024600	cysteine-rich RLK (RECEPTOR-like protein kinase) 8;function=cysteine-rich RLK (RECEPTOR-like protein kinase) 8	0	0	NA	#DIV/0!	#DIV/0!
MD00G1024700		0.26	0.2	1	0.769231	-1.3
MD00G1024800	Root hair defective 3 GTP-binding protein (RHD3);function=Root hair defective 3 GTP-binding protein (RHD3)	19.88	22.96	1	1.15493	1.15493
MD00G1024900	Cyclase family protein;function=Cyclase family protein	2.3	2.29	1	0.995652	-1.00437
MD00G1025200	disproportionating enzyme 2;function=disproportionating enzyme 2	10.26	10.17	1	0.991228	-1.00885
MD00G1025500	global transcription factor group B1;function=global transcription factor group B1	11.94	12.16	1	1.01843	1.01843
MD00G1025600	Transducin/WD40 repeat-like superfamily protein;function=Transducin/WD40 repeat-like superfamily protein	16.56	18.02	1	1.08816	1.08816
MD00G1025700	histone H2A protein 9;function=histone H2A protein 9	16.35	15.62	1	0.955352	-1.04673
MD00G1025800	3-ketoacyl-CoA synthase 11;function=3-ketoacyl-CoA synthase 11	8.34	11.8	0.0653482	1.41487	1.41487
MD00G1025900	SOUL heme-binding family protein;function=SOUL heme-binding family protein	2.69	2.82	1	1.04833	1.04833
MD00G1026000	Toll-Interleukin-Resistance (TIR) domain family protein;function=Toll-Interleukin-Resistance (TIR) domain family protein	2.17	1.26	0.847911	0.580645	-1.72222
MD00G1026100	disease resistance protein (TIR-NBS-LRR class);function=disease resistance protein (TIR-NBS-LRR class)	1.22	0.93	1	0.762295	-1.31183
MD00G1026200	Domain of unknown function (DUF1767);function=Domain of unknown function (DUF1767)	0.07	0.03	1	0.428571	-2.33333
MD00G1026300		0.32	0.12	1	0.375	-2.66667
MD00G1026400	myosin heavy chain-related;function=myosin heavy chain-related	0.06	0.02	1	0.333333	-3
MD00G1026500	Disease resistance protein (TIR-NBS-LRR class) family;function=Disease resistance protein (TIR-NBS-LRR class) family	0.23	0.18	1	0.782609	-1.27778
MD00G1026600		0.06	0	1	0	#DIV/0!
MD00G1026700	3-ketoacyl-CoA synthase 11;function=3-ketoacyl-CoA synthase 11	3.11	4.11	1	1.32154	1.32154
MD00G1026800	SOUL heme-binding family protein;function=SOUL heme-binding family protein	0.09	0.02	1	0.222222	-4.5
MD00G1026900	SOUL heme-binding family protein;function=SOUL heme-binding family protein	2.5	1.36	1	0.544	-1.83824
MD00G1027000	Disease resistance protein (TIR-NBS-LRR class) family;function=Disease resistance protein (TIR-NBS-LRR class) family	0.29	0.26	1	0.896552	-1.11538
MD00G1027100	putative;function=putative	0.57	0.42	1	0.736842	-1.35714
MD00G1027200		0.13	0.14	1	1.07692	1.07692
MD00G1027300	Domain of unknown function (DUF1767);function=Domain of unknown function (DUF1767)	0	0	NA	#DIV/0!	#DIV/0!
MD00G1027600	syntaxin of plants 132;function=syntaxin of plants 132	0.52	0.4	1	0.769231	-1.3
MD00G1027700	Disease resistance protein (TIR-NBS-LRR class) family;function=Disease resistance protein (TIR-NBS-LRR class) family	0.24	0.28	1	1.16667	1.16667
MD00G1027800	Disease resistance protein (TIR-NBS-LRR class) family;function=Disease resistance protein (TIR-NBS-LRR class) family	0.25	0.16	1	0.64	-1.5625
MD00G1027900	ATP binding;function=ATP binding	0.74	0.53	1	0.716216	-1.39623
MD00G1028000	Disease resistance protein (TIR-NBS-LRR class) family;function=Disease resistance protein (TIR-NBS-LRR class) family	1.47	1.07	1	0.727891	-1.37383
MD00G1028200	Disease resistance protein (TIR-NBS-LRR class) family;function=Disease resistance protein (TIR-NBS-LRR class) family	0	0	NA	#DIV/0!	#DIV/0!
MD00G1028300		0.32	0.12	1	0.375	-2.66667
MD00G1028400	proteasome beta subunit C1;function=proteasome beta subunit C1	36.79	34.83	1	0.946725	-1.05627
MD00G1028500	RING/U-box superfamily protein;function=RING/U-box superfamily protein	0.06	0	1	0	#DIV/0!
MD00G1028600	NAC (No Apical Meristem) domain transcriptional regulator superfamily protein;function=NAC (No Apical Meristem) domain transcriptional regulator superfamily protein	0.32	0.5	1	1.5625	1.5625
MD00G1028700	C2 calcium/lipid-binding domain (CaLB) protein;function=C2 calcium/lipid-binding domain (CaLB) protein	1.44	1.27	1	0.881944	-1.13386
MD00G1028800	replication factor C subunit 3;function=replication factor C subunit 3	4.07	3.71	1	0.911548	-1.09704
MD00G1028900	P-loop containing nucleoside triphosphate hydrolases superfamily protein;function=P-loop containing nucleoside triphosphate hydrolases superfamily protein	0.32	0.38	1	1.1875	1.1875
MD00G1029000	HSP40/DnaJ peptide-binding protein;function=HSP40/DnaJ peptide-binding protein	0	0	NA	#DIV/0!	#DIV/0!
MD00G1029100	aldehyde dehydrogenase 3H1;function=aldehyde dehydrogenase 3H1	19.34	18.1	1	0.935884	-1.06851
MD00G1029200	aldehyde dehydrogenase 3I1;function=aldehyde dehydrogenase 3I1	8.88	7.57	1	0.852477	-1.17305
MD00G1029300	thylakoidal ascorbate peroxidase;function=thylakoidal ascorbate peroxidase	60.12	58.82	1	0.978377	-1.0221
MD00G1029400	thylakoidal ascorbate peroxidase;function=thylakoidal ascorbate peroxidase	90.71	106.47	1	1.17374	1.17374
MD00G1029500		25.45	24.56	1	0.965029	-1.03624
MD00G1030000	SWITCH/sucrose nonfermenting 3C;function=SWITCH/sucrose nonfermenting 3C	3.73	3.25	1	0.871314	-1.14769
MD00G1030300	NRAMP metal ion transporter 6;function=NRAMP metal ion transporter 6	0.05	0.04	1	0.8	-1.25
MD00G1030400	Pentatricopeptide repeat (PPR) superfamily protein;function=Pentatricopeptide repeat (PPR) superfamily protein	0.51	0.35	1	0.686275	-1.45714
MD00G1030500	SET domain-containing protein;function=SET domain-containing protein	2.83	2.52	1	0.890459	-1.12302
MD00G1030600	chloride channel C;function=chloride channel C	0.85	0.98	1	1.15294	1.15294
MD00G1031100	target of rapamycin;function=target of rapamycin	2.26	2.03	1	0.89823	-1.1133
MD00G1031200	4-trisphosphate 5/6-kinase family protein;function=4-trisphosphate 5/6-kinase family protein	2.5	2.29	1	0.916	-1.0917
MD00G1031300	Pyruvate kinase family protein;function=Pyruvate kinase family protein	0.58	0.6	1	1.03448	1.03448
MD00G1031500	Cysteine/Histidine-rich C1 domain family protein;function=Cysteine/Histidine-rich C1 domain family protein	0.07	0.06	1	0.857143	-1.16667
MD00G1031600	squamosa promoter binding protein-like 14;function=squamosa promoter binding protein-like 14	4.69	5.31	1	1.1322	1.1322
MD00G1031700	C2H2 zinc-finger protein SERRATE (SE);function=C2H2 zinc-finger protein SERRATE (SE)	9.25	7.95	1	0.859459	-1.16352
MD00G1031800	AGAMOUS-like 61;function=AGAMOUS-like 61	0	0	NA	#DIV/0!	#DIV/0!
MD00G1031900	F-box protein 2;function=F-box protein 2	2.98	3.1	1	1.04027	1.04027
MD00G1032200	NAD(P)-binding Rossmann-fold superfamily protein;function=NAD(P)-binding Rossmann-fold superfamily protein	6.59	6.17	1	0.936267	-1.06807
MD00G1032300	SNF7 family protein;function=SNF7 family protein	9.09	7.37	1	0.810781	-1.23338
MD00G1032400	serine carboxypeptidase-like 48;function=serine carboxypeptidase-like 48	4.48	7.69	0.00122725	1.71652	1.71652
MD00G1032500	alpha-L-fucosidase 1;function=alpha-L-fucosidase 1	5.34	4.56	1	0.853933	-1.17105
MD00G1032600	myb domain protein 36;function=myb domain protein 36	0.01	0.01	1	1	-1
MD00G1032700	lactoylglutathione lyase family protein / glyoxalase I family protein;function=lactoylglutathione lyase family protein / glyoxalase I family protein	14.68	14.35	1	0.97752	-1.023
MD00G1033000	AMP-dependent synthetase and ligase family protein;function=AMP-dependent synthetase and ligase family protein	2.06	1.95	1	0.946602	-1.05641
MD00G1033100	AMP-dependent synthetase and ligase family protein;function=AMP-dependent synthetase and ligase family protein	3.08	2.95	1	0.957792	-1.04407
MD00G1033200		0.11	0.47	0.652669	4.27273	4.27273
MD00G1033400	Heavy metal transport/detoxification superfamily protein;function=Heavy metal transport/detoxification superfamily protein	0.76	0.6	1	0.789474	-1.26667
MD00G1033500	Ribosomal L18p/L5e family protein;function=Ribosomal L18p/L5e family protein	1.07	0.96	1	0.897196	-1.11458
MD00G1033600	ABC transporter family protein;function=ABC transporter family protein	26.08	24.26	1	0.930215	-1.07502
MD00G1033700	SAUR-like auxin-responsive protein family;function=SAUR-like auxin-responsive protein family	1.11	0.95	1	0.855856	-1.16842
MD00G1033800	phosphatidate cytidylyltransferase family protein;function=phosphatidate cytidylyltransferase family protein	2.19	1.24	1	0.56621	-1.76613
MD00G1033900	phosphatidate cytidylyltransferase family protein;function=phosphatidate cytidylyltransferase family protein	0.54	0.31	1	0.574074	-1.74194
MD00G1034000	Ubiquitin-like superfamily protein;function=Ubiquitin-like superfamily protein	0	0	NA	#DIV/0!	#DIV/0!
MD00G1034100	Argonaute family protein;function=Argonaute family protein	0	0	NA	#DIV/0!	#DIV/0!
MD00G1034500	Polyketide cyclase/dehydrase and lipid transport superfamily protein;function=Polyketide cyclase/dehydrase and lipid transport superfamily protein	25.75	27.87	1	1.08233	1.08233
MD00G1034600	Galactosyltransferase family protein;function=Galactosyltransferase family protein	0.14	0.1	1	0.714286	-1.4
MD00G1034700		0.91	1.43	1	1.57143	1.57143
MD00G1034800	SUPPRESSOR OF AUXIN RESISTANCE1;function=SUPPRESSOR OF AUXIN RESISTANCE1	2.21	2.1	1	0.950226	-1.05238
MD00G1034900	Subtilase family protein;function=Subtilase family protein	0.63	0.55	1	0.873016	-1.14545
MD00G1035000	Subtilase family protein;function=Subtilase family protein	8.42	7.06	1	0.83848	-1.19263
MD00G1035100	YBL036C type;function=YBL036C type	0	0	NA	#DIV/0!	#DIV/0!
MD00G1035200	alpha-amylase-like;function=alpha-amylase-like	0.15	0.14	1	0.933333	-1.07143
MD00G1035300	alpha-amylase-like;function=alpha-amylase-like	0	0	NA	#DIV/0!	#DIV/0!
MD00G1035400	LAG1 homologue 2;function=LAG1 homologue 2	3.21	3.62	1	1.12773	1.12773
MD00G1035500		0	0	NA	#DIV/0!	#DIV/0!
MD00G1035800	Protein of unknown function;function=Protein of unknown function	1.39	1.24	1	0.892086	-1.12097
MD00G1035900	cytochrome B5 isoform E;function=cytochrome B5 isoform E	54.07	50.97	1	0.942667	-1.06082
MD00G1036000		0	0.01	1	#DIV/0!	#DIV/0!
MD00G1036100	polypeptide 6;function=polypeptide 6;Alias=MD00G0026800	0.31	0.23	1	0.741935	-1.34783
MD00G1036200		0.05	0	1	0	#DIV/0!
MD00G1036300	homeobox 7;function=homeobox 7	0.39	0.46	1	1.17949	1.17949
MD00G1036600	SAUR-like auxin-responsive protein family;function=SAUR-like auxin-responsive protein family	78.06	56.44	0.214366	0.723034	-1.38306
MD00G1036700	glycosyl hydrolase 9B1;function=glycosyl hydrolase 9B1	0	0	NA	#DIV/0!	#DIV/0!
MD00G1036800	white-brown complex homolog protein 11;function=white-brown complex homolog protein 11	0.03	0.03	1	1	-1
MD00G1036900		0.22	0.2	1	0.909091	-1.1
MD00G1037000	RNA-binding (RRM/RBD/RNP motifs) family protein;function=RNA-binding (RRM/RBD/RNP motifs) family protein	11.68	12.93	1	1.10702	1.10702
MD00G1037100	Class-II DAHP synthetase family protein;function=Class-II DAHP synthetase family protein	70.96	68.27	1	0.962091	-1.0394
MD00G1037200		1.68	1.57	1	0.934524	-1.07006
MD00G1037300	Protein of unknown function;function=Protein of unknown function	14.86	13.56	1	0.912517	-1.09587
MD00G1037400	polypeptide 1;function=polypeptide 1	21.35	18.62	1	0.872131	-1.14662
MD00G1037500	polypeptide 4;function=polypeptide 4	44.49	44.33	1	0.996404	-1.00361
MD00G1037600	polypeptide 4;function=polypeptide 4	0.1	0.06	1	0.6	-1.66667
MD00G1037700	cysteine-rich RLK (RECEPTOR-like protein kinase) 8;function=cysteine-rich RLK (RECEPTOR-like protein kinase) 8	0.04	0.02	1	0.5	-2
MD00G1038100	Protein kinase superfamily protein;function=Protein kinase superfamily protein	0	0	NA	#DIV/0!	#DIV/0!
MD00G1038200	Transducin/WD40 repeat-like superfamily protein;function=Transducin/WD40 repeat-like superfamily protein	0.57	0.56	1	0.982456	-1.01786
MD00G1038300	Protein kinase superfamily protein;function=Protein kinase superfamily protein	0.03	0.03	1	1	-1
MD00G1038400	allene oxide synthase;function=allene oxide synthase	9.96	13.4	0.122149	1.34538	1.34538
MD00G1038500	Protein of unknown function;function=Protein of unknown function	1.96	1.7	1	0.867347	-1.15294
MD00G1038600	Protein of unknown function;function=Protein of unknown function	0	0	NA	#DIV/0!	#DIV/0!
MD00G1038700	Uncharacterised protein family (UPF0114);function=Uncharacterised protein family (UPF0114)	1.14	3.1	0.000210373	2.7193	2.7193
MD00G1038800	IBR domain-containing protein;function=IBR domain-containing protein	2.48	2.49	1	1.00403	1.00403
MD00G1038900	exocyst complex component sec3A;function=exocyst complex component sec3A	5.01	4.77	1	0.952096	-1.05031
MD00G1039200		1.13	1.07	1	0.946903	-1.05607
MD00G1039300	RING/U-box superfamily protein;function=RING/U-box superfamily protein	0.56	0.65	1	1.16071	1.16071
MD00G1039400	MATE efflux family protein;function=MATE efflux family protein	0.14	0.19	1	1.35714	1.35714
MD00G1039500	F-box/RNI-like superfamily protein;function=F-box/RNI-like superfamily protein	3.97	3.76	1	0.947103	-1.05585
MD00G1039600	DA1;function=DA1	0.65	0.49	1	0.753846	-1.32653
MD00G1039900	B-box zinc finger family protein;function=B-box zinc finger family protein	0.74	0.88	1	1.18919	1.18919
MD00G1040000	fructose-bisphosphate aldolase 2;function=fructose-bisphosphate aldolase 2	2486.63	2289.37	1	0.920672	-1.08616
MD00G1040100	Protein of unknown function;function=Protein of unknown function	1.28	1.15	1	0.898438	-1.11304
MD00G1040200	zinc knuckle (CCHC-type) family protein;function=zinc knuckle (CCHC-type) family protein	6.87	6.92	1	1.00728	1.00728
MD00G1040300	AP2/B3-like transcriptional factor family protein;function=AP2/B3-like transcriptional factor family protein	0	0	NA	#DIV/0!	#DIV/0!
MD00G1040400	F-box family protein with a domain of unknown function (DUF295);function=F-box family protein with a domain of unknown function (DUF295)	0	0	NA	#DIV/0!	#DIV/0!
MD00G1040500	DNA binding;function=DNA binding	3.43	3.26	1	0.950437	-1.05215
MD00G1040600	Protein of unknown function (DUF1640);function=Protein of unknown function (DUF1640)	1.44	1.62	1	1.125	1.125
MD00G1040900	myo-inositol-1-phosphate synthase 3;function=myo-inositol-1-phosphate synthase 3	174.4	170.1	1	0.975344	-1.02528
MD00G1041000	DNAJ-like 20;function=DNAJ-like 20	0	0	NA	#DIV/0!	#DIV/0!
MD00G1041100	Mitochondrial transcription termination factor family protein;function=Mitochondrial transcription termination factor family protein	0.54	0.43	1	0.796296	-1.25581
MD00G1041200	RNA-binding KH domain-containing protein;function=RNA-binding KH domain-containing protein	2.48	2.37	1	0.955645	-1.04641
MD00G1041300	Plant protein of unknown function (DUF247);function=Plant protein of unknown function (DUF247)	0.56	0.33	1	0.589286	-1.69697
MD00G1041400	Protein of unknown function;function=Protein of unknown function	28.03	27.88	1	0.994649	-1.00538
MD00G1041800		0.74	0.62	1	0.837838	-1.19355
MD00G1041900	SWITCH/sucrose nonfermenting 3C;function=SWITCH/sucrose nonfermenting 3C	5.99	5.26	1	0.87813	-1.13878
MD00G1042000	NRAMP metal ion transporter 6;function=NRAMP metal ion transporter 6	0.22	0.31	1	1.40909	1.40909
MD00G1043300	GRAS family transcription factor;function=GRAS family transcription factor;Alias=MD00G0032200	6.12	5.73	1	0.936275	-1.06806
MD00G1043400	chloroplast (HCF136);function=chloroplast (HCF136)	15.48	13.59	1	0.877907	-1.13907
MD00G1043500	Fe superoxide dismutase 3;function=Fe superoxide dismutase 3	1.09	1.17	1	1.07339	1.07339
MD00G1043700	plant VAP homolog 12;function=plant VAP homolog 12	6.13	6.77	1	1.1044	1.1044
MD00G1043800	Sec14p-like phosphatidylinositol transfer family protein;function=Sec14p-like phosphatidylinositol transfer family protein	0.01	0.04	1	4	4
MD00G1043900	Leucine-rich repeat protein kinase family protein;function=Leucine-rich repeat protein kinase family protein	0	0	NA	#DIV/0!	#DIV/0!
MD00G1044000	Leucine-rich repeat protein kinase family protein;function=Leucine-rich repeat protein kinase family protein	0	0	NA	#DIV/0!	#DIV/0!
MD00G1044100	Leucine-rich repeat protein kinase family protein;function=Leucine-rich repeat protein kinase family protein	0	0	NA	#DIV/0!	#DIV/0!
MD00G1044200	zinc knuckle (CCHC-type) family protein;function=zinc knuckle (CCHC-type) family protein	1.84	2.35	1	1.27717	1.27717
MD00G1044300	Protein of unknown function;function=Protein of unknown function	0.03	0.02	1	0.666667	-1.5
MD00G1044400		0	0	NA	#DIV/0!	#DIV/0!
MD00G1044500	inhibitor/interactor with cyclin-dependent kinase;function=inhibitor/interactor with cyclin-dependent kinase	30.19	33.55	1	1.1113	1.1113
MD00G1044800	Tetratricopeptide repeat (TPR)-like superfamily protein;function=Tetratricopeptide repeat (TPR)-like superfamily protein	0	0	NA	#DIV/0!	#DIV/0!
MD00G1044900	GroES-like zinc-binding alcohol dehydrogenase family protein;function=GroES-like zinc-binding alcohol dehydrogenase family protein	2.83	2.54	1	0.897527	-1.11417
MD00G1045000	methionine aminopeptidase 1D;function=methionine aminopeptidase 1D	0	0	NA	#DIV/0!	#DIV/0!
MD00G1045100	phospholipase A 2A;function=phospholipase A 2A	0	0.01	1	#DIV/0!	#DIV/0!
MD00G1045200	Protein of unknown function;function=Protein of unknown function	1.93	1.93	1	1	-1
MD00G1045300	Calcium-dependent lipid-binding (CaLB domain) family protein;function=Calcium-dependent lipid-binding (CaLB domain) family protein	41.15	38.91	1	0.945565	-1.05757
MD00G1045400	cking 2;function=cking 2	0.66	0.35	1	0.530303	-1.88571
MD00G1045500	PTEN 2;function=PTEN 2	0.04	0	1	0	#DIV/0!
MD00G1045600	PTEN 2;function=PTEN 2	0.05	0	1	0	#DIV/0!
MD00G1045700	Zinc-binding dehydrogenase family protein;function=Zinc-binding dehydrogenase family protein	0	0	NA	#DIV/0!	#DIV/0!
MD00G1045800		0	0	NA	#DIV/0!	#DIV/0!
MD00G1045900		0.57	0.61	1	1.07018	1.07018
MD00G1046000	AGAMOUS-like 62;function=AGAMOUS-like 62	0	0	NA	#DIV/0!	#DIV/0!
MD00G1046200	UDP-glucosyl transferase 73B3;function=UDP-glucosyl transferase 73B3	0.01	0.01	1	1	-1
MD00G1046300	Root hair defective 3 GTP-binding protein (RHD3);function=Root hair defective 3 GTP-binding protein (RHD3)	3.24	3.54	1	1.09259	1.09259
MD00G1046400	Root hair defective 3 GTP-binding protein (RHD3);function=Root hair defective 3 GTP-binding protein (RHD3)	5.21	4.14	1	0.794626	-1.25845
MD00G1046500		3.78	3.93	1	1.03968	1.03968
MD00G1046600	RAB homolog 1;function=RAB homolog 1	3.84	3.69	1	0.960938	-1.04065
MD00G1046700	Leucine-rich repeat transmembrane protein kinase;function=Leucine-rich repeat transmembrane protein kinase	3.93	3.33	1	0.847328	-1.18018
MD00G1046800		1.41	1.07	1	0.758865	-1.31776
MD00G1047000		1.14	0.68	1	0.596491	-1.67647
MD00G1047100	putative;function=putative	0.93	1.08	1	1.16129	1.16129
MD00G1047200	Root hair defective 3 GTP-binding protein (RHD3);function=Root hair defective 3 GTP-binding protein (RHD3)	5.85	5.93	1	1.01368	1.01368
MD00G1047300		0.69	0.68	1	0.985507	-1.01471
MD00G1047400	Leucine-rich repeat transmembrane protein kinase;function=Leucine-rich repeat transmembrane protein kinase	3.02	2.59	1	0.857616	-1.16602
MD00G1047500		3.69	3.99	1	1.0813	1.0813
MD00G1047600	putative;function=putative	1.13	1.2	1	1.06195	1.06195
MD00G1047900	Clathrin light chain protein;function=Clathrin light chain protein	7.37	5.48	1	0.743555	-1.34489
MD00G1048000	Leucine-rich receptor-like protein kinase family protein;function=Leucine-rich receptor-like protein kinase family protein	0.23	0.07	1	0.304348	-3.28571
MD00G1048100	Leucine-rich repeat protein kinase family protein;function=Leucine-rich repeat protein kinase family protein	0.08	0.13	1	1.625	1.625
MD00G1048200		0.93	0.95	1	1.02151	1.02151
MD00G1048300	Leucine-rich repeat protein kinase family protein;function=Leucine-rich repeat protein kinase family protein	0.17	0.14	1	0.823529	-1.21429
MD00G1048400	Clathrin light chain protein;function=Clathrin light chain protein	8.41	7.75	1	0.921522	-1.08516
MD00G1048600		0.21	0.17	1	0.809524	-1.23529
MD00G1048700		1.86	0.71	1	0.38172	-2.61972
MD00G1048800	4-lactone dehydrogenase;function=4-lactone dehydrogenase	2.28	2.15	1	0.942982	-1.06047
MD00G1048900	SEC14 cytosolic factor family protein / phosphoglyceride transfer family protein;function=SEC14 cytosolic factor family protein / phosphoglyceride transfer family protein	2.71	3.08	1	1.13653	1.13653
MD00G1049000	lycopene cyclase;function=lycopene cyclase	33.83	31.15	1	0.92078	-1.08604
MD00G1049100	Plant protein of unknown function (DUF247);function=Plant protein of unknown function (DUF247)	0.21	0.29	1	1.38095	1.38095
MD00G1049200	Aluminium activated malate transporter family protein;function=Aluminium activated malate transporter family protein	0.01	0.12	0.601049	12	12
MD00G1049400	Tetratricopeptide repeat (TPR)-like superfamily protein;function=Tetratricopeptide repeat (TPR)-like superfamily protein	0	0	NA	#DIV/0!	#DIV/0!
MD00G1049500	Tetratricopeptide repeat (TPR)-like superfamily protein;function=Tetratricopeptide repeat (TPR)-like superfamily protein	0	0	NA	#DIV/0!	#DIV/0!
MD00G1049600	Leucine-rich repeat protein kinase family protein;function=Leucine-rich repeat protein kinase family protein	0.2	0.25	1	1.25	1.25
MD00G1049700	Aluminium activated malate transporter family protein;function=Aluminium activated malate transporter family protein	0	0	NA	#DIV/0!	#DIV/0!
MD00G1049800	Cystathionine beta-synthase (CBS) family protein;function=Cystathionine beta-synthase (CBS) family protein	0.15	0.11	1	0.733333	-1.36364
MD00G1050100	RING/U-box superfamily protein;function=RING/U-box superfamily protein	7.98	6.87	1	0.860902	-1.16157
MD00G1050200	phragmoplast orienting kinesin 2;function=phragmoplast orienting kinesin 2	0.02	0.01	1	0.5	-2
MD00G1050300		0	0	NA	#DIV/0!	#DIV/0!
MD00G1050400	phragmoplast orienting kinesin 2;function=phragmoplast orienting kinesin 2	0.03	0.02	1	0.666667	-1.5
MD00G1050500	copper ion binding;function=copper ion binding	2.09	2.12	1	1.01435	1.01435
MD00G1050600	embryo defective 1273;function=embryo defective 1273;Alias=MD00G0035400	2.19	2.16	1	0.986301	-1.01389
MD00G1050700	KH domain-containing protein;function=KH domain-containing protein	12.49	12.4	1	0.992794	-1.00726
MD00G1050800	Protein kinase superfamily protein;function=Protein kinase superfamily protein	0.07	0.05	1	0.714286	-1.4
MD00G1051000		2.05	2.91	1	1.41951	1.41951
MD00G1051100		402.37	432.27	1	1.07431	1.07431
MD00G1051200	Trimeric LpxA-like enzyme;function=Trimeric LpxA-like enzyme	4.53	4.71	1	1.03974	1.03974
MD00G1051300	sodium hydrogen exchanger 2;function=sodium hydrogen exchanger 2	6.76	6.98	1	1.03254	1.03254
MD00G1051400	FRIGIDA-like protein;function=FRIGIDA-like protein	4.77	3.77	1	0.790356	-1.26525
MD00G1051500	copper/zinc superoxide dismutase 1;function=copper/zinc superoxide dismutase 1	2.82	3.99	0.520398	1.41489	1.41489
MD00G1051600	RING/U-box superfamily protein;function=RING/U-box superfamily protein	0	0	NA	#DIV/0!	#DIV/0!
MD00G1051700	Protein of unknown function;function=Protein of unknown function	0.02	0.01	1	0.5	-2
MD00G1051800	transmembrane-40;function=transmembrane-40	9.54	8.44	1	0.884696	-1.13033
MD00G1051900	3-glucanase 1;function=3-glucanase 1	0	0	NA	#DIV/0!	#DIV/0!
MD00G1052000	acyl carrier protein 1;function=acyl carrier protein 1	23.97	26.2	1	1.09303	1.09303
MD00G1052100	vamp/synaptobrevin-associated protein 27-2;function=vamp/synaptobrevin-associated protein 27-2	3.19	3.18	1	0.996865	-1.00314
MD00G1052200		0	0.16	1	#DIV/0!	#DIV/0!
MD00G1052300		1.23	1.58	1	1.28455	1.28455
MD00G1052400	Thioredoxin superfamily protein;function=Thioredoxin superfamily protein	0	0	NA	#DIV/0!	#DIV/0!
MD00G1052500	Inorganic H pyrophosphatase family protein;function=Inorganic H pyrophosphatase family protein	0	0.03	1	#DIV/0!	#DIV/0!
MD00G1052600	2-oxoglutarate (2OG) and Fe(II)-dependent oxygenase superfamily protein;function=2-oxoglutarate (2OG) and Fe(II)-dependent oxygenase superfamily protein	0	0	NA	#DIV/0!	#DIV/0!
MD00G1052700	Transport protein particle (TRAPP) component;function=Transport protein particle (TRAPP) component	14	13.21	1	0.943571	-1.0598
MD00G1052800	RAB GTPase homolog A1B;function=RAB GTPase homolog A1B	0	0	NA	#DIV/0!	#DIV/0!
MD00G1052900	UDP-glucosyl transferase 85A2;function=UDP-glucosyl transferase 85A2	0.28	0.15	1	0.535714	-1.86667
MD00G1053000	UDP-glucosyl transferase 85A4;function=UDP-glucosyl transferase 85A4	0	0	NA	#DIV/0!	#DIV/0!
MD00G1053100	UDP-glucosyl transferase 85A2;function=UDP-glucosyl transferase 85A2	1.42	1.15	1	0.809859	-1.23478
MD00G1053300	DNA-directed DNA polymerases;function=DNA-directed DNA polymerases	1.65	1.77	1	1.07273	1.07273
MD00G1053500		0	0	NA	#DIV/0!	#DIV/0!
MD00G1053600		0.1	0.15	1	1.5	1.5
MD00G1053700	Disease resistance protein (CC-NBS-LRR class) family;function=Disease resistance protein (CC-NBS-LRR class) family	17.87	18.11	1	1.01343	1.01343
MD00G1053800	Small nuclear ribonucleoprotein family protein;function=Small nuclear ribonucleoprotein family protein	47.42	47.72	1	1.00633	1.00633
MD00G1053900	Integrin-linked protein kinase family;function=Integrin-linked protein kinase family	0.46	0.42	1	0.913043	-1.09524
MD00G1054000	Protein of unknown function;function=Protein of unknown function	0	0	NA	#DIV/0!	#DIV/0!
MD00G1054100	DNA LIGASE 6;function=DNA LIGASE 6	0.65	0.58	1	0.892308	-1.12069
MD00G1054200	ASF1 like histone chaperone;function=ASF1 like histone chaperone	1.2	1.2	1	1	-1
MD00G1054300		1.1	0.86	1	0.781818	-1.27907
MD00G1054400		0.58	0.31	1	0.534483	-1.87097
MD00G1054500	Thiamine pyrophosphate dependent pyruvate decarboxylase family protein;function=Thiamine pyrophosphate dependent pyruvate decarboxylase family protein	8.5	7.71	1	0.907059	-1.10246
MD00G1054600	F-box family protein;function=F-box family protein	0	0	NA	#DIV/0!	#DIV/0!
MD00G1055100	UDP-glucosyl transferase 73D1;function=UDP-glucosyl transferase 73D1	0.29	0.34	1	1.17241	1.17241
MD00G1055200	Peptidase family C54 protein;function=Peptidase family C54 protein	13.34	13.55	1	1.01574	1.01574
MD00G1055300	Citrate synthase family protein;function=Citrate synthase family protein	8.52	8.44	1	0.99061	-1.00948
MD00G1055400	Protein of unknown function;function=Protein of unknown function	0.95	1.04	1	1.09474	1.09474
MD00G1055600	Double Clp-N motif protein;function=Double Clp-N motif protein	17.99	15.24	1	0.847137	-1.18045
MD00G1055800	Acyl-CoA N-acyltransferase with RING/FYVE/PHD-type zinc finger domain;function=Acyl-CoA N-acyltransferase with RING/FYVE/PHD-type zinc finger domain	3	2.93	1	0.976667	-1.02389
MD00G1056000	Flavin-containing monooxygenase family protein;function=Flavin-containing monooxygenase family protein	55.4	47.8	1	0.862816	-1.159
MD00G1056100	DEGP protease 2;function=DEGP protease 2	4.19	3.73	1	0.890215	-1.12332
MD00G1056200	auxin response factor 2;function=auxin response factor 2	0	0.05	1	#DIV/0!	#DIV/0!
MD00G1056300	auxin response factor 2;function=auxin response factor 2	0.11	0.11	1	1	-1
MD00G1056400	Protein of unknown function;function=Protein of unknown function	15.76	14.8	1	0.939086	-1.06486
MD00G1056500	NAD(P)-binding Rossmann-fold superfamily protein;function=NAD(P)-binding Rossmann-fold superfamily protein	8.06	9.66	1	1.19851	1.19851
MD00G1056700	putative;function=putative	0.72	0.68	1	0.944444	-1.05882
MD00G1056800	microtubule-associated proteins 70-5;function=microtubule-associated proteins 70-5	1.32	1.35	1	1.02273	1.02273
MD00G1056900	Protein of unknown function;function=Protein of unknown function	0	0.06	1	#DIV/0!	#DIV/0!
MD00G1057000	Outward rectifying potassium channel protein;function=Outward rectifying potassium channel protein	0.01	0.01	1	1	-1
MD00G1057100	FAR1-related sequence 10;function=FAR1-related sequence 10	0.22	0.14	1	0.636364	-1.57143
MD00G1057200	Protein of unknown function;function=Protein of unknown function	0.18	0.06	1	0.333333	-3
MD00G1057300	Protein of unknown function;function=Protein of unknown function	0.1	0.18	1	1.8	1.8
MD00G1057400		6.34	5.88	1	0.927445	-1.07823
MD00G1057500	F-box family protein with a domain of unknown function (DUF295);function=F-box family protein with a domain of unknown function (DUF295)	0.13	0.16	1	1.23077	1.23077
MD00G1057600	Protein of unknown function;function=Protein of unknown function	0.04	0	1	0	#DIV/0!
MD00G1057700	Protein of unknown function;function=Protein of unknown function	153.54	129.21	1	0.84154	-1.1883
MD00G1057800	agenet domain-containing protein / bromo-adjacent homology (BAH) domain-containing protein;function=agenet domain-containing protein / bromo-adjacent homology (BAH) domain-containing protein	1.67	1.49	1	0.892216	-1.12081
MD00G1057900	homolog of yeast ADA2 2B;function=homolog of yeast ADA2 2B	4.26	4.24	1	0.995305	-1.00472
MD00G1058000	Protein of unknown function;function=Protein of unknown function	0.1	0.06	1	0.6	-1.66667
MD00G1058100	Carbohydrate-binding X8 domain superfamily protein;function=Carbohydrate-binding X8 domain superfamily protein	0.26	0.46	1	1.76923	1.76923
MD00G1058200		0	0	NA	#DIV/0!	#DIV/0!
MD00G1058300	Uncharacterised protein family (UPF0497);function=Uncharacterised protein family (UPF0497)	2.68	2.28	1	0.850746	-1.17544
MD00G1058400	Tetratricopeptide repeat (TPR)-like superfamily protein;function=Tetratricopeptide repeat (TPR)-like superfamily protein	0	0	NA	#DIV/0!	#DIV/0!
MD00G1058500	ferredoxin hydrogenases;function=ferredoxin hydrogenases	3.85	3.95	1	1.02597	1.02597
MD00G1058600	Protein of unknown function;function=Protein of unknown function	39.11	39.89	1	1.01994	1.01994
MD00G1058700	Phosphoglycerate mutase family protein;function=Phosphoglycerate mutase family protein	0.93	0.76	1	0.817204	-1.22368
MD00G1058800	myb-like HTH transcriptional regulator family protein;function=myb-like HTH transcriptional regulator family protein	0	0	NA	#DIV/0!	#DIV/0!
MD00G1058900	Protein of unknown function;function=Protein of unknown function	4.18	4.49	1	1.07416	1.07416
MD00G1059000	ascorbate peroxidase 3;function=ascorbate peroxidase 3	1.39	1.17	1	0.841727	-1.18803
MD00G1059100	PLATZ transcription factor family protein;function=PLATZ transcription factor family protein	9.87	7.62	1	0.772036	-1.29528
MD00G1059200	Protein of unknown function (DUF788);function=Protein of unknown function (DUF788)	10.7	10.14	1	0.947664	-1.05523
MD00G1059300	3-ketoacyl-CoA synthase 4;function=3-ketoacyl-CoA synthase 4	3.2	3.58	1	1.11875	1.11875
MD00G1059400	3-ketoacyl-CoA synthase 4;function=3-ketoacyl-CoA synthase 4	1.97	2.26	1	1.14721	1.14721
MD00G1059700	hydroxy methylglutaryl CoA reductase 1;function=hydroxy methylglutaryl CoA reductase 1	10.81	12.4	1	1.14709	1.14709
MD00G1059800	Other Eukaryotes -24337 (source: NCBI BLink).;function=Other Eukaryotes -24337 (source: NCBI BLink).	0.47	0.74	1	1.57447	1.57447
MD00G1059900	LOB domain-containing protein 22;function=LOB domain-containing protein 22	0	0	NA	#DIV/0!	#DIV/0!
MD00G1060000	Protein of unknown function;function=Protein of unknown function	0.07	0.05	1	0.714286	-1.4
MD00G1060100	Tetratricopeptide repeat (TPR)-like superfamily protein;function=Tetratricopeptide repeat (TPR)-like superfamily protein	4.78	4.65	1	0.972803	-1.02796
MD00G1060200	Protein of unknown function;function=Protein of unknown function	0.47	0.35	1	0.744681	-1.34286
MD00G1060300	translocase of outer membrane 22-V;function=translocase of outer membrane 22-V	36.04	40.66	1	1.12819	1.12819
MD00G1060400	plasmodesmata-located protein 2;function=plasmodesmata-located protein 2	4.74	4.25	1	0.896624	-1.11529
MD00G1060500		0	0.03	1	#DIV/0!	#DIV/0!
MD00G1060600	protodermal factor 2;function=protodermal factor 2	0.01	0.04	1	4	4
MD00G1060700	SET-domain containing protein lysine methyltransferase family protein;function=SET-domain containing protein lysine methyltransferase family protein	2.01	1.64	1	0.81592	-1.22561
MD00G1060800	subfamily IIIB acid phosphatase;function=subfamily IIIB acid phosphatase	0.23	0.29	1	1.26087	1.26087
MD00G1060900	phosphate starvation response 1;function=phosphate starvation response 1	9.94	8.98	1	0.903421	-1.1069
MD00G1061000	cellulose synthase A4;function=cellulose synthase A4	0.04	0.01	1	0.25	-4
MD00G1061100	cellulose synthase A4;function=cellulose synthase A4	17.29	16.79	1	0.971082	-1.02978
MD00G1061200	Leucine-rich repeat receptor-like protein kinase family protein;function=Leucine-rich repeat receptor-like protein kinase family protein	0.01	0.01	1	1	-1
MD00G1061600	electron transport SCO1/SenC family protein;function=electron transport SCO1/SenC family protein	0.64	0.59	1	0.921875	-1.08475
MD00G1061700	putative;function=putative	4.35	4.45	1	1.02299	1.02299
MD00G1061800	UbiA prenyltransferase family protein;function=UbiA prenyltransferase family protein	96.26	89.46	1	0.929358	-1.07601
MD00G1061900	Stress induced protein;function=Stress induced protein	0	0	NA	#DIV/0!	#DIV/0!
MD00G1062000	Stress induced protein;function=Stress induced protein	0	0	NA	#DIV/0!	#DIV/0!
MD00G1062100	Mitochondrial substrate carrier family protein;function=Mitochondrial substrate carrier family protein	2.41	2.64	1	1.09544	1.09544
MD00G1062200	metallopeptidase M24 family protein;function=metallopeptidase M24 family protein	13.81	14.18	1	1.02679	1.02679
MD00G1062300	DNAJ heat shock N-terminal domain-containing protein;function=DNAJ heat shock N-terminal domain-containing protein	0.53	0.51	1	0.962264	-1.03922
MD00G1062400	pyruvate decarboxylase-3;function=pyruvate decarboxylase-3	0	0	NA	#DIV/0!	#DIV/0!
MD00G1062600	Leucine-rich repeat protein kinase family protein;function=Leucine-rich repeat protein kinase family protein	0.32	0.17	1	0.53125	-1.88235
MD00G1062700	Clathrin light chain protein;function=Clathrin light chain protein	7.67	5.69	1	0.741851	-1.34798
MD00G1062800	Leucine-rich repeat protein kinase family protein;function=Leucine-rich repeat protein kinase family protein	0.36	0.22	1	0.611111	-1.63636
MD00G1062900		1.19	2	1	1.68067	1.68067
MD00G1063000	Leucine-rich repeat protein kinase family protein;function=Leucine-rich repeat protein kinase family protein	0.22	0.17	1	0.772727	-1.29412
MD00G1063200	FZO-like;function=FZO-like	1.55	1.34	1	0.864516	-1.15672
MD00G1063300		0	0	NA	#DIV/0!	#DIV/0!
MD00G1063400	Chaperone DnaJ-domain superfamily protein;function=Chaperone DnaJ-domain superfamily protein	6.04	5.93	1	0.981788	-1.01855
MD00G1063500	Protein kinase superfamily protein;function=Protein kinase superfamily protein	0.04	0.07	1	1.75	1.75
MD00G1063600	MLP-like protein 28;function=MLP-like protein 28	0.07	0	1	0	#DIV/0!
MD00G1063700	Matrixin family protein;function=Matrixin family protein	0.03	0.07	1	2.33333	2.33333
MD00G1063900	FKBP-like peptidyl-prolyl cis-trans isomerase family protein;function=FKBP-like peptidyl-prolyl cis-trans isomerase family protein	2.68	2.98	1	1.11194	1.11194
MD00G1064000	2;function=2	2.07	1.89	1	0.913043	-1.09524
MD00G1064100	Protein of unknown function;function=Protein of unknown function	1.63	2.03	1	1.2454	1.2454
MD00G1064200		1.61	2.06	1	1.2795	1.2795
MD00G1064300		0.05	0.02	1	0.4	-2.5
MD00G1064400	voltage dependent anion channel 4;function=voltage dependent anion channel 4	24.39	24.56	1	1.00697	1.00697
MD00G1064500	Exostosin family protein;function=Exostosin family protein	0.04	0.07	1	1.75	1.75
MD00G1064600	Exostosin family protein;function=Exostosin family protein	0	0.05	1	#DIV/0!	#DIV/0!
MD00G1064700	Protein of unknown function;function=Protein of unknown function	21.88	21.03	1	0.961152	-1.04042
MD00G1064800	Thioesterase superfamily protein;function=Thioesterase superfamily protein	14.24	14.07	1	0.988062	-1.01208
MD00G1065000	ubiquitin-specific protease 13;function=ubiquitin-specific protease 13	0.02	0.01	1	0.5	-2
MD00G1065100	Subtilisin-like serine endopeptidase family protein;function=Subtilisin-like serine endopeptidase family protein	0	0	NA	#DIV/0!	#DIV/0!
MD00G1065200	polypeptide 9;function=polypeptide 9	0.5	0.31	1	0.62	-1.6129
MD00G1065300	ubiquitin-specific protease 13;function=ubiquitin-specific protease 13;Alias=MD00G0050700	32.19	28.93	1	0.898726	-1.11269
MD00G1065500	ubiquitin-specific protease 13;function=ubiquitin-specific protease 13	0	0	NA	#DIV/0!	#DIV/0!
MD00G1065600	plasma membrane intrinsic protein 1C;function=plasma membrane intrinsic protein 1C	0	0	NA	#DIV/0!	#DIV/0!
MD00G1065700	MYB-like 102;function=MYB-like 102	0	0	NA	#DIV/0!	#DIV/0!
MD00G1065900		0	0	NA	#DIV/0!	#DIV/0!
MD00G1066000	3-ketoacyl-CoA synthase 4;function=3-ketoacyl-CoA synthase 4	1.85	2.17	1	1.17297	1.17297
MD00G1066100	S-adenosyl-L-methionine-dependent methyltransferases superfamily protein;function=S-adenosyl-L-methionine-dependent methyltransferases superfamily protein	0.14	0.34	1	2.42857	2.42857
MD00G1066200	polypyrimidine tract-binding protein 3;function=polypyrimidine tract-binding protein 3	3.25	3.68	1	1.13231	1.13231
MD00G1066300	polypyrimidine tract-binding protein 3;function=polypyrimidine tract-binding protein 3	1.38	0.89	1	0.644928	-1.55056
MD00G1066600	GLN phosphoribosyl pyrophosphate amidotransferase 2;function=GLN phosphoribosyl pyrophosphate amidotransferase 2	6.04	6.49	1	1.0745	1.0745
MD00G1066700	Protein of unknown function;function=Protein of unknown function	13.23	13.14	1	0.993197	-1.00685
MD00G1066800	ribosome-binding factor A family protein;function=ribosome-binding factor A family protein	12.69	11.78	1	0.92829	-1.07725
MD00G1067000	ribosomal protein S27;function=ribosomal protein S27	0.07	0	1	0	#DIV/0!
MD00G1067100		0	0	NA	#DIV/0!	#DIV/0!
MD00G1067200	SAUR-like auxin-responsive protein family;function=SAUR-like auxin-responsive protein family	5.4	5.61	1	1.03889	1.03889
MD00G1067300	extra-large G-protein 1;function=extra-large G-protein 1	10.53	8.83	1	0.838557	-1.19253
MD00G1067400	Transducin/WD40 repeat-like superfamily protein;function=Transducin/WD40 repeat-like superfamily protein	0.06	0.03	1	0.5	-2
MD00G1067500	Protein of unknown function;function=Protein of unknown function	11.35	9.63	1	0.848458	-1.17861
MD00G1067600	methyl esterase 1;function=methyl esterase 1	0	0	NA	#DIV/0!	#DIV/0!
MD00G1067700	GRAM domain family protein;function=GRAM domain family protein	0.11	0.11	1	1	-1
MD00G1067800		6.15	6.67	1	1.08455	1.08455
MD00G1067900	alpha carbonic anhydrase 7;function=alpha carbonic anhydrase 7	0.45	0.64	1	1.42222	1.42222
MD00G1068000		0.38	0.64	1	1.68421	1.68421
MD00G1068100	DHHC-type zinc finger family protein;function=DHHC-type zinc finger family protein	0	0	NA	#DIV/0!	#DIV/0!
MD00G1068300	SU(VAR)3-9 homolog 3;function=SU(VAR)3-9 homolog 3	9.15	8.98	1	0.981421	-1.01893
MD00G1068500	phosphoribulokinase;function=phosphoribulokinase	516.72	470.93	1	0.911383	-1.09723
MD00G1068600	SCAMP family protein;function=SCAMP family protein	19.6	20.38	1	1.0398	1.0398
MD00G1068700	DEA(D/H)-box RNA helicase family protein;function=DEA(D/H)-box RNA helicase family protein	3.22	3.14	1	0.975155	-1.02548
MD00G1068800	basic helix-loop-helix (bHLH) DNA-binding superfamily protein;function=basic helix-loop-helix (bHLH) DNA-binding superfamily protein	0.57	0.57	1	1	-1
MD00G1069300	Subtilase family protein;function=Subtilase family protein	0	0	NA	#DIV/0!	#DIV/0!
MD00G1069500	Subtilase family protein;function=Subtilase family protein	0.01	0	1	0	#DIV/0!
MD00G1069800	copper chaperone for SOD1;function=copper chaperone for SOD1	1.38	1.5	1	1.08696	1.08696
MD00G1069900		0.25	0.14	1	0.56	-1.78571
MD00G1070000	F-box family protein;function=F-box family protein	28.61	33.15	0.999977	1.15869	1.15869
MD00G1070100	F-box and associated interaction domains-containing protein;function=F-box and associated interaction domains-containing protein	14.78	17.23	0.92426	1.16576	1.16576
MD00G1070400	general control non-repressible 4;function=general control non-repressible 4	13.33	13.69	1	1.02701	1.02701
MD00G1070500	Pectin lyase-like superfamily protein;function=Pectin lyase-like superfamily protein	0	0	NA	#DIV/0!	#DIV/0!
MD00G1070600	triosephosphate isomerase;function=triosephosphate isomerase	101.08	119.17	1	1.17897	1.17897
MD00G1070700	actin-related protein 8;function=actin-related protein 8	5.16	4.98	1	0.965116	-1.03614
MD00G1070800	NB-ARC domain-containing disease resistance protein;function=NB-ARC domain-containing disease resistance protein	0.12	0.06	1	0.5	-2
MD00G1071000	Cytosol aminopeptidase family protein;function=Cytosol aminopeptidase family protein	33.9	33.08	1	0.975811	-1.02479
MD00G1071100	Cytosol aminopeptidase family protein;function=Cytosol aminopeptidase family protein	38.8	38.56	1	0.993814	-1.00622
MD00G1071200	FAD/NAD(P)-binding oxidoreductase family protein;function=FAD/NAD(P)-binding oxidoreductase family protein	26.73	28.85	1	1.07931	1.07931
MD00G1071300	P-loop containing nucleoside triphosphate hydrolases superfamily protein;function=P-loop containing nucleoside triphosphate hydrolases superfamily protein	3.03	2.89	1	0.953795	-1.04844
MD00G1071500	Tetratricopeptide repeat (TPR)-like superfamily protein;function=Tetratricopeptide repeat (TPR)-like superfamily protein	0	0	NA	#DIV/0!	#DIV/0!
MD00G1071600	Tetratricopeptide repeat (TPR)-like superfamily protein;function=Tetratricopeptide repeat (TPR)-like superfamily protein	0.05	0.01	1	0.2	-5
MD00G1071700	transferring acyl groups;function=transferring acyl groups	0.23	0.04	0.752068	0.173913	-5.75
MD00G1071800	RING/U-box superfamily protein;function=RING/U-box superfamily protein	0.8	0.79	1	0.9875	-1.01266
MD00G1071900	SNARE associated Golgi protein family;function=SNARE associated Golgi protein family	4.93	4.13	1	0.837728	-1.1937
MD00G1072100	Leucine-rich repeat protein kinase family protein;function=Leucine-rich repeat protein kinase family protein	0.6	0.63	1	1.05	1.05
MD00G1072200	ACC synthase 10;function=ACC synthase 10	2.73	2.54	1	0.930403	-1.0748
MD00G1072300	Pre-mRNA-processing-splicing factor;function=Pre-mRNA-processing-splicing factor	3.38	2.97	1	0.878698	-1.13805
MD00G1072400		0	0	NA	#DIV/0!	#DIV/0!
MD00G1072500	NAD(P)-binding Rossmann-fold superfamily protein;function=NAD(P)-binding Rossmann-fold superfamily protein	40.55	44.07	1	1.08681	1.08681
MD00G1072600		0.02	0.03	1	1.5	1.5
MD00G1072700	ubiquitin-specific protease 8;function=ubiquitin-specific protease 8	1.61	1.2	1	0.745342	-1.34167
MD00G1072800		12.38	9.76	1	0.788368	-1.26844
MD00G1072900	NB-ARC domain-containing disease resistance protein;function=NB-ARC domain-containing disease resistance protein	0	0	NA	#DIV/0!	#DIV/0!
MD00G1073000	NB-ARC domain-containing disease resistance protein;function=NB-ARC domain-containing disease resistance protein	0.05	0	1	0	#DIV/0!
MD00G1073100	NB-ARC domain-containing disease resistance protein;function=NB-ARC domain-containing disease resistance protein	0.03	0	1	0	#DIV/0!
MD00G1073200	Protein of unknown function;function=Protein of unknown function	175.54	153.21	1	0.872793	-1.14575
MD00G1073300	pentatricopeptide (PPR) domain protein 40;function=pentatricopeptide (PPR) domain protein 40	1.01	0.87	1	0.861386	-1.16092
MD00G1073400	Protein of unknown function (DUF581);function=Protein of unknown function (DUF581)	21.44	16.74	1	0.780784	-1.28076
MD00G1073500		0	0.07	1	#DIV/0!	#DIV/0!
MD00G1073700	translocase of the outer mitochondrial membrane 6;function=translocase of the outer mitochondrial membrane 6	1.68	2.1	1	1.25	1.25
MD00G1073900	Protein of unknown function;function=Protein of unknown function	2.19	2.65	1	1.21005	1.21005
MD00G1074000	4-lactone dehydrogenase;function=4-lactone dehydrogenase	22.1	18.9	1	0.855204	-1.16931
MD00G1074100	SEC14 cytosolic factor family protein / phosphoglyceride transfer family protein;function=SEC14 cytosolic factor family protein / phosphoglyceride transfer family protein	17.41	15	1	0.861574	-1.16067
MD00G1074600	lycopene cyclase;function=lycopene cyclase	0	0	NA	#DIV/0!	#DIV/0!
MD00G1074700	lycopene cyclase;function=lycopene cyclase	0	0	NA	#DIV/0!	#DIV/0!
MD00G1075000	UDP-glucose 6-dehydrogenase family protein;function=UDP-glucose 6-dehydrogenase family protein	0.17	0.08	1	0.470588	-2.125
MD00G1075100	microtubule-associated proteins 70-2;function=microtubule-associated proteins 70-2	1.98	1.49	1	0.752525	-1.32886
MD00G1075200	UDP-glucosyl transferase 76E2;function=UDP-glucosyl transferase 76E2	0.28	0.23	1	0.821429	-1.21739
MD00G1075300	Calcium-binding EF-hand family protein;function=Calcium-binding EF-hand family protein	8.21	8.79	1	1.07065	1.07065
MD00G1075400	Glycosyl hydrolase superfamily protein;function=Glycosyl hydrolase superfamily protein	26.99	37.13	0.122209	1.37569	1.37569
MD00G1075500	ferredoxin 3;function=ferredoxin 3	16.22	15.06	1	0.928483	-1.07703
MD00G1075600	Protein of unknown function;function=Protein of unknown function	0.42	0.24	1	0.571429	-1.75
MD00G1075700	Protein of unknown function;function=Protein of unknown function	82.76	80.63	1	0.974263	-1.02642
MD00G1075800	Mitochondrial substrate carrier family protein;function=Mitochondrial substrate carrier family protein	3.4	3.86	1	1.13529	1.13529
MD00G1076000	Pentatricopeptide repeat (PPR) superfamily protein;function=Pentatricopeptide repeat (PPR) superfamily protein	0.12	0.1	1	0.833333	-1.2
MD00G1076100	Protein of unknown function;function=Protein of unknown function	0.04	0.06	1	1.5	1.5
MD00G1076200	Tetratricopeptide repeat (TPR)-like superfamily protein;function=Tetratricopeptide repeat (TPR)-like superfamily protein	0.17	0.07	1	0.411765	-2.42857
MD00G1076300	calnexin 1;function=calnexin 1	26.28	23.12	1	0.879756	-1.13668
MD00G1076400	TUDOR-SN protein 1;function=TUDOR-SN protein 1	8.57	9.08	1	1.05951	1.05951
MD00G1076500	Amidase family protein;function=Amidase family protein	0	0	NA	#DIV/0!	#DIV/0!
MD00G1076700	Amidase family protein;function=Amidase family protein	4.17	3.61	1	0.865707	-1.15512
MD00G1076800	inositol polyphosphate kinase 2 beta;function=inositol polyphosphate kinase 2 beta	56.36	53.81	1	0.954755	-1.04739
MD00G1076900	Zn-dependent exopeptidases superfamily protein;function=Zn-dependent exopeptidases superfamily protein	4.39	6.59	0.362709	1.50114	1.50114
MD00G1077000	RAB GTPase homolog A1B;function=RAB GTPase homolog A1B	6.11	5.5	1	0.900164	-1.11091
MD00G1077100	anaphase promoting complex 6;function=anaphase promoting complex 6	0.32	0.19	1	0.59375	-1.68421
MD00G1077200	anaphase promoting complex 6;function=anaphase promoting complex 6	0.38	0.14	1	0.368421	-2.71429
MD00G1077300	receptor like protein 2;function=receptor like protein 2	1.74	1.18	0.890246	0.678161	-1.47458
MD00G1077400	receptor like protein 2;function=receptor like protein 2	3.95	2.85	1	0.721519	-1.38596
MD00G1077500	UDP-Glycosyltransferase superfamily protein;function=UDP-Glycosyltransferase superfamily protein	1.21	1.03	1	0.85124	-1.17476
MD00G1077600	receptor like protein 3;function=receptor like protein 3	1.73	0.85	1	0.491329	-2.03529
MD00G1077700	Leucine-rich receptor-like protein kinase family protein;function=Leucine-rich receptor-like protein kinase family protein	0	0	NA	#DIV/0!	#DIV/0!
MD00G1077800	receptor like protein 2;function=receptor like protein 2	1.17	0.86	1	0.735043	-1.36047
MD00G1077900	UDP-Glycosyltransferase superfamily protein;function=UDP-Glycosyltransferase superfamily protein	2.03	1.93	1	0.950739	-1.05181
MD00G1078000	UDP-Glycosyltransferase superfamily protein;function=UDP-Glycosyltransferase superfamily protein	1.22	0.71	1	0.581967	-1.71831
MD00G1078100	FORMS APLOID AND BINUCLEATE CELLS 1A;function=FORMS APLOID AND BINUCLEATE CELLS 1A	2.6	2.82	1	1.08462	1.08462
MD00G1078200	Putative membrane lipoprotein;function=Putative membrane lipoprotein	0.34	0.39	1	1.14706	1.14706
MD00G1078300	homolog of histone chaperone HIRA;function=homolog of histone chaperone HIRA	3.85	2.94	1	0.763636	-1.30952
MD00G1078400	Regulator of Vps4 activity in the MVB pathway protein;function=Regulator of Vps4 activity in the MVB pathway protein	4.58	4.87	1	1.06332	1.06332
MD00G1078500	Leucine-rich repeat protein kinase family protein;function=Leucine-rich repeat protein kinase family protein	8.73	8.73	1	1	-1
MD00G1078600	Ankyrin repeat family protein;function=Ankyrin repeat family protein	32.06	30.96	1	0.965689	-1.03553
MD00G1078900	RECQ helicase L2;function=RECQ helicase L2	2.16	2.21	1	1.02315	1.02315
MD00G1079100	Leucine-rich repeat protein kinase family protein;function=Leucine-rich repeat protein kinase family protein	0.82	0.45	0.477513	0.54878	-1.82222
MD00G1079200	SAC domain-containing protein 8;function=SAC domain-containing protein 8	1.61	1.44	1	0.89441	-1.11806
MD00G1079300	PHF5-like protein;function=PHF5-like protein	1.21	1.61	1	1.33058	1.33058
MD00G1079400	SAC domain-containing protein 8;function=SAC domain-containing protein 8	1.6	1.95	1	1.21875	1.21875
MD00G1079500	SAC domain-containing protein 8;function=SAC domain-containing protein 8	0.52	0.42	1	0.807692	-1.2381
MD00G1079600		0.21	0	1	0	#DIV/0!
MD00G1079700		0	0	NA	#DIV/0!	#DIV/0!
MD00G1079900	PHF5-like protein;function=PHF5-like protein	0.91	1.15	1	1.26374	1.26374
MD00G1080000	Leucine-rich repeat protein kinase family protein;function=Leucine-rich repeat protein kinase family protein	0.39	0.32	1	0.820513	-1.21875
MD00G1080100	acyl-CoA oxidase 4;function=acyl-CoA oxidase 4	0.5	0.45	1	0.9	-1.11111
MD00G1080200		0.57	0.68	1	1.19298	1.19298
MD00G1080300		0.32	0.2	1	0.625	-1.6
MD00G1080400	Protein of unknown function;function=Protein of unknown function	3.58	3.44	1	0.960894	-1.0407
MD00G1080500	Pyridoxal phosphate (PLP)-dependent transferases superfamily protein;function=Pyridoxal phosphate (PLP)-dependent transferases superfamily protein	0.03	0	1	0	#DIV/0!
MD00G1080600	Pyridoxal phosphate (PLP)-dependent transferases superfamily protein;function=Pyridoxal phosphate (PLP)-dependent transferases superfamily protein	1.02	0.86	1	0.843137	-1.18605
MD00G1080700	adenylosuccinate synthase;function=adenylosuccinate synthase	21.95	20.66	1	0.94123	-1.06244
MD00G1080800	FAD/NAD(P)-binding oxidoreductase family protein;function=FAD/NAD(P)-binding oxidoreductase family protein	30.1	25.53	1	0.848173	-1.17901
MD00G1080900	O-fucosyltransferase family protein;function=O-fucosyltransferase family protein	1.34	1.28	1	0.955224	-1.04688
MD00G1081000	EXS (ERD1/XPR1/SYG1) family protein;function=EXS (ERD1/XPR1/SYG1) family protein	0.01	0.01	1	1	-1
MD00G1081100	EXS (ERD1/XPR1/SYG1) family protein;function=EXS (ERD1/XPR1/SYG1) family protein	0	0	NA	#DIV/0!	#DIV/0!
MD00G1081200	EXS (ERD1/XPR1/SYG1) family protein;function=EXS (ERD1/XPR1/SYG1) family protein	0.12	0.05	1	0.416667	-2.4
MD00G1081300	EXS (ERD1/XPR1/SYG1) family protein;function=EXS (ERD1/XPR1/SYG1) family protein	0.01	0.01	1	1	-1
MD00G1081400	EXS (ERD1/XPR1/SYG1) family protein;function=EXS (ERD1/XPR1/SYG1) family protein	0	0.01	1	#DIV/0!	#DIV/0!
MD00G1081500	fucosyltransferase 1;function=fucosyltransferase 1	0	0	NA	#DIV/0!	#DIV/0!
MD00G1081600	FKBP-like peptidyl-prolyl cis-trans isomerase family protein;function=FKBP-like peptidyl-prolyl cis-trans isomerase family protein	56.95	52.62	1	0.923968	-1.08229
MD00G1081700	HSP20-like chaperones superfamily protein;function=HSP20-like chaperones superfamily protein	0	0	NA	#DIV/0!	#DIV/0!
MD00G1081800	myb domain protein 16;function=myb domain protein 16	0	0	NA	#DIV/0!	#DIV/0!
MD00G1081900	heat shock protein 90.1;function=heat shock protein 90.1	0	0	NA	#DIV/0!	#DIV/0!
MD00G1082000	Protein of unknown function;function=Protein of unknown function	0.57	0.54	1	0.947368	-1.05556
MD00G1082100	Leucine-rich receptor-like protein kinase family protein;function=Leucine-rich receptor-like protein kinase family protein	2.08	2.04	1	0.980769	-1.01961
MD00G1082200	receptor like protein 2;function=receptor like protein 2	0.03	0.02	1	0.666667	-1.5
MD00G1082300	Leucine-rich receptor-like protein kinase family protein;function=Leucine-rich receptor-like protein kinase family protein	2.23	1.9	1	0.852018	-1.17368
MD00G1082400	receptor like protein 3;function=receptor like protein 3	0.08	0.03	1	0.375	-2.66667
MD00G1082500	receptor like protein 3;function=receptor like protein 3	0.06	0.11	1	1.83333	1.83333
MD00G1082600	Leucine-rich receptor-like protein kinase family protein;function=Leucine-rich receptor-like protein kinase family protein	0.08	0.1	1	1.25	1.25
MD00G1082700		0	0.05	1	#DIV/0!	#DIV/0!
MD00G1082800	Leucine-rich receptor-like protein kinase family protein;function=Leucine-rich receptor-like protein kinase family protein	1.07	1.24	1	1.15888	1.15888
MD00G1082900	receptor like protein 2;function=receptor like protein 2	0.08	0.06	1	0.75	-1.33333
MD00G1083000	ACT domain repeat 8;function=ACT domain repeat 8	1.72	1.75	1	1.01744	1.01744
MD00G1083100	AT-hook motif nuclear-localized protein 1;function=AT-hook motif nuclear-localized protein 1	5.55	4.47	1	0.805405	-1.24161
MD00G1083200	Protein of unknown function;function=Protein of unknown function	0	0.05	1	#DIV/0!	#DIV/0!
MD00G1083300	flavin-dependent monooxygenase 1;function=flavin-dependent monooxygenase 1	0.03	0.01	1	0.333333	-3
MD00G1083400	MATE efflux family protein;function=MATE efflux family protein	1.82	2.17	1	1.19231	1.19231
MD00G1083500	flavin-dependent monooxygenase 1;function=flavin-dependent monooxygenase 1	0.01	0.04	1	4	4
MD00G1083600	Flavin-binding monooxygenase family protein;function=Flavin-binding monooxygenase family protein	0.12	0	1	0	#DIV/0!
MD00G1083700	MATE efflux family protein;function=MATE efflux family protein	4.86	4.45	1	0.915638	-1.09213
MD00G1083800	lysm domain GPI-anchored protein 2 precursor;function=lysm domain GPI-anchored protein 2 precursor	2.5	2.12	1	0.848	-1.17925
MD00G1083900	glycerol-3-phosphate acyltransferase 9;function=glycerol-3-phosphate acyltransferase 9	8.75	8.49	1	0.970286	-1.03062
MD00G1084000	Ribosomal protein L30/L7 family protein;function=Ribosomal protein L30/L7 family protein	2.69	3.3	1	1.22677	1.22677
MD00G1084200	Mitochondrial transcription termination factor family protein;function=Mitochondrial transcription termination factor family protein	0.87	0.51	1	0.586207	-1.70588
MD00G1084300	Cysteine/Histidine-rich C1 domain family protein;function=Cysteine/Histidine-rich C1 domain family protein	0.15	0.12	1	0.8	-1.25
MD00G1084400	Protein of unknown function;function=Protein of unknown function	0.31	0.62	0.566314	2	2
MD00G1084500	isopentenyltransferase 5;function=isopentenyltransferase 5	0	0	NA	#DIV/0!	#DIV/0!
MD00G1084600	DYNAMIN-like 1E;function=DYNAMIN-like 1E	2.48	2.33	1	0.939516	-1.06438
MD00G1084700	cysteine-rich RLK (RECEPTOR-like protein kinase) 8;function=cysteine-rich RLK (RECEPTOR-like protein kinase) 8	0.01	0.01	1	1	-1
MD00G1084800	serpin 3;function=serpin 3	0	0.04	1	#DIV/0!	#DIV/0!
MD00G1084900	purine permease 10;function=purine permease 10	0	0	NA	#DIV/0!	#DIV/0!
MD00G1085000		0.06	0.15	1	2.5	2.5
MD00G1085100	CTP synthase family protein;function=CTP synthase family protein	0.89	0.84	1	0.94382	-1.05952
MD00G1085200	S-adenosyl-L-methionine-dependent methyltransferases superfamily protein;function=S-adenosyl-L-methionine-dependent methyltransferases superfamily protein	24.56	23.72	1	0.965798	-1.03541
MD00G1085300	NAC (No Apical Meristem) domain transcriptional regulator superfamily protein;function=NAC (No Apical Meristem) domain transcriptional regulator superfamily protein	0	0	NA	#DIV/0!	#DIV/0!
MD00G1085400		2.96	3.01	1	1.01689	1.01689
MD00G1085500	vacuolar proton ATPase A3;function=vacuolar proton ATPase A3	19.9	19.13	1	0.961307	-1.04025
MD00G1085600	Minichromosome maintenance (MCM2/3/5) family protein;function=Minichromosome maintenance (MCM2/3/5) family protein	0.28	0.26	1	0.928571	-1.07692
MD00G1085700	Zn-dependent exopeptidases superfamily protein;function=Zn-dependent exopeptidases superfamily protein	0.02	0.04	1	2	2
MD00G1085800	cinnamyl alcohol dehydrogenase homolog 3;function=cinnamyl alcohol dehydrogenase homolog 3	0	0	NA	#DIV/0!	#DIV/0!
MD00G1085900	XB3 ortholog 2 in Arabidopsis thaliana;function=XB3 ortholog 2 in Arabidopsis thaliana	2.45	1.86	1	0.759184	-1.3172
MD00G1086100	ATP binding microtubule motor family protein;function=ATP binding microtubule motor family protein	1.29	1.24	1	0.96124	-1.04032
MD00G1086200	LYR family of Fe/S cluster biogenesis protein;function=LYR family of Fe/S cluster biogenesis protein	33.84	31	1	0.916076	-1.09161
MD00G1086300	Tetratricopeptide repeat (TPR)-like superfamily protein;function=Tetratricopeptide repeat (TPR)-like superfamily protein	0.54	0.37	1	0.685185	-1.45946
MD00G1086500	Protein of unknown function (DUF604);function=Protein of unknown function (DUF604)	5.6	6.04	1	1.07857	1.07857
MD00G1086800	Clp amino terminal domain-containing protein;function=Clp amino terminal domain-containing protein	0.57	0.4	1	0.701754	-1.425
MD00G1086900	Protein of unknown function;function=Protein of unknown function	0.09	0.08	1	0.888889	-1.125
MD00G1087000	uridine-ribohydrolase 2;function=uridine-ribohydrolase 2	6.41	5.95	1	0.928237	-1.07731
MD00G1087100	4-trisphosphate 5/6-kinase 4;function=4-trisphosphate 5/6-kinase 4	0	0.02	1	#DIV/0!	#DIV/0!
MD00G1087200		0	0	NA	#DIV/0!	#DIV/0!
MD00G1087300	RNA-binding protein;function=RNA-binding protein	7.28	5.83	0.881514	0.800824	-1.24871
MD00G1087400	chloroplast outer envelope protein 37;function=chloroplast outer envelope protein 37	39.64	36.7	1	0.925832	-1.08011
MD00G1087500	Protein of unknown function;function=Protein of unknown function	30.32	28.83	1	0.950858	-1.05168
MD00G1087600	Endonuclease/exonuclease/phosphatase family protein;function=Endonuclease/exonuclease/phosphatase family protein	0.02	0.01	1	0.5	-2
MD00G1087700	Ankyrin repeat family protein;function=Ankyrin repeat family protein	4.53	4.49	1	0.99117	-1.00891
MD00G1087800	Pectin lyase-like superfamily protein;function=Pectin lyase-like superfamily protein	0	0	NA	#DIV/0!	#DIV/0!
MD00G1087900	Pectin lyase-like superfamily protein;function=Pectin lyase-like superfamily protein	0	0	NA	#DIV/0!	#DIV/0!
MD00G1088100	S-adenosyl-L-methionine-dependent methyltransferases superfamily protein;function=S-adenosyl-L-methionine-dependent methyltransferases superfamily protein	91.44	76.38	1	0.835302	-1.19717
MD00G1088300	Peroxidase superfamily protein;function=Peroxidase superfamily protein	0	0	NA	#DIV/0!	#DIV/0!
MD00G1088400	Peroxidase superfamily protein;function=Peroxidase superfamily protein	0	0	NA	#DIV/0!	#DIV/0!
MD00G1088500	cystathionine beta-lyase;function=cystathionine beta-lyase	0.05	0.09	1	1.8	1.8
MD00G1088600	Plant protein 1589 of unknown function;function=Plant protein 1589 of unknown function	3.04	3.14	1	1.03289	1.03289
MD00G1089100	RmlC-like cupins superfamily protein;function=RmlC-like cupins superfamily protein	387.19	393.79	1	1.01705	1.01705
MD00G1089200	ATP-dependent Clp protease;function=ATP-dependent Clp protease	4.08	3.84	1	0.941176	-1.0625
MD00G1089400	silencing defective 5;function=silencing defective 5	0.34	0.37	1	1.08824	1.08824
MD00G1089500	Protein of unknown function;function=Protein of unknown function	1.92	2.55	1	1.32812	1.32812
MD00G1089600	Seven transmembrane MLO family protein;function=Seven transmembrane MLO family protein	2.2	1.94	1	0.881818	-1.13402
MD00G1089700	GTP-binding family protein;function=GTP-binding family protein	12.49	12.46	1	0.997598	-1.00241
MD00G1089800		1.19	1.29	1	1.08403	1.08403
MD00G1089900	Exonuclease family protein;function=Exonuclease family protein	0.14	0.02	1	0.142857	-7
MD00G1090000	Leucine-rich repeat (LRR) family protein;function=Leucine-rich repeat (LRR) family protein	2.87	2.42	1	0.843206	-1.18595
MD00G1090300		10.97	9.27	1	0.845032	-1.18339
MD00G1090500		0.47	0.27	1	0.574468	-1.74074
MD00G1090600		1.12	1.3	1	1.16071	1.16071
MD00G1090900	phospholipase D alpha 1;function=phospholipase D alpha 1	11.31	9.5	1	0.839965	-1.19053
MD00G1091100	Ubiquitin-associated/translation elongation factor EF1B protein;function=Ubiquitin-associated/translation elongation factor EF1B protein	4.65	4.83	1	1.03871	1.03871
MD00G1091200	Protein of unknown function (DUF788);function=Protein of unknown function (DUF788)	8.16	8.1	1	0.992647	-1.00741
MD00G1091400	Protein kinase superfamily protein;function=Protein kinase superfamily protein	17.99	18.04	1	1.00278	1.00278
MD00G1091500		0.13	0.18	1	1.38462	1.38462
MD00G1091600	Protein kinase superfamily protein;function=Protein kinase superfamily protein	10.22	10.52	1	1.02935	1.02935
MD00G1091800	sirtuin 2;function=sirtuin 2	4.11	3.34	1	0.812652	-1.23054
MD00G1091900	Putative membrane lipoprotein;function=Putative membrane lipoprotein	0	0	NA	#DIV/0!	#DIV/0!
MD00G1092000		0.86	0.69	1	0.802326	-1.24638
MD00G1092100	hAT family dimerisation domain;function=hAT family dimerisation domain	0.32	0.28	1	0.875	-1.14286
MD00G1092300	high response to osmotic stress 10;function=high response to osmotic stress 10	0.15	0.34	1	2.26667	2.26667
MD00G1092400	GAST1 protein homolog 1;function=GAST1 protein homolog 1	0	0	NA	#DIV/0!	#DIV/0!
MD00G1092500	GAST1 protein homolog 1;function=GAST1 protein homolog 1	6.76	7.73	1	1.14349	1.14349
MD00G1092600	Protein of unknown function;function=Protein of unknown function	2.73	2.74	1	1.00366	1.00366
MD00G1092700	Plant neutral invertase family protein;function=Plant neutral invertase family protein	0	0	NA	#DIV/0!	#DIV/0!
MD00G1092800	cytomatrix protein-related;function=cytomatrix protein-related	0.5	0.46	1	0.92	-1.08696
MD00G1092900	NAD(P)-linked oxidoreductase superfamily protein;function=NAD(P)-linked oxidoreductase superfamily protein	0.53	0.65	1	1.22642	1.22642
MD00G1093000	5'-3' exonuclease family protein;function=5'-3' exonuclease family protein	0.74	0.62	1	0.837838	-1.19355
MD00G1093200	DUF584;function=DUF584	0.64	0.41	1	0.640625	-1.56098
MD00G1093300	Pentatricopeptide repeat (PPR) superfamily protein;function=Pentatricopeptide repeat (PPR) superfamily protein	11.43	10.86	1	0.950131	-1.05249
MD00G1093400	subtilase family protein;function=subtilase family protein	3.03	2.62	1	0.864686	-1.15649
MD00G1093500	Protein of unknown function;function=Protein of unknown function	0.03	0.06	1	2	2
MD00G1093600	GDSL-like Lipase/Acylhydrolase superfamily protein;function=GDSL-like Lipase/Acylhydrolase superfamily protein	0.22	0.21	1	0.954545	-1.04762
MD00G1093700	GDSL-like Lipase/Acylhydrolase superfamily protein;function=GDSL-like Lipase/Acylhydrolase superfamily protein	0.03	0	1	0	#DIV/0!
MD00G1093800		4.39	3.52	1	0.801822	-1.24716
MD00G1093900	GDSL-like Lipase/Acylhydrolase superfamily protein;function=GDSL-like Lipase/Acylhydrolase superfamily protein	0	0	NA	#DIV/0!	#DIV/0!
MD00G1094000	GDSL-like Lipase/Acylhydrolase superfamily protein;function=GDSL-like Lipase/Acylhydrolase superfamily protein	0	0	NA	#DIV/0!	#DIV/0!
MD00G1094100	cation/H+ exchanger 18;function=cation/H+ exchanger 18	11.16	12	1	1.07527	1.07527
MD00G1094600	Protein of unknown function;function=Protein of unknown function	0.28	0.35	1	1.25	1.25
MD00G1094800	Leucine-rich repeat protein kinase family protein;function=Leucine-rich repeat protein kinase family protein	0	0.02	1	#DIV/0!	#DIV/0!
MD00G1094900	Protein of unknown function;function=Protein of unknown function	3.49	2.56	1	0.733524	-1.36328
MD00G1095000	allantoinase;function=allantoinase	0.03	0.04	1	1.33333	1.33333
MD00G1095100	vWA;function= vWA	0.02	0.02	1	1	-1
MD00G1095300	type 2;function=type 2	4.76	4.19	1	0.880252	-1.13604
MD00G1095400	Aluminium induced protein with YGL and LRDR motifs;function=Aluminium induced protein with YGL and LRDR motifs	0	0	NA	#DIV/0!	#DIV/0!
MD00G1095500		0	0	NA	#DIV/0!	#DIV/0!
MD00G1095600	silencing defective 5;function=silencing defective 5	0.99	0.89	1	0.89899	-1.11236
MD00G1095700	thioredoxin family protein;function=thioredoxin family protein	51	56.03	1	1.09863	1.09863
MD00G1095800	Tetratricopeptide repeat (TPR)-like superfamily protein;function=Tetratricopeptide repeat (TPR)-like superfamily protein	0.72	0.74	1	1.02778	1.02778
MD00G1095900	heat shock transcription factor B2A;function=heat shock transcription factor B2A	0.13	0.08	1	0.615385	-1.625
MD00G1096000	RING membrane-anchor 1;function=RING membrane-anchor 1	22.35	30.62	0.350251	1.37002	1.37002
MD00G1096100		0	0	NA	#DIV/0!	#DIV/0!
MD00G1096200	Other Eukaryotes -37 (source: NCBI BLink).;function=Other Eukaryotes -37 (source: NCBI BLink).	0.12	0.22	1	1.83333	1.83333
MD00G1096400	STRUBBELIG-receptor family 3;function=STRUBBELIG-receptor family 3	0.05	0.1	1	2	2
MD00G1096500	Protein of unknown function;function=Protein of unknown function	0.02	0	1	0	#DIV/0!
MD00G1096600	NAC 014;function=NAC 014	1.34	1.69	0.954561	1.26119	1.26119
MD00G1096700	Protein of unknown function;function=Protein of unknown function	0.1	0.26	1	2.6	2.6
MD00G1096800	Protein of unknown function;function=Protein of unknown function	3.52	3.21	1	0.911932	-1.09657
MD00G1096900	Subtilase family protein;function=Subtilase family protein	0.46	0.57	1	1.23913	1.23913
MD00G1097000		4.02	4.02	1	1	-1
MD00G1097100		6.66	7.5	1	1.12613	1.12613
MD00G1097200	vWA;function= vWA	0	0	NA	#DIV/0!	#DIV/0!
MD00G1097300	gamma-soluble NSF attachment protein;function=gamma-soluble NSF attachment protein	18.55	17.29	1	0.932075	-1.07287
MD00G1097400	Fasciclin-like arabinogalactan family protein;function=Fasciclin-like arabinogalactan family protein	0.03	0.02	1	0.666667	-1.5
MD00G1097500	JUMONJI 14;function=JUMONJI 14	0.6	0.55	1	0.916667	-1.09091
MD00G1097600	Transcription factor jumonji (jmj) family protein / zinc finger (C5HC2 type) family protein;function=Transcription factor jumonji (jmj) family protein / zinc finger (C5HC2 type) family protein	0.3	0.32	1	1.06667	1.06667
MD00G1097700		0.37	0.44	1	1.18919	1.18919
MD00G1097800	NB-ARC domain-containing disease resistance protein;function=NB-ARC domain-containing disease resistance protein	4.2	3.07	0.973634	0.730952	-1.36808
MD00G1098000	AGAMOUS-like 80;function=AGAMOUS-like 80	0	0	NA	#DIV/0!	#DIV/0!
MD00G1098100	group 1 protein;function=group 1 protein	0	0.07	1	#DIV/0!	#DIV/0!
MD00G1098200		0.03	0	1	0	#DIV/0!
MD00G1098300	Transducin/WD40 repeat-like superfamily protein;function=Transducin/WD40 repeat-like superfamily protein	0.23	0.23	1	1	-1
MD00G1098400	transthyretin-like protein;function=transthyretin-like protein	6.98	6.52	1	0.934097	-1.07055
MD00G1098500	beta-hydroxyisobutyryl-CoA hydrolase 1;function=beta-hydroxyisobutyryl-CoA hydrolase 1	4.02	3.64	1	0.905473	-1.1044
MD00G1098700	fatty acid desaturase 5;function=fatty acid desaturase 5	0.01	0	1	0	#DIV/0!
MD00G1099100	Protein of unknown function;function=Protein of unknown function	9.35	9.14	1	0.97754	-1.02298
MD00G1099200	zinc transporter 11 precursor;function=zinc transporter 11 precursor	0	0	NA	#DIV/0!	#DIV/0!
MD00G1099300	ZRT/IRT-like protein 2;function=ZRT/IRT-like protein 2	0	0.04	1	#DIV/0!	#DIV/0!
MD00G1099400	zinc transporter 11 precursor;function=zinc transporter 11 precursor	52.4	58.71	1	1.12042	1.12042
MD00G1099500	zinc transporter 11 precursor;function=zinc transporter 11 precursor	0.02	0.02	1	1	-1
MD00G1099600	vesicle-associated membrane protein 726;function=vesicle-associated membrane protein 726	0.6	0.22	0.464613	0.366667	-2.72727
MD00G1099700		0.74	0.43	1	0.581081	-1.72093
MD00G1099800	ribosomal protein S13A;function=ribosomal protein S13A	29.29	28.81	1	0.983612	-1.01666
MD00G1099900	Transducin/WD40 repeat-like superfamily protein;function=Transducin/WD40 repeat-like superfamily protein	0	0	NA	#DIV/0!	#DIV/0!
MD00G1100000	Tpt1 / KptA family;function=Tpt1 / KptA family	7.23	7.28	1	1.00692	1.00692
MD00G1100500	Tetratricopeptide repeat (TPR)-like superfamily protein;function=Tetratricopeptide repeat (TPR)-like superfamily protein	0.49	0.41	1	0.836735	-1.19512
MD00G1100600	Preprotein translocase SecA family protein;function=Preprotein translocase SecA family protein	3.55	3.28	1	0.923944	-1.08232
MD00G1100700	O-methyltransferase 1;function=O-methyltransferase 1	0.01	0	1	0	#DIV/0!
MD00G1100800	Protein of unknown function;function=Protein of unknown function	0.03	0	1	0	#DIV/0!
MD00G1101100	Protein of unknown function;function=Protein of unknown function	0.22	0.23	1	1.04545	1.04545
MD00G1101200	Plant self-incompatibility protein S1 family;function=Plant self-incompatibility protein S1 family	0	0	NA	#DIV/0!	#DIV/0!
MD00G1101300	heat shock protein 60;function=heat shock protein 60	0	0	NA	#DIV/0!	#DIV/0!
MD00G1101400	cysteine-rich RLK (RECEPTOR-like protein kinase) 27;function=cysteine-rich RLK (RECEPTOR-like protein kinase) 27	0.37	0.68	0.741221	1.83784	1.83784
MD00G1101500	cysteine-rich RLK (RECEPTOR-like protein kinase) 25;function=cysteine-rich RLK (RECEPTOR-like protein kinase) 25	0.02	0.01	1	0.5	-2
MD00G1101600	subunit B1;function=subunit B1	0	0.14	1	#DIV/0!	#DIV/0!
MD00G1101700	cysteine-rich RLK (RECEPTOR-like protein kinase) 26;function=cysteine-rich RLK (RECEPTOR-like protein kinase) 26	0.44	0.49	1	1.11364	1.11364
MD00G1101900	cysteine-rich RLK (RECEPTOR-like protein kinase) 25;function=cysteine-rich RLK (RECEPTOR-like protein kinase) 25	0.78	0.86	1	1.10256	1.10256
MD00G1102000		0.08	0.06	1	0.75	-1.33333
MD00G1102100	cysteine-rich RLK (RECEPTOR-like protein kinase) 25;function=cysteine-rich RLK (RECEPTOR-like protein kinase) 25	2.05	1.86	1	0.907317	-1.10215
MD00G1102200	cysteine-rich RLK (RECEPTOR-like protein kinase) 25;function=cysteine-rich RLK (RECEPTOR-like protein kinase) 25	0.66	0.85	1	1.28788	1.28788
MD00G1102300		0.07	0	1	0	#DIV/0!
MD00G1102500		5.74	5.72	1	0.996516	-1.0035
MD00G1102700	Heavy metal transport/detoxification superfamily protein;function=Heavy metal transport/detoxification superfamily protein	36.52	41.11	1	1.12568	1.12568
MD00G1102900	ELMO/CED-12 family protein;function=ELMO/CED-12 family protein	1.94	1.61	1	0.829897	-1.20497
MD00G1103000	cysteine-rich RLK (RECEPTOR-like protein kinase) 10;function=cysteine-rich RLK (RECEPTOR-like protein kinase) 10	0	0	NA	#DIV/0!	#DIV/0!
MD00G1103100	light harvesting complex of photosystem II 5;function=light harvesting complex of photosystem II 5	479.83	466.23	1	0.971657	-1.02917
MD00G1103300	glycine-rich protein;function=glycine-rich protein	18.74	16.49	1	0.879936	-1.13645
MD00G1103500		0	0	NA	#DIV/0!	#DIV/0!
MD00G1103600	P-loop containing nucleoside triphosphate hydrolases superfamily protein;function=P-loop containing nucleoside triphosphate hydrolases superfamily protein	0	0	NA	#DIV/0!	#DIV/0!
MD00G1103700	FAD-binding Berberine family protein;function=FAD-binding Berberine family protein	0	0	NA	#DIV/0!	#DIV/0!
MD00G1103800	Co-chaperone GrpE family protein;function=Co-chaperone GrpE family protein	12.22	10.73	1	0.878069	-1.13886
MD00G1103900	auxin response factor 17;function=auxin response factor 17	3.22	3.51	1	1.09006	1.09006
MD00G1104000	Translation initiation factor IF2/IF5;function=Translation initiation factor IF2/IF5	26.23	35.79	0.0231704	1.36447	1.36447
MD00G1104100	Protein of unknown function;function=Protein of unknown function	16.62	16.03	1	0.964501	-1.03681
MD00G1104200	Galactosyltransferase family protein;function=Galactosyltransferase family protein	10.16	11.04	1	1.08661	1.08661
MD00G1104300	Vacuolar sorting protein 9 (VPS9) domain;function=Vacuolar sorting protein 9 (VPS9) domain	1.86	1.51	1	0.811828	-1.23179
MD00G1104400	heavy metal atpase 2;function=heavy metal atpase 2	0.2	0.23	1	1.15	1.15
MD00G1104600	cGMP-dependent and protein kinase C) kinase family protein;function=cGMP-dependent and protein kinase C) kinase family protein	0.02	0	1	0	#DIV/0!
MD00G1104700	myb domain protein 42;function=myb domain protein 42	1.25	1.03	1	0.824	-1.21359
MD00G1104800	P-loop containing nucleoside triphosphate hydrolases superfamily protein;function=P-loop containing nucleoside triphosphate hydrolases superfamily protein	3.96	3.61	1	0.911616	-1.09695
MD00G1104900	Tetratricopeptide repeat (TPR)-like superfamily protein;function=Tetratricopeptide repeat (TPR)-like superfamily protein	0.21	0.3	1	1.42857	1.42857
MD00G1105000	Plant invertase/pectin methylesterase inhibitor superfamily protein;function=Plant invertase/pectin methylesterase inhibitor superfamily protein	2.75	2.75	1	1	-1
MD00G1105100	Plant invertase/pectin methylesterase inhibitor superfamily protein;function=Plant invertase/pectin methylesterase inhibitor superfamily protein	0	0	NA	#DIV/0!	#DIV/0!
MD00G1105200	Plant invertase/pectin methylesterase inhibitor superfamily protein;function=Plant invertase/pectin methylesterase inhibitor superfamily protein	9.4	13.55	1	1.44149	1.44149
MD00G1105300	Plant invertase/pectin methylesterase inhibitor superfamily protein;function=Plant invertase/pectin methylesterase inhibitor superfamily protein	91.13	140.49	0.104391	1.54164	1.54164
MD00G1105400	Leucine-rich repeat protein kinase family protein;function=Leucine-rich repeat protein kinase family protein	0.01	0.01	1	1	-1
MD00G1105500		0.18	0.19	1	1.05556	1.05556
MD00G1105600	Histone superfamily protein;function=Histone superfamily protein	152.21	139.71	1	0.917877	-1.08947
MD00G1105700	beta glucosidase 13;function=beta glucosidase 13	4.21	4.84	1	1.14964	1.14964
MD00G1105800	beta glucosidase 13;function=beta glucosidase 13	0	0	NA	#DIV/0!	#DIV/0!
MD00G1106100	histone H2A 12;function=histone H2A 12	121.82	138.57	1	1.1375	1.1375
MD00G1106300	AGAMOUS-like 18;function=AGAMOUS-like 18	0.05	0	1	0	#DIV/0!
MD00G1106400	LA RNA-binding protein;function=LA RNA-binding protein	3.55	3.55	1	1	-1
MD00G1106500	Protein of unknown function (DUF630 and DUF632);function=Protein of unknown function (DUF630 and DUF632)	8.78	8.85	1	1.00797	1.00797
MD00G1106600	Late embryogenesis abundant (LEA) hydroxyproline-rich glycoprotein family;function=Late embryogenesis abundant (LEA) hydroxyproline-rich glycoprotein family	9.93	20.01	0.000145247	2.01511	2.01511
MD00G1106700		0.19	0.03	1	0.157895	-6.33333
MD00G1106800	Lactoylglutathione lyase / glyoxalase I family protein;function=Lactoylglutathione lyase / glyoxalase I family protein	0.04	0.02	1	0.5	-2
MD00G1106900	Dynein light chain type 1 family protein;function=Dynein light chain type 1 family protein	0.46	0.7	1	1.52174	1.52174
MD00G1107100	CCCH-type zinc finger family protein;function=CCCH-type zinc finger family protein	0.21	0.27	1	1.28571	1.28571
MD00G1107200	FAD/NAD(P)-binding oxidoreductase;function=FAD/NAD(P)-binding oxidoreductase	13.26	12.61	1	0.95098	-1.05155
MD00G1107300	nudix hydrolase homolog 19;function=nudix hydrolase homolog 19	10.58	12.12	1	1.14556	1.14556
MD00G1107400	Nucleoporin interacting component (Nup93/Nic96-like) family protein;function=Nucleoporin interacting component (Nup93/Nic96-like) family protein	0.24	0.13	1	0.541667	-1.84615
MD00G1107500	Pentatricopeptide repeat (PPR) superfamily protein;function=Pentatricopeptide repeat (PPR) superfamily protein	1.23	1.18	1	0.95935	-1.04237
MD00G1107600	DHHC-type zinc finger family protein;function=DHHC-type zinc finger family protein	1.37	0.96	1	0.70073	-1.42708
MD00G1107700	putative (Crd1);function=putative (Crd1)	1507.99	1465.53	1	0.971843	-1.02897
MD00G1107800		0.49	0.46	1	0.938776	-1.06522
MD00G1107900	AP2/B3-like transcriptional factor family protein;function=AP2/B3-like transcriptional factor family protein	0	0	NA	#DIV/0!	#DIV/0!
MD00G1108000	global transcription factor group B1;function=global transcription factor group B1	7.88	7.71	1	0.978426	-1.02205
MD00G1108200	proteasome family protein;function=proteasome family protein	19.81	19.08	1	0.96315	-1.03826
MD00G1108400	UDP-glucosyl transferase 73C2;function=UDP-glucosyl transferase 73C2	0	0	NA	#DIV/0!	#DIV/0!
MD00G1108500	UDP-glucosyl transferase 73D1;function=UDP-glucosyl transferase 73D1	0.05	0	1	0	#DIV/0!
MD00G1108700	TIP41-like family protein;function=TIP41-like family protein	3.07	2.14	1	0.697068	-1.43458
MD00G1108800	TIP41-like family protein;function=TIP41-like family protein	0.96	0.53	1	0.552083	-1.81132
MD00G1108900	zinc finger protein 7;function=zinc finger protein 7	0.13	0.15	1	1.15385	1.15385
MD00G1109100		0	0	NA	#DIV/0!	#DIV/0!
MD00G1109200	Protein of unknown function;function=Protein of unknown function	303.27	274.88	1	0.906387	-1.10328
MD00G1109300		0.02	0	1	0	#DIV/0!
MD00G1109400	Protein of unknown function;function=Protein of unknown function	2.29	3.22	1	1.40611	1.40611
MD00G1109500	DNA topoisomerase 1 beta;function=DNA topoisomerase 1 beta	0.02	0.01	1	0.5	-2
MD00G1109600	damaged DNA binding protein 1A;function=damaged DNA binding protein 1A	7.34	6.73	1	0.916894	-1.09064
MD00G1109700	photosystem I subunit K;function=photosystem I subunit K	3664.27	3772.02	1	1.02941	1.02941
MD00G1109800	Carbohydrate-binding X8 domain superfamily protein;function=Carbohydrate-binding X8 domain superfamily protein	0.02	0.05	1	2.5	2.5
MD00G1109900	Protein kinase superfamily protein;function=Protein kinase superfamily protein	0.75	0.95	1	1.26667	1.26667
MD00G1110200	BON association protein 2;function=BON association protein 2	3.25	2.97	1	0.913846	-1.09428
MD00G1110300		0.22	0.15	1	0.681818	-1.46667
MD00G1110400	Protein of unknown function (DUF810);function=Protein of unknown function (DUF810)	0.85	0.87	1	1.02353	1.02353
MD00G1110500	C3HC4 type (RING finger) family protein;function=C3HC4 type (RING finger) family protein	10.47	11.96	1	1.14231	1.14231
MD00G1110700	1;function=1	4.62	4.25	1	0.919913	-1.08706
MD00G1110800	Plant protein of unknown function (DUF247);function=Plant protein of unknown function (DUF247)	0	0	NA	#DIV/0!	#DIV/0!
MD00G1110900		0	0.08	1	#DIV/0!	#DIV/0!
MD00G1111000	Protein of unknown function;function=Protein of unknown function	0	0.02	1	#DIV/0!	#DIV/0!
MD00G1111100	homolog of separase;function=homolog of separase	0	0	NA	#DIV/0!	#DIV/0!
MD00G1111200	homolog of separase;function=homolog of separase	0	0	NA	#DIV/0!	#DIV/0!
MD00G1111300	Plant protein of unknown function (DUF247);function=Plant protein of unknown function (DUF247)	0	0	NA	#DIV/0!	#DIV/0!
MD00G1111400		0	0.06	1	#DIV/0!	#DIV/0!
MD00G1111500	FKBP-like peptidyl-prolyl cis-trans isomerase family protein;function=FKBP-like peptidyl-prolyl cis-trans isomerase family protein	26.48	25.9	1	0.978097	-1.02239
MD00G1111600		0.16	0.06	1	0.375	-2.66667
MD00G1111700	Protein kinase superfamily protein;function=Protein kinase superfamily protein	2.84	3.17	1	1.1162	1.1162
MD00G1111800	Protein of unknown function;function=Protein of unknown function	86.17	89.83	1	1.04247	1.04247
MD00G1111900	MAP kinase 4;function=MAP kinase 4	19.71	20.56	1	1.04313	1.04313
MD00G1112000	Pectin lyase-like superfamily protein;function=Pectin lyase-like superfamily protein	0.02	0.07	1	3.5	3.5
MD00G1112100	UDP-Glycosyltransferase superfamily protein;function=UDP-Glycosyltransferase superfamily protein	0.07	0.08	1	1.14286	1.14286
MD00G1112200		0.32	0.21	1	0.65625	-1.52381
MD00G1112300	chromatin-remodeling protein 11;function=chromatin-remodeling protein 11	0.56	0.63	1	1.125	1.125
MD00G1112400	GRAS family transcription factor;function=GRAS family transcription factor	0.25	0.25	1	1	-1
MD00G1112500	root hair specific 19;function=root hair specific 19	4.24	4.35	1	1.02594	1.02594
MD00G1113000		0.06	0	1	0	#DIV/0!
MD00G1113200	Protein of unknown function;function=Protein of unknown function	3.85	3.5	1	0.909091	-1.1
MD00G1113300	ARM repeat superfamily protein;function=ARM repeat superfamily protein	26.74	20.38	0.932335	0.762154	-1.31207
MD00G1113500	zinc finger protein 2;function=zinc finger protein 2	0	0.05	1	#DIV/0!	#DIV/0!
MD00G1113600	glyceraldehyde-3-phosphate dehydrogenase B subunit;function=glyceraldehyde-3-phosphate dehydrogenase B subunit	370.94	344.38	1	0.928398	-1.07712
MD00G1113700	Galactose oxidase/kelch repeat superfamily protein;function=Galactose oxidase/kelch repeat superfamily protein	3.11	3.16	1	1.01608	1.01608
MD00G1113800	ARM repeat superfamily protein;function=ARM repeat superfamily protein	4.37	4.3	1	0.983982	-1.01628
MD00G1113900	glutamate dehydrogenase 3;function=glutamate dehydrogenase 3	5.07	4.35	1	0.857988	-1.16552
MD00G1114000		0	0.07	1	#DIV/0!	#DIV/0!
MD00G1114100		3.16	3.38	1	1.06962	1.06962
MD00G1114200		0.4	0.23	1	0.575	-1.73913
MD00G1114300	ethylene sensor;function=ethylene sensor	0.72	0.59	1	0.819444	-1.22034
MD00G1114400	AT hook motif DNA-binding family protein;function=AT hook motif DNA-binding family protein	22.46	19.99	1	0.890027	-1.12356
MD00G1114500		0.22	0.26	1	1.18182	1.18182
MD00G1114600		1.4	0.93	0.692226	0.664286	-1.50538
MD00G1114700	RNA binding;function=RNA binding	7.54	9.79	1	1.29841	1.29841
MD00G1114800	Ubiquitin-like superfamily protein;function=Ubiquitin-like superfamily protein	11.97	10.9	1	0.91061	-1.09817
MD00G1114900		0	0	NA	#DIV/0!	#DIV/0!
MD00G1115000	At2g03830 (RGF8) and At5g64770 (RGF9).;function=At2g03830 (RGF8) and At5g64770 (RGF9).	0.46	0.49	1	1.06522	1.06522
MD00G1115100	YbaK/aminoacyl-tRNA synthetase-associated domain;function=YbaK/aminoacyl-tRNA synthetase-associated domain	3.08	2.45	1	0.795455	-1.25714
MD00G1115200	TARGET OF MONOPTEROS 6;function=TARGET OF MONOPTEROS 6	1.31	1.01	1	0.770992	-1.29703
MD00G1115300	Late embryogenesis abundant protein (LEA) family protein;function=Late embryogenesis abundant protein (LEA) family protein	0.04	0.04	1	1	-1
MD00G1115400	Late embryogenesis abundant protein (LEA) family protein;function=Late embryogenesis abundant protein (LEA) family protein	0.41	0.45	1	1.09756	1.09756
MD00G1115500	Late embryogenesis abundant protein (LEA) family protein;function=Late embryogenesis abundant protein (LEA) family protein	0.06	0.05	1	0.833333	-1.2
MD00G1115600	AP2/B3-like transcriptional factor family protein;function=AP2/B3-like transcriptional factor family protein	0.7	0.43	0.909049	0.614286	-1.62791
MD00G1115700	Ribosomal protein S5 family protein;function=Ribosomal protein S5 family protein	68.41	68.24	1	0.997515	-1.00249
MD00G1115800	WD40/YVTN repeat-like-containing domain;function=WD40/YVTN repeat-like-containing domain	0	0.02	1	#DIV/0!	#DIV/0!
MD00G1115900	LEUNIG homolog;function=LEUNIG homolog	0	0	NA	#DIV/0!	#DIV/0!
MD00G1116000	Protein of unknown function;function=Protein of unknown function	3.7	4.08	1	1.1027	1.1027
MD00G1116100	Telomerase activating protein Est1;function=Telomerase activating protein Est1	3.67	3.14	1	0.855586	-1.16879
MD00G1116200	ralf-like 4;function=ralf-like 4	0.17	0.09	1	0.529412	-1.88889
MD00G1116300	VQ motif-containing protein;function=VQ motif-containing protein	5.76	6.42	1	1.11458	1.11458
MD00G1116400	myb domain protein 43;function=myb domain protein 43	4.27	5.75	0.671544	1.3466	1.3466
MD00G1116600	SGNH hydrolase-type esterase superfamily protein;function=SGNH hydrolase-type esterase superfamily protein	0.19	0.14	1	0.736842	-1.35714
MD00G1116700	alpha/beta-Hydrolases superfamily protein;function=alpha/beta-Hydrolases superfamily protein	1.71	1.69	1	0.988304	-1.01183
MD00G1117000	NAC 007;function=NAC 007	0.33	0.32	1	0.969697	-1.03125
MD00G1117100		0.22	0.09	1	0.409091	-2.44444
MD00G1117200	Pentatricopeptide repeat (PPR) superfamily protein;function=Pentatricopeptide repeat (PPR) superfamily protein	0.23	0.75	0.612628	3.26087	3.26087
MD00G1117300	Pentatricopeptide repeat (PPR) superfamily protein;function=Pentatricopeptide repeat (PPR) superfamily protein	0.12	0.46	1	3.83333	3.83333
MD00G1117400	Eukaryotic translation initiation factor 2 subunit 1;function=Eukaryotic translation initiation factor 2 subunit 1	0	0.04	1	#DIV/0!	#DIV/0!
MD00G1117500	LYR family of Fe/S cluster biogenesis protein;function=LYR family of Fe/S cluster biogenesis protein	1.58	0.84	1	0.531646	-1.88095
MD00G1117700	Pectin lyase-like superfamily protein;function=Pectin lyase-like superfamily protein	0	0	NA	#DIV/0!	#DIV/0!
MD00G1117800	Pectin lyase-like superfamily protein;function=Pectin lyase-like superfamily protein	0	0	NA	#DIV/0!	#DIV/0!
MD00G1117900	Pectin lyase-like superfamily protein;function=Pectin lyase-like superfamily protein	0	0	NA	#DIV/0!	#DIV/0!
MD00G1118000	Ribosomal L28 family;function=Ribosomal L28 family	103.23	87.8	1	0.850528	-1.17574
MD00G1118200	DHHC-type zinc finger family protein;function=DHHC-type zinc finger family protein	0	0	NA	#DIV/0!	#DIV/0!
MD00G1118300	P-loop containing nucleoside triphosphate hydrolases superfamily protein;function=P-loop containing nucleoside triphosphate hydrolases superfamily protein	0.5	0.57	1	1.14	1.14
MD00G1118400	P-loop containing nucleoside triphosphate hydrolases superfamily protein;function=P-loop containing nucleoside triphosphate hydrolases superfamily protein	0.76	0.43	1	0.565789	-1.76744
MD00G1118600	winged-helix DNA-binding transcription factor family protein;function=winged-helix DNA-binding transcription factor family protein	2.89	3.53	1	1.22145	1.22145
MD00G1118700	Protein of unknown function;function=Protein of unknown function	2.39	2.17	1	0.90795	-1.10138
MD00G1118800	nodulin MtN21 /EamA-like transporter family protein;function=nodulin MtN21 /EamA-like transporter family protein	0.05	0.03	1	0.6	-1.66667
MD00G1118900	related to AP2 11;function=related to AP2 11	0.13	0.18	1	1.38462	1.38462
MD00G1119400	Late embryogenesis abundant (LEA) hydroxyproline-rich glycoprotein family;function=Late embryogenesis abundant (LEA) hydroxyproline-rich glycoprotein family	0.96	1.25	1	1.30208	1.30208
MD00G1119600	Major facilitator superfamily protein;function=Major facilitator superfamily protein	0	0	NA	#DIV/0!	#DIV/0!
MD00G1119900	Protein kinase superfamily protein;function=Protein kinase superfamily protein	1.1	0.92	1	0.836364	-1.19565
MD00G1120000		0.01	0.01	1	1	-1
MD00G1120100	alkaline/neutral invertase;function=alkaline/neutral invertase	9.95	9.21	1	0.925628	-1.08035
MD00G1120300	RING/U-box superfamily protein;function=RING/U-box superfamily protein	0.62	0.87	1	1.40323	1.40323
MD00G1120400	anthranilate synthase 2;function=anthranilate synthase 2	5.03	4.2	1	0.83499	-1.19762
MD00G1120600	NB-ARC domain-containing disease resistance protein;function=NB-ARC domain-containing disease resistance protein	5.2	4.94	1	0.95	-1.05263
MD00G1120700	cyclin family;function=cyclin family	0.41	1.28	0.113876	3.12195	3.12195
MD00G1120800	RING/U-box superfamily protein;function=RING/U-box superfamily protein	0.7	0.8	1	1.14286	1.14286
MD00G1120900	NB-ARC domain-containing disease resistance protein;function=NB-ARC domain-containing disease resistance protein	1.43	0.91	0.64946	0.636364	-1.57143
MD00G1121000	LRR and NB-ARC domains-containing disease resistance protein;function=LRR and NB-ARC domains-containing disease resistance protein	1.86	1.94	1	1.04301	1.04301
MD00G1121200	NB-ARC domain-containing disease resistance protein;function=NB-ARC domain-containing disease resistance protein	2.37	2.29	1	0.966245	-1.03493
MD00G1121300	UDP-glucosyl transferase 85A2;function=UDP-glucosyl transferase 85A2	10.56	9.46	1	0.895833	-1.11628
MD00G1121500	UDP-glucosyl transferase 85A2;function=UDP-glucosyl transferase 85A2	13.58	11.59	1	0.853461	-1.1717
MD00G1121600	photosystem II reaction center protein B;function=photosystem II reaction center protein B	18.07	14.16	1	0.783619	-1.27613
MD00G1121700	chain 5 protein;function=chain 5 protein	1.34	0.64	1	0.477612	-2.09375
MD00G1122000	ARF-GAP domain 9;function=ARF-GAP domain 9	44.64	38.17	1	0.855063	-1.1695
MD00G1122100	ARF-GAP domain 9;function=ARF-GAP domain 9	17.49	16.77	1	0.958834	-1.04293
MD00G1122200	Pentatricopeptide repeat (PPR) superfamily protein;function=Pentatricopeptide repeat (PPR) superfamily protein	0.16	0.05	1	0.3125	-3.2
MD00G1122300	Glycosyltransferase family 61 protein;function=Glycosyltransferase family 61 protein	0	0.02	1	#DIV/0!	#DIV/0!
MD00G1122500	Protein of unknown function;function=Protein of unknown function	0	0	NA	#DIV/0!	#DIV/0!
MD00G1122600	Mitochondrial import inner membrane translocase subunit Tim17/Tim22/Tim23 family protein;function=Mitochondrial import inner membrane translocase subunit Tim17/Tim22/Tim23 family protein	1.44	1.13	1	0.784722	-1.27434
MD00G1122700	Protein of unknown function (DUF1191);function=Protein of unknown function (DUF1191)	0.07	0.14	1	2	2
MD00G1122800	expansin A7;function=expansin A7	0.01	0.07	1	7	7
MD00G1122900	Glycosyl hydrolase superfamily protein;function=Glycosyl hydrolase superfamily protein	0.16	0.17	1	1.0625	1.0625
MD00G1123000	methyl-CPG-binding domain 11;function=methyl-CPG-binding domain 11	7.1	6.92	1	0.974648	-1.02601
MD00G1123300	Haloacid dehalogenase-like hydrolase (HAD) superfamily protein;function=Haloacid dehalogenase-like hydrolase (HAD) superfamily protein	317.56	295.16	1	0.929462	-1.07589
MD00G1123600	Haloacid dehalogenase-like hydrolase (HAD) superfamily protein;function=Haloacid dehalogenase-like hydrolase (HAD) superfamily protein	40.6	40.87	1	1.00665	1.00665
MD00G1123700	gibberellin 20-oxidase 4;function=gibberellin 20-oxidase 4	0	0	NA	#DIV/0!	#DIV/0!
MD00G1123900	Protein kinase family protein with leucine-rich repeat domain;function=Protein kinase family protein with leucine-rich repeat domain	0.4	0.39	1	0.975	-1.02564
MD00G1124000		0.13	0.29	1	2.23077	2.23077
MD00G1124100	Leucine-rich repeat receptor-like protein kinase family protein;function=Leucine-rich repeat receptor-like protein kinase family protein	0.08	0.04	1	0.5	-2
MD00G1124200	Leucine-rich repeat receptor-like protein kinase family protein;function=Leucine-rich repeat receptor-like protein kinase family protein	0.68	0.63	1	0.926471	-1.07937
MD00G1124400	IBR domain-containing protein;function=IBR domain-containing protein	4.31	3.93	1	0.911833	-1.09669
MD00G1124500	Leucine-rich repeat receptor-like protein kinase family protein;function=Leucine-rich repeat receptor-like protein kinase family protein	0.43	0.44	1	1.02326	1.02326
MD00G1124700	Leucine-rich repeat receptor-like protein kinase family protein;function=Leucine-rich repeat receptor-like protein kinase family protein	0.27	0.26	1	0.962963	-1.03846
MD00G1124900	Ribosomal protein L34e superfamily protein;function=Ribosomal protein L34e superfamily protein	11.59	11.16	1	0.962899	-1.03853
MD00G1125100	cycling DOF factor 2;function=cycling DOF factor 2	10.74	10.54	1	0.981378	-1.01898
MD00G1125200		3.62	2.87	1	0.792818	-1.26132
MD00G1125300	Calcium-binding EF-hand family protein;function=Calcium-binding EF-hand family protein	0.39	1.68	0.013367	4.30769	4.30769
MD00G1125400	expansin A15;function=expansin A15	3.87	3.39	1	0.875969	-1.14159
MD00G1125500	polypyrimidine tract-binding protein 1;function=polypyrimidine tract-binding protein 1	6.93	6.1	1	0.880231	-1.13607
MD00G1125600	RNA-binding KH domain-containing protein;function=RNA-binding KH domain-containing protein	6.18	5.49	1	0.88835	-1.12568
MD00G1125800	Tho complex subunit 7/Mft1p;function=Tho complex subunit 7/Mft1p	0.11	0.02	1	0.181818	-5.5
MD00G1125900	putative;function=putative	1.09	1.03	1	0.944954	-1.05825
MD00G1126000	putative;function=putative	0.49	0.21	1	0.428571	-2.33333
MD00G1126100	putative;function=putative	1.21	1.11	1	0.917355	-1.09009
MD00G1126200	Protein of unknown function;function=Protein of unknown function	11.04	13.01	1	1.17844	1.17844
MD00G1126400	Tetratricopeptide repeat (TPR)-like superfamily protein;function=Tetratricopeptide repeat (TPR)-like superfamily protein	0.07	0.05	1	0.714286	-1.4
MD00G1126700	GRAM domain-containing protein / ABA-responsive protein-related;function=GRAM domain-containing protein / ABA-responsive protein-related	0.02	0.04	1	2	2
MD00G1126800	Duplicated homeodomain-like superfamily protein;function=Duplicated homeodomain-like superfamily protein	6.29	5.02	1	0.798092	-1.25299
MD00G1126900	Protein kinase family protein with ARM repeat domain;function=Protein kinase family protein with ARM repeat domain	3.92	3.53	1	0.90051	-1.11048
MD00G1127000	Calcium-binding EF hand family protein;function=Calcium-binding EF hand family protein	2.06	2.01	1	0.975728	-1.02488
MD00G1127100	Cysteine proteinases superfamily protein;function=Cysteine proteinases superfamily protein	0	0	NA	#DIV/0!	#DIV/0!
MD00G1127200	Eukaryotic aspartyl protease family protein;function=Eukaryotic aspartyl protease family protein	0.78	0.66	1	0.846154	-1.18182
MD00G1127300	SNF2 domain-containing protein / helicase domain-containing protein / zinc finger protein-related;function=SNF2 domain-containing protein / helicase domain-containing protein / zinc finger protein-related	1.41	1.39	1	0.985816	-1.01439
MD00G1127400	high-mobility group box 6;function=high-mobility group box 6	0.02	0.02	1	1	-1
MD00G1127500	Regulator of chromosome condensation (RCC1) family protein;function=Regulator of chromosome condensation (RCC1) family protein	6.65	6.58	1	0.989474	-1.01064
MD00G1127600	peroxin 13;function=peroxin 13	0.59	0.77	1	1.30508	1.30508
MD00G1127700	drought-induced 21;function=drought-induced 21	1.36	1.44	1	1.05882	1.05882
MD00G1127800	Pollen Ole e 1 allergen and extensin family protein;function=Pollen Ole e 1 allergen and extensin family protein	6.84	6.52	1	0.953216	-1.04908
MD00G1127900	eukaryotic translation initiation factor 2 gamma subunit;function=eukaryotic translation initiation factor 2 gamma subunit	14.56	13.49	1	0.926511	-1.07932
MD00G1128000	NAD(P)-binding Rossmann-fold superfamily protein;function=NAD(P)-binding Rossmann-fold superfamily protein	0.06	0.11	1	1.83333	1.83333
MD00G1128100	pleiotropic regulatory locus 1;function=pleiotropic regulatory locus 1	12.34	11.31	1	0.916532	-1.09107
MD00G1128200	Protein of unknown function (DUF803);function=Protein of unknown function (DUF803)	2.8	2.64	1	0.942857	-1.06061
MD00G1128300	ARM repeat superfamily protein;function=ARM repeat superfamily protein	2.6	2.68	1	1.03077	1.03077
MD00G1128400	5'-3' exoribonuclease 3;function=5'-3' exoribonuclease 3	0.03	0	1	0	#DIV/0!
MD00G1128500	exoribonuclease 4;function=exoribonuclease 4	0.02	0.03	1	1.5	1.5
MD00G1128800	NDR1/HIN1-like 1;function=NDR1/HIN1-like 1	0	0	NA	#DIV/0!	#DIV/0!
MD00G1129000	Late embryogenesis abundant (LEA) hydroxyproline-rich glycoprotein family;function=Late embryogenesis abundant (LEA) hydroxyproline-rich glycoprotein family	1.68	1.78	1	1.05952	1.05952
MD00G1129100	gene A)-related 6;function=gene A)-related 6	4.72	4.39	1	0.930085	-1.07517
MD00G1129200	GroES-like zinc-binding alcohol dehydrogenase family protein;function=GroES-like zinc-binding alcohol dehydrogenase family protein	5.08	4.37	1	0.860236	-1.16247
MD00G1129300	mago nashi family protein;function=mago nashi family protein	25.92	22.03	1	0.849923	-1.17658
MD00G1129400	Transducin/WD40 repeat-like superfamily protein;function=Transducin/WD40 repeat-like superfamily protein	1.22	1.12	1	0.918033	-1.08929
MD00G1129500	Protein of unknown function;function=Protein of unknown function	0.3	0.13	1	0.433333	-2.30769
MD00G1129700	NAD(P)-binding Rossmann-fold superfamily protein;function=NAD(P)-binding Rossmann-fold superfamily protein	4.8	4.64	1	0.966667	-1.03448
MD00G1129800	Chaperone DnaJ-domain superfamily protein;function=Chaperone DnaJ-domain superfamily protein	3.93	4	1	1.01781	1.01781
MD00G1129900		0.15	0.25	1	1.66667	1.66667
MD00G1130000	cycloartenol synthase 1;function=cycloartenol synthase 1	2.71	2.19	1	0.808118	-1.23744
MD00G1130100	Peptidase S24/S26A/S26B/S26C family protein;function=Peptidase S24/S26A/S26B/S26C family protein	5.72	4.78	1	0.835664	-1.19665
MD00G1130200	NAC (No Apical Meristem) domain transcriptional regulator superfamily protein;function=NAC (No Apical Meristem) domain transcriptional regulator superfamily protein	0.04	0.13	1	3.25	3.25
MD00G1130400	molybdenum cofactor sulfurase (LOS5) (ABA3);function=molybdenum cofactor sulfurase (LOS5) (ABA3)	0	0	NA	#DIV/0!	#DIV/0!
MD00G1130500	putative;function=putative	4.94	5.65	1	1.14372	1.14372
MD00G1130600	Transmembrane amino acid transporter family protein;function=Transmembrane amino acid transporter family protein	3.12	3.2	1	1.02564	1.02564
MD00G1130700	Pentatricopeptide repeat (PPR) superfamily protein;function=Pentatricopeptide repeat (PPR) superfamily protein	0.44	0.25	1	0.568182	-1.76
MD00G1130800	Protein of unknown function (DUF679);function=Protein of unknown function (DUF679)	0	0	NA	#DIV/0!	#DIV/0!
MD00G1130900	starch synthase 2;function=starch synthase 2	50.3	56.67	1	1.12664	1.12664
MD00G1131000	RING/U-box superfamily protein;function=RING/U-box superfamily protein	0.88	1.34	1	1.52273	1.52273
MD00G1131100	disease resistance protein (TIR-NBS-LRR class);function=disease resistance protein (TIR-NBS-LRR class)	0.01	0.02	1	2	2
MD00G1131200	Pentatricopeptide repeat (PPR-like) superfamily protein;function=Pentatricopeptide repeat (PPR-like) superfamily protein	1.68	1.53	1	0.910714	-1.09804
MD00G1131300	Ribosomal protein L34e superfamily protein;function=Ribosomal protein L34e superfamily protein	13.52	12.72	1	0.940828	-1.06289
MD00G1131600	FIZZY-related 2;function=FIZZY-related 2	4.61	4.42	1	0.958785	-1.04299
MD00G1131800	non-yellowing 1;function=non-yellowing 1	1.56	1.34	1	0.858974	-1.16418
MD00G1131900	SIN3 associated polypeptide P18;function=SIN3 associated polypeptide P18	0.22	0.24	1	1.09091	1.09091
MD00G1132000	Nodulin-like / Major Facilitator Superfamily protein;function=Nodulin-like / Major Facilitator Superfamily protein	0	0	NA	#DIV/0!	#DIV/0!
MD00G1132100	Chalcone and stilbene synthase family protein;function=Chalcone and stilbene synthase family protein	16.28	17.52	1	1.07617	1.07617
MD00G1132200	armadillo repeat kinesin 3;function=armadillo repeat kinesin 3	0	0.07	1	#DIV/0!	#DIV/0!
MD00G1132300	glycine-rich protein;function=glycine-rich protein	5.54	5.08	1	0.916968	-1.09055
MD00G1132400	abscisic acid (aba)-deficient 4;function=abscisic acid (aba)-deficient 4	2.78	3.37	1	1.21223	1.21223
MD00G1132500	Plant self-incompatibility protein S1 family;function=Plant self-incompatibility protein S1 family	0	0	NA	#DIV/0!	#DIV/0!
MD00G1132600	calcineurin B-like protein 1;function=calcineurin B-like protein 1	6.2	7.03	1	1.13387	1.13387
MD00G1133000	1;function=1	0	0	NA	#DIV/0!	#DIV/0!
MD00G1133100		0	0	NA	#DIV/0!	#DIV/0!
MD00G1133200	PLANT CADMIUM RESISTANCE 2;function=PLANT CADMIUM RESISTANCE 2	35.77	30.71	1	0.858541	-1.16477
MD00G1133300	PLANT CADMIUM RESISTANCE 2;function=PLANT CADMIUM RESISTANCE 2	134.06	135.22	1	1.00865	1.00865
MD00G1133400		0.74	1.59	0.619088	2.14865	2.14865
MD00G1133500	PLANT CADMIUM RESISTANCE 2;function=PLANT CADMIUM RESISTANCE 2	17.63	18.04	1	1.02326	1.02326
MD00G1133600	glycosyl hydrolase 9B6;function=glycosyl hydrolase 9B6	0.21	0.12	1	0.571429	-1.75
MD00G1133700	Plant invertase/pectin methylesterase inhibitor superfamily protein;function=Plant invertase/pectin methylesterase inhibitor superfamily protein	4.44	3.32	1	0.747748	-1.33735
MD00G1133800	Plant invertase/pectin methylesterase inhibitor superfamily protein;function=Plant invertase/pectin methylesterase inhibitor superfamily protein	0	0.03	1	#DIV/0!	#DIV/0!
MD00G1134000	Plant invertase/pectin methylesterase inhibitor superfamily protein;function=Plant invertase/pectin methylesterase inhibitor superfamily protein	0.25	0.29	1	1.16	1.16
MD00G1134100	Protein of unknown function (DUF607);function=Protein of unknown function (DUF607)	0.03	0.03	1	1	-1
MD00G1134200	cysteine-rich RLK (RECEPTOR-like protein kinase) 8;function=cysteine-rich RLK (RECEPTOR-like protein kinase) 8	0.32	0.36	1	1.125	1.125
MD00G1134400	UDP-glucosyl transferase 78D2;function=UDP-glucosyl transferase 78D2	0.1	0.09	1	0.9	-1.11111
MD00G1134500	radical SAM domain-containing protein / GCN5-related N-acetyltransferase (GNAT) family protein;function=radical SAM domain-containing protein / GCN5-related N-acetyltransferase (GNAT) family protein	0.08	0	1	0	#DIV/0!
MD00G1134600	Putative methyltransferase family protein;function=Putative methyltransferase family protein	3.54	3.14	1	0.887006	-1.12739
MD00G1134700	Putative methyltransferase family protein;function=Putative methyltransferase family protein	4.61	3.64	1	0.789588	-1.26648
MD00G1134800	Protein of unknown function;function=Protein of unknown function	3.74	3.07	1	0.820856	-1.21824
MD00G1134900	Putative methyltransferase family protein;function=Putative methyltransferase family protein	0.09	0.21	1	2.33333	2.33333
MD00G1135400	expressed protein localized to the inner membrane of the chloroplast.;function=expressed protein localized to the inner membrane of the chloroplast.	49.4	46.56	1	0.94251	-1.061
MD00G1135500	Scorpion toxin-like knottin superfamily protein;function=Scorpion toxin-like knottin superfamily protein	0	0	NA	#DIV/0!	#DIV/0!
MD00G1135600	purine permease 3;function=purine permease 3	14	12.6	1	0.9	-1.11111
MD00G1135700	DNAJ heat shock family protein;function=DNAJ heat shock family protein	0.82	0.97	1	1.18293	1.18293
MD00G1135800	DNAJ heat shock family protein;function=DNAJ heat shock family protein	0.15	0.17	1	1.13333	1.13333
MD00G1135900		0.13	0.07	1	0.538462	-1.85714
MD00G1136000	DNAJ heat shock family protein;function=DNAJ heat shock family protein	0.05	0.13	1	2.6	2.6
MD00G1136100	Tetratricopeptide repeat (TPR)-like superfamily protein;function=Tetratricopeptide repeat (TPR)-like superfamily protein	0.21	0.13	1	0.619048	-1.61538
MD00G1136200	Tetratricopeptide repeat (TPR)-like superfamily protein;function=Tetratricopeptide repeat (TPR)-like superfamily protein	0.23	0.24	1	1.04348	1.04348
MD00G1136300	glutathione S-transferase tau 7;function=glutathione S-transferase tau 7	72.75	95.63	0.124383	1.3145	1.3145
MD00G1136400		3.85	3.38	1	0.877922	-1.13905
MD00G1136500	purin 7;function=purin 7	4.24	3.91	1	0.92217	-1.0844
MD00G1136600	galacturonosyltransferase 1;function=galacturonosyltransferase 1	7.9	8.89	1	1.12532	1.12532
MD00G1136700	UDP-Glycosyltransferase superfamily protein;function=UDP-Glycosyltransferase superfamily protein	127.8	116.41	1	0.910876	-1.09784
MD00G1136800	Tetratricopeptide repeat (TPR)-like superfamily protein;function=Tetratricopeptide repeat (TPR)-like superfamily protein	4.18	3.76	1	0.899522	-1.1117
MD00G1137100	GDSL lipase 1;function=GDSL lipase 1	0	0	NA	#DIV/0!	#DIV/0!
MD00G1137200	Protein of unknown function;function=Protein of unknown function	5.14	7.2	0.172206	1.40078	1.40078
MD00G1137300	Protein of unknown function;function=Protein of unknown function	8.58	6.55	1	0.763403	-1.30992
MD00G1137500	63 kDa inner membrane family protein;function=63 kDa inner membrane family protein	43.33	40.93	1	0.944611	-1.05864
MD00G1137700	Pathogenesis-related thaumatin superfamily protein;function=Pathogenesis-related thaumatin superfamily protein	3.97	5.25	1	1.32242	1.32242
MD00G1137800	ubiquitin carrier protein 7;function=ubiquitin carrier protein 7	61.45	60.52	1	0.984866	-1.01537
MD00G1137900	basic helix-loop-helix (bHLH) DNA-binding superfamily protein;function=basic helix-loop-helix (bHLH) DNA-binding superfamily protein	0	0	NA	#DIV/0!	#DIV/0!
MD00G1138000	O-acyltransferase (WSD1-like) family protein;function=O-acyltransferase (WSD1-like) family protein	14.93	18.74	1	1.25519	1.25519
MD00G1138200	RING/U-box superfamily protein;function=RING/U-box superfamily protein	5.91	5.17	1	0.874788	-1.14313
MD00G1138300	poly(A) binding protein 8;function=poly(A) binding protein 8	38.97	38.04	1	0.976135	-1.02445
MD00G1138500	polypeptide 34;function=polypeptide 34	0.01	0.02	1	2	2
MD00G1138600	polypeptide 23;function=polypeptide 23	0	0	1	#DIV/0!	#DIV/0!
MD00G1138700	polypeptide 34;function=polypeptide 34	0.01	0.01	1	1	-1
MD00G1139000	Ferritin/ribonucleotide reductase-like family protein;function=Ferritin/ribonucleotide reductase-like family protein	3.36	3.16	1	0.940476	-1.06329
MD00G1139200	translocase outer membrane 20-2;function=translocase outer membrane 20-2	0	0	NA	#DIV/0!	#DIV/0!
MD00G1139300	DCD (Development and Cell Death) domain protein;function=DCD (Development and Cell Death) domain protein	41.87	39.64	1	0.94674	-1.05626
MD00G1139400	Protein of unknown function;function=Protein of unknown function	1.1	1.19	1	1.08182	1.08182
MD00G1139500	RUB1 conjugating enzyme 1;function=RUB1 conjugating enzyme 1	0	0	NA	#DIV/0!	#DIV/0!
MD00G1139600	Protein of unknown function;function=Protein of unknown function	5.93	6.14	1	1.03541	1.03541
MD00G1139700	RUB1 conjugating enzyme 1;function=RUB1 conjugating enzyme 1	0	0	NA	#DIV/0!	#DIV/0!
MD00G1139800	fatty acid desaturase 5;function=fatty acid desaturase 5	0.01	0.01	1	1	-1
MD00G1139900	alpha/beta-Hydrolases superfamily protein;function=alpha/beta-Hydrolases superfamily protein	0.93	0.88	1	0.946237	-1.05682
MD00G1140000	amino acid permease 2;function=amino acid permease 2	2.25	2.65	1	1.17778	1.17778
MD00G1140100	amino acid permease 2;function=amino acid permease 2	46.74	45.79	1	0.979675	-1.02075
MD00G1140200	fumarase 1;function=fumarase 1	12.99	13.43	1	1.03387	1.03387
MD00G1140300	Pectin lyase-like superfamily protein;function=Pectin lyase-like superfamily protein	0.46	0.36	1	0.782609	-1.27778
MD00G1140400	Pectin lyase-like superfamily protein;function=Pectin lyase-like superfamily protein	0	0	NA	#DIV/0!	#DIV/0!
MD00G1140500	P-loop nucleoside triphosphate hydrolases superfamily protein with CH (Calponin Homology) domain;function=P-loop nucleoside triphosphate hydrolases superfamily protein with CH (Calponin Homology) domain	1.69	1.69	1	1	-1
MD00G1140600	PAPA-1-like conserved region;function=PAPA-1-like conserved region	1.8	1.67	1	0.927778	-1.07784
MD00G1140700	nuclear encoded CLP protease 5;function=nuclear encoded CLP protease 5	65.53	56.49	1	0.862048	-1.16003
MD00G1140800	WRKY family transcription factor;function=WRKY family transcription factor	47.25	41.87	1	0.886138	-1.12849
MD00G1140900	phosphoinositide 4-kinase gamma 1;function=phosphoinositide 4-kinase gamma 1	0	0	NA	#DIV/0!	#DIV/0!
MD00G1141100	delta 1-pyrroline-5-carboxylate synthase 2;function=delta 1-pyrroline-5-carboxylate synthase 2	0.06	0.09	1	1.5	1.5
MD00G1141200	NAD(P)-linked oxidoreductase superfamily protein;function=NAD(P)-linked oxidoreductase superfamily protein	0.03	0.01	1	0.333333	-3
MD00G1141300	Serine protease inhibitor (SERPIN) family protein;function=Serine protease inhibitor (SERPIN) family protein	0.02	0	1	0	#DIV/0!
MD00G1141400	Mitochondrial glycoprotein family protein;function=Mitochondrial glycoprotein family protein	0.05	0.07	1	1.4	1.4
MD00G1141500	NAD(P)-linked oxidoreductase superfamily protein;function=NAD(P)-linked oxidoreductase superfamily protein	0.15	0.03	1	0.2	-5
MD00G1141600		0	0	NA	#DIV/0!	#DIV/0!
MD00G1141700	NAD(P)-linked oxidoreductase superfamily protein;function=NAD(P)-linked oxidoreductase superfamily protein	11.25	11.67	1	1.03733	1.03733
MD00G1141800	Pectin lyase-like superfamily protein;function=Pectin lyase-like superfamily protein	0	0	NA	#DIV/0!	#DIV/0!
MD00G1142200	delta/epsilon subunit;function=delta/epsilon subunit	0.91	1.12	1	1.23077	1.23077
MD00G1142300		0.15	0.06	1	0.4	-2.5
MD00G1142400	growth-regulating factor 5;function=growth-regulating factor 5	0.08	0.05	1	0.625	-1.6
MD00G1142500	DENN (AEX-3) domain-containing protein;function=DENN (AEX-3) domain-containing protein	2.46	1.95	1	0.792683	-1.26154
MD00G1142600	oxophytodienoate-reductase 3;function=oxophytodienoate-reductase 3	99.78	124.37	0.308649	1.24644	1.24644
MD00G1142700	3-glucanase 5;function=3-glucanase 5	0	0	NA	#DIV/0!	#DIV/0!
MD00G1142800	3-glucanase 5;function=3-glucanase 5	0.03	0	1	0	#DIV/0!
MD00G1143000	Ribosomal protein S5 domain 2-like superfamily protein;function=Ribosomal protein S5 domain 2-like superfamily protein	23.53	23.57	1	1.0017	1.0017
MD00G1143300	TBP-associated factor 5;function=TBP-associated factor 5	2.38	2.2	1	0.92437	-1.08182
MD00G1143400		0.01	0.04	1	4	4
MD00G1143500	WRKY DNA-binding protein 40;function=WRKY DNA-binding protein 40	9.15	11.91	0.438728	1.30164	1.30164
MD00G1143600	WRKY DNA-binding protein 40;function=WRKY DNA-binding protein 40	0.77	0.97	1	1.25974	1.25974
MD00G1143700	Actin-binding FH2 (Formin Homology) protein;function=Actin-binding FH2 (Formin Homology) protein	0.1	0.11	1	1.1	1.1
MD00G1143800	RHOMBOID-like protein 5;function=RHOMBOID-like protein 5	0.04	0.07	1	1.75	1.75
MD00G1144100		0	0	NA	#DIV/0!	#DIV/0!
MD00G1144200	S-domain-2 5;function=S-domain-2 5	1.33	0.27	1	0.203008	-4.92593
MD00G1144300	Protein of unknown function;function=Protein of unknown function	0.04	0.08	1	2	2
MD00G1144400	Protein of unknown function;function=Protein of unknown function	0	0.09	0.79476	#DIV/0!	#DIV/0!
MD00G1144500	6-N-acetylglucosaminyltransferase family protein;function=6-N-acetylglucosaminyltransferase family protein	3.41	3.08	1	0.903226	-1.10714
MD00G1144600	Plant protein of unknown function (DUF247);function=Plant protein of unknown function (DUF247)	2.63	2.12	1	0.806084	-1.24057
MD00G1144700	epsin N-terminal homology (ENTH) domain-containing protein / clathrin assembly protein-related;function=epsin N-terminal homology (ENTH) domain-containing protein / clathrin assembly protein-related	31	31.9	1	1.02903	1.02903
MD00G1144800	Protein of unknown function;function=Protein of unknown function	95.56	88.59	1	0.927062	-1.07868
MD00G1145000	RING/U-box superfamily protein;function=RING/U-box superfamily protein	4.89	4.38	1	0.895706	-1.11644
MD00G1145100	methylenetetrahydrofolate reductase 2;function=methylenetetrahydrofolate reductase 2	14.22	11.78	1	0.828411	-1.20713
MD00G1145200	beta glucosidase 15;function=beta glucosidase 15	0.01	0.04	1	4	4
MD00G1145300	beta glucosidase 17;function=beta glucosidase 17	0.01	0.04	1	4	4
MD00G1145400	DEA(D/H)-box RNA helicase family protein;function=DEA(D/H)-box RNA helicase family protein	3.82	4.03	1	1.05497	1.05497
MD00G1145500		0.5	0.41	1	0.82	-1.21951
MD00G1145600	ribosomal protein L24;function=ribosomal protein L24	17.81	17.65	1	0.991016	-1.00907
MD00G1145700	endoplasmic reticulum-type calcium-transporting ATPase 3;function=endoplasmic reticulum-type calcium-transporting ATPase 3	2.14	2.04	1	0.953271	-1.04902
MD00G1146200	NAC 007;function=NAC 007	0.08	0.03	1	0.375	-2.66667
MD00G1146300		0	0	NA	#DIV/0!	#DIV/0!
MD00G1146600		0	0	NA	#DIV/0!	#DIV/0!
MD00G1146800	Protein kinase superfamily protein;function=Protein kinase superfamily protein	19.12	18.53	1	0.969142	-1.03184
MD00G1146900	cellulose synthase 6;function=cellulose synthase 6	0	0.03	1	#DIV/0!	#DIV/0!
MD00G1147000	Protein of unknown function;function=Protein of unknown function	1.77	1.77	1	1	-1
MD00G1147100	amidase 1;function=amidase 1	27.15	25.57	1	0.941805	-1.06179
MD00G1147200	amidase 1;function=amidase 1	12.43	11.87	1	0.954948	-1.04718
MD00G1147300	Protein phosphatase 2C family protein;function=Protein phosphatase 2C family protein	0	0	NA	#DIV/0!	#DIV/0!
MD00G1147600	Protein phosphatase 2C family protein;function=Protein phosphatase 2C family protein	0.05	0.01	1	0.2	-5
MD00G1147700	Protein phosphatase 2C family protein;function=Protein phosphatase 2C family protein	0.09	0.13	1	1.44444	1.44444
MD00G1147800	Protein phosphatase 2C family protein;function=Protein phosphatase 2C family protein	0	0	NA	#DIV/0!	#DIV/0!
MD00G1148000	Protein of unknown function;function=Protein of unknown function	6.37	6.18	1	0.970173	-1.03074
MD00G1148100	heteroglycan glucosidase 1;function=heteroglycan glucosidase 1	10.15	9.75	1	0.960591	-1.04103
MD00G1148200	alternative oxidase 1A;function=alternative oxidase 1A	0.31	0.43	1	1.3871	1.3871
MD00G1148300	RNA-binding (RRM/RBD/RNP motifs) family protein;function=RNA-binding (RRM/RBD/RNP motifs) family protein	1.87	1.51	1	0.807487	-1.23841
MD00G1148400	Protein of unknown function (DUF616);function=Protein of unknown function (DUF616)	3.78	3.83	1	1.01323	1.01323
MD00G1148500	DYNAMIN-like 1E;function=DYNAMIN-like 1E	2.3	1.71	1	0.743478	-1.34503
MD00G1148600		0.28	0.18	1	0.642857	-1.55556
MD00G1148700		8.48	6.94	1	0.818396	-1.2219
MD00G1148800	peroxin-12;function=peroxin-12	0	0.01	1	#DIV/0!	#DIV/0!
MD00G1148900		0.19	0.1	1	0.526316	-1.9
MD00G1149000	Calcium-dependent lipid-binding (CaLB domain) family protein;function=Calcium-dependent lipid-binding (CaLB domain) family protein	0.02	0.01	1	0.5	-2
MD00G1149100	plasmodesmata-located protein 4;function=plasmodesmata-located protein 4	0	0	NA	#DIV/0!	#DIV/0!
MD00G1149200	P-loop containing nucleoside triphosphate hydrolases superfamily protein;function=P-loop containing nucleoside triphosphate hydrolases superfamily protein	0.69	0.61	1	0.884058	-1.13115
MD00G1149300	Plant protein of unknown function (DUF946);function=Plant protein of unknown function (DUF946)	0.77	0.71	1	0.922078	-1.08451
MD00G1149400	Leucine-rich repeat transmembrane protein kinase family protein;function=Leucine-rich repeat transmembrane protein kinase family protein	0	0	NA	#DIV/0!	#DIV/0!
MD00G1149500	C2 domain-containing protein / GRAM domain-containing protein;function=C2 domain-containing protein / GRAM domain-containing protein	3	2.87	1	0.956667	-1.0453
MD00G1149800	F-box and associated interaction domains-containing protein;function=F-box and associated interaction domains-containing protein	0	0	NA	#DIV/0!	#DIV/0!
MD00G1149900	Protein of unknown function;function=Protein of unknown function	2.42	2.21	1	0.913223	-1.09502
MD00G1150000	WW domain-containing protein;function=WW domain-containing protein	2.69	2.66	1	0.988848	-1.01128
MD00G1150100	cold-regulated 413-plasma membrane 2;function=cold-regulated 413-plasma membrane 2	4.06	3.65	1	0.899015	-1.11233
MD00G1150200	cold-regulated 413-plasma membrane 2;function=cold-regulated 413-plasma membrane 2	0.56	0.42	1	0.75	-1.33333
MD00G1150300		0.15	0.04	1	0.266667	-3.75
MD00G1150400	Leucine-rich repeat protein kinase family protein;function=Leucine-rich repeat protein kinase family protein	0.02	0.02	1	1	-1
MD00G1150500	GroES-like family protein;function=GroES-like family protein	18.19	17.21	1	0.946124	-1.05694
MD00G1150600	Zinc finger C-x8-C-x5-C-x3-H type family protein;function=Zinc finger C-x8-C-x5-C-x3-H type family protein	12.02	9.82	1	0.816972	-1.22403
MD00G1150700	Mitochondrial glycoprotein family protein;function=Mitochondrial glycoprotein family protein	1.06	1.34	1	1.26415	1.26415
MD00G1150800	2-oxoglutarate (2OG) and Fe(II)-dependent oxygenase superfamily protein;function=2-oxoglutarate (2OG) and Fe(II)-dependent oxygenase superfamily protein	0.88	0.9	1	1.02273	1.02273
MD00G1150900	2-oxoglutarate (2OG) and Fe(II)-dependent oxygenase superfamily protein;function=2-oxoglutarate (2OG) and Fe(II)-dependent oxygenase superfamily protein	2.33	1.72	1	0.738197	-1.35465
MD00G1151000	2-oxoglutarate (2OG) and Fe(II)-dependent oxygenase superfamily protein;function=2-oxoglutarate (2OG) and Fe(II)-dependent oxygenase superfamily protein	1.69	1.72	1	1.01775	1.01775
MD00G1151100	receptor kinase 3;function=receptor kinase 3	0.79	0.85	1	1.07595	1.07595
MD00G1151200	S-locus lectin protein kinase family protein;function=S-locus lectin protein kinase family protein	0.86	0.79	1	0.918605	-1.08861
MD00G1151300	Protein kinase superfamily protein;function=Protein kinase superfamily protein	1.72	1.71	1	0.994186	-1.00585
MD00G1151400	S-locus lectin protein kinase family protein;function=S-locus lectin protein kinase family protein	0.46	0.42	1	0.913043	-1.09524
MD00G1151500		0.97	0.93	1	0.958763	-1.04301
MD00G1151600		0.66	0.41	1	0.621212	-1.60976
MD00G1151700	S-locus lectin protein kinase family protein;function=S-locus lectin protein kinase family protein	0.18	0.08	1	0.444444	-2.25
MD00G1151800		0.15	0.23	1	1.53333	1.53333
MD00G1151900	suppressor of abi3-5;function=suppressor of abi3-5	6.81	9.38	0.88793	1.37739	1.37739
MD00G1152000	suppressor of abi3-5;function=suppressor of abi3-5	3.35	3.31	1	0.98806	-1.01208
MD00G1152100	Ubiquitin-conjugating enzyme/RWD-like protein;function=Ubiquitin-conjugating enzyme/RWD-like protein	8.37	6.47	1	0.772999	-1.29366
MD00G1152200	P-loop containing nucleoside triphosphate hydrolases superfamily protein;function=P-loop containing nucleoside triphosphate hydrolases superfamily protein	0.22	0.15	1	0.681818	-1.46667
MD00G1152300	NB-ARC domain-containing disease resistance protein;function=NB-ARC domain-containing disease resistance protein	0.93	0.74	1	0.795699	-1.25676
MD00G1152400	sulfotransferase 2A;function=sulfotransferase 2A	43.55	41.91	1	0.962342	-1.03913
MD00G1152500		0.45	0.35	1	0.777778	-1.28571
MD00G1152600	proline-rich family protein;function=proline-rich family protein	219.07	234.64	1	1.07107	1.07107
MD00G1152700	Protein kinase superfamily protein;function=Protein kinase superfamily protein	3.61	3.51	1	0.972299	-1.02849
MD00G1152800	RING/U-box superfamily protein;function=RING/U-box superfamily protein	0.02	0	1	0	#DIV/0!
MD00G1152900		0.84	0.48	1	0.571429	-1.75
MD00G1153200	polypeptide 14;function=polypeptide 14	0	0	NA	#DIV/0!	#DIV/0!
MD00G1153300	polypeptide 22;function=polypeptide 22	0.09	0.1	1	1.11111	1.11111
MD00G1153400	polypeptide 37;function=polypeptide 37	0.02	0.01	1	0.5	-2
MD00G1153500	polypeptide 34;function=polypeptide 34	0.01	0.02	1	2	2
MD00G1153600	polypeptide 34;function=polypeptide 34	0.01	0.01	1	1	-1
MD00G1153700	ribosomal protein large subunit 27;function=ribosomal protein large subunit 27	76.74	73.21	1	0.954001	-1.04822
MD00G1153800	polypeptide 2;function=polypeptide 2	0.01	0.06	1	6	6
MD00G1153900	polypeptide 36;function=polypeptide 36	0	0	NA	#DIV/0!	#DIV/0!
MD00G1154000	polypeptide 23;function=polypeptide 23	0	0	NA	#DIV/0!	#DIV/0!
MD00G1154100	embryo defective 2739;function=embryo defective 2739	0.07	0.04	1	0.571429	-1.75
MD00G1154200	Protein of unknown function;function=Protein of unknown function	10.08	9.36	1	0.928571	-1.07692
MD00G1154400	Tetratricopeptide repeat (TPR)-like superfamily protein;function=Tetratricopeptide repeat (TPR)-like superfamily protein	0.03	0	1	0	#DIV/0!
MD00G1154500		0	0	NA	#DIV/0!	#DIV/0!
MD00G1154600		0	0.1	1	#DIV/0!	#DIV/0!
MD00G1154700	NAC (No Apical Meristem) domain transcriptional regulator superfamily protein;function=NAC (No Apical Meristem) domain transcriptional regulator superfamily protein	0	0	NA	#DIV/0!	#DIV/0!
MD00G1154800	NAC (No Apical Meristem) domain transcriptional regulator superfamily protein;function=NAC (No Apical Meristem) domain transcriptional regulator superfamily protein	0	0	NA	#DIV/0!	#DIV/0!
MD00G1154900		0.92	0.34	0.882575	0.369565	-2.70588
MD00G1155000	Arabidopsis NAC domain containing protein 26;function=Arabidopsis NAC domain containing protein 26	0	0	NA	#DIV/0!	#DIV/0!
MD00G1155100	Leucine-rich repeat protein kinase family protein;function=Leucine-rich repeat protein kinase family protein	5.43	3.83	1	0.705341	-1.41775
MD00G1155200		1.32	1.16	1	0.878788	-1.13793
MD00G1155300	Leucine-rich repeat protein kinase family protein;function=Leucine-rich repeat protein kinase family protein	0	0	NA	#DIV/0!	#DIV/0!
MD00G1155400	zinc finger (C2H2 type) family protein;function=zinc finger (C2H2 type) family protein	1.28	1.01	1	0.789062	-1.26733
MD00G1156000	Protein of unknown function;function=Protein of unknown function	4.34	3.54	1	0.815668	-1.22599
MD00G1156100	C2H2-like zinc finger protein;function=C2H2-like zinc finger protein	0.05	0.03	1	0.6	-1.66667
MD00G1156200	family 35;function=family 35	2.65	2.57	1	0.969811	-1.03113
MD00G1156300	calmodulin-binding protein-related;function=calmodulin-binding protein-related	1.54	1.52	1	0.987013	-1.01316
MD00G1156400	FAR1-related sequence 5;function=FAR1-related sequence 5	0.56	0.37	1	0.660714	-1.51351
MD00G1156500	LYR family of Fe/S cluster biogenesis protein;function=LYR family of Fe/S cluster biogenesis protein	5.91	6.63	1	1.12183	1.12183
MD00G1156600		1.98	4.39	1	2.21717	2.21717
MD00G1156800	RAB GTPase homolog G3B;function=RAB GTPase homolog G3B	0.35	0.68	1	1.94286	1.94286
MD00G1156900	1;function=1	1.9	1.73	1	0.910526	-1.09827
MD00G1157000	ovate family protein 16;function=ovate family protein 16	0.01	0.02	1	2	2
MD00G1157200	nodulin MtN21 /EamA-like transporter family protein;function=nodulin MtN21 /EamA-like transporter family protein	3.41	4.66	0.769927	1.36657	1.36657
MD00G1157300	ChaC-like family protein;function=ChaC-like family protein	17.21	18.67	1	1.08483	1.08483
MD00G1157400	Protein of unknown function;function=Protein of unknown function	12.34	12	1	0.972447	-1.02833
MD00G1157500		2.71	2.88	1	1.06273	1.06273
MD00G1157700		0.01	0.02	1	2	2
MD00G1158000	AFG1-like ATPase family protein;function=AFG1-like ATPase family protein	5.68	6.94	1	1.22183	1.22183
MD00G1158300	Disease resistance protein (TIR-NBS-LRR class) family;function=Disease resistance protein (TIR-NBS-LRR class) family	0.08	0.13	1	1.625	1.625
MD00G1158400		0.05	0	1	0	#DIV/0!
MD00G1158500	Disease resistance protein (TIR-NBS-LRR class) family;function=Disease resistance protein (TIR-NBS-LRR class) family	0.06	0.07	1	1.16667	1.16667
MD00G1158700	putative;function=putative	0.12	0.13	1	1.08333	1.08333
MD00G1158800	tonoplast monosaccharide transporter2;function=tonoplast monosaccharide transporter2	0.21	0.31	1	1.47619	1.47619
MD00G1158900	ARM repeat superfamily protein;function=ARM repeat superfamily protein	7.58	7.27	1	0.959103	-1.04264
MD00G1159000	Protein of unknown function (DUF399 and DUF3411);function=Protein of unknown function (DUF399 and DUF3411)	9.43	9.26	1	0.981972	-1.01836
MD00G1159100	B-cell receptor-associated 31-like;function=B-cell receptor-associated 31-like	0.11	0.15	1	1.36364	1.36364
MD00G1159200	mitogen-activated protein kinase kinase kinase 15;function=mitogen-activated protein kinase kinase kinase 15	0.5	0.69	1	1.38	1.38
MD00G1159300	aspartic proteinase A1;function=aspartic proteinase A1	71.05	70.19	1	0.987896	-1.01225
MD00G1159400	Insulinase (Peptidase family M16) family protein;function=Insulinase (Peptidase family M16) family protein	6.54	6.76	1	1.03364	1.03364
MD00G1159500	Protein of unknown function;function=Protein of unknown function	2.99	2.71	1	0.906355	-1.10332
MD00G1159900	DNA/RNA helicase protein;function=DNA/RNA helicase protein	0.66	0.86	1	1.30303	1.30303
MD00G1160000	DNA/RNA helicase protein;function=DNA/RNA helicase protein	0.57	0.58	1	1.01754	1.01754
MD00G1160200	ATP-binding cassette A2;function=ATP-binding cassette A2	1.05	0.93	1	0.885714	-1.12903
MD00G1160300	ABC2 homolog 6;function=ABC2 homolog 6	4.32	4.53	1	1.04861	1.04861
MD00G1160400	vWA;function= vWA	0	0.01	1	#DIV/0!	#DIV/0!
MD00G1160500	4;function=4	12.34	10.97	1	0.888979	-1.12489
MD00G1160600	peroxin 3;function=peroxin 3	3.87	3.78	1	0.976744	-1.02381
MD00G1160700	Transducin/WD40 repeat-like superfamily protein;function=Transducin/WD40 repeat-like superfamily protein	37.96	37.74	1	0.994204	-1.00583
MD00G1160800	vWA;function= vWA	0	0	NA	#DIV/0!	#DIV/0!
MD00G1160900	vWA;function= vWA	0.16	0.33	1	2.0625	2.0625
MD00G1161000	Calcium-dependent lipid-binding (CaLB domain) family protein;function=Calcium-dependent lipid-binding (CaLB domain) family protein	6.01	5.64	1	0.938436	-1.0656
MD00G1161100		0.1	0.22	1	2.2	2.2
MD00G1161300	RNA-binding (RRM/RBD/RNP motifs) family protein;function=RNA-binding (RRM/RBD/RNP motifs) family protein	2.86	2.26	1	0.79021	-1.26549
MD00G1161400	light harvesting complex of photosystem II 5;function=light harvesting complex of photosystem II 5	350.63	340.65	1	0.971537	-1.0293
MD00G1161500		0	0	NA	#DIV/0!	#DIV/0!
MD00G1161600	non-intrinsic ABC protein 10;function=non-intrinsic ABC protein 10	0.58	0.8	1	1.37931	1.37931
MD00G1161700		0.04	0	1	0	#DIV/0!
MD00G1162000	alpha/beta-Hydrolases superfamily protein;function=alpha/beta-Hydrolases superfamily protein	7.77	8.33	1	1.07207	1.07207
MD00G1162100	bidirectional amino acid transporter 1;function=bidirectional amino acid transporter 1	0	0	NA	#DIV/0!	#DIV/0!
MD00G1162200	Transcriptional factor B3 family protein;function=Transcriptional factor B3 family protein	0	0	NA	#DIV/0!	#DIV/0!
MD00G1162300	bidirectional amino acid transporter 1;function=bidirectional amino acid transporter 1	0	0	NA	#DIV/0!	#DIV/0!
MD00G1162900	abscisic aldehyde oxidase 3;function=abscisic aldehyde oxidase 3	0.12	0.1	1	0.833333	-1.2
MD00G1163000	RAB GTPASE HOMOLOG B18;function=RAB GTPASE HOMOLOG B18	9.15	8.33	1	0.910383	-1.09844
MD00G1163200	Protein of unknown function;function=Protein of unknown function	0.95	0.64	1	0.673684	-1.48438
MD00G1163300	Protein of unknown function;function=Protein of unknown function	0.31	0.21	1	0.677419	-1.47619
MD00G1163400	oligopeptide transporter;function=oligopeptide transporter	22.15	21.73	1	0.981038	-1.01933
MD00G1163500		0	0	NA	#DIV/0!	#DIV/0!
MD00G1163800	SET domain-containing protein;function=SET domain-containing protein	0.16	0.3	1	1.875	1.875
MD00G1163900	in phosphorus-containing anhydrides;function=in phosphorus-containing anhydrides	0.6	0.44	1	0.733333	-1.36364
MD00G1164000	Protein of unknown function;function=Protein of unknown function	9.02	8.04	1	0.891353	-1.12189
MD00G1164200	receptor like protein 54;function=receptor like protein 54	0	0	NA	#DIV/0!	#DIV/0!
MD00G1164300	receptor like protein 19;function=receptor like protein 19	0	0	NA	#DIV/0!	#DIV/0!
MD00G1164400	lysophosphatidyl acyltransferase 3;function=lysophosphatidyl acyltransferase 3	0.16	0.56	1	3.5	3.5
MD00G1164600		0	0	NA	#DIV/0!	#DIV/0!
MD00G1164700	Leucine-rich repeat receptor-like protein kinase family protein;function=Leucine-rich repeat receptor-like protein kinase family protein	0.01	0.01	1	1	-1
MD00G1164900	DNA glycosylase superfamily protein;function=DNA glycosylase superfamily protein	2.26	2.57	1	1.13717	1.13717
MD00G1165000	Protein of unknown function;function=Protein of unknown function	1.96	1.89	1	0.964286	-1.03704
MD00G1165100	2-oxoglutarate (2OG) and Fe(II)-dependent oxygenase superfamily protein;function=2-oxoglutarate (2OG) and Fe(II)-dependent oxygenase superfamily protein	7.78	6.62	1	0.8509	-1.17523
MD00G1165200	Auxin-responsive GH3 family protein;function=Auxin-responsive GH3 family protein	25.91	20.97	1	0.80934	-1.23557
MD00G1165300	catalytic LigB subunit of aromatic ring-opening dioxygenase family;function=catalytic LigB subunit of aromatic ring-opening dioxygenase family	0	0	NA	#DIV/0!	#DIV/0!
MD00G1165400	ABC-2 type transporter family protein;function=ABC-2 type transporter family protein	3.36	3.48	1	1.03571	1.03571
MD00G1165500	phosphatidate cytidylyltransferase family protein;function=phosphatidate cytidylyltransferase family protein	2.58	1.96	1	0.75969	-1.31633
MD00G1165600	RING/U-box superfamily protein;function=RING/U-box superfamily protein	16.24	11.2	0.477803	0.689655	-1.45
MD00G1165700	response regulator 11;function=response regulator 11	3.83	4.36	1	1.13838	1.13838
MD00G1165800	Domain of unknown function (DUF966);function=Domain of unknown function (DUF966)	0.64	0.52	1	0.8125	-1.23077
MD00G1165900		0	0	NA	#DIV/0!	#DIV/0!
MD00G1166100	Protein of unknown function;function=Protein of unknown function	2.05	1.88	1	0.917073	-1.09043
MD00G1166300	receptor like protein 52;function=receptor like protein 52	0	0	NA	#DIV/0!	#DIV/0!
MD00G1166400	homolog of separase;function=homolog of separase	0.05	0.02	1	0.4	-2.5
MD00G1166500	CRINKLY4 related 3;function=CRINKLY4 related 3	0.01	0.01	1	1	-1
MD00G1166600	CRINKLY4 related 3;function=CRINKLY4 related 3	0	0	NA	#DIV/0!	#DIV/0!
MD00G1166700	sequence-specific DNA binding transcription factors;function=sequence-specific DNA binding transcription factors	1.2	0.93	1	0.775	-1.29032
MD00G1166800	elongator protein 6;function=elongator protein 6	4.89	5.27	1	1.07771	1.07771
MD00G1166900		0	0	NA	#DIV/0!	#DIV/0!
MD00G1167000	polypeptide 26;function=polypeptide 26	8.96	16.42	0.00195806	1.83259	1.83259
MD00G1167500	ACC synthase 1;function=ACC synthase 1	0	0	NA	#DIV/0!	#DIV/0!
MD00G1167700	inhibitor/interactor with cyclin-dependent kinase;function=inhibitor/interactor with cyclin-dependent kinase	2.14	1.73	1	0.808411	-1.23699
MD00G1167800	polypyrimidine tract-binding protein 1;function=polypyrimidine tract-binding protein 1	1.75	1.24	1	0.708571	-1.41129
MD00G1167900	Pentatricopeptide repeat (PPR) superfamily protein;function=Pentatricopeptide repeat (PPR) superfamily protein	0.23	0.24	1	1.04348	1.04348
MD00G1168000	NB-ARC domain-containing disease resistance protein;function=NB-ARC domain-containing disease resistance protein	1.03	1.1	1	1.06796	1.06796
MD00G1168100		1.12	1.25	1	1.11607	1.11607
MD00G1168200	Protein of unknown function;function=Protein of unknown function	1.96	1.97	1	1.0051	1.0051
MD00G1168300	NB-ARC domain-containing disease resistance protein;function=NB-ARC domain-containing disease resistance protein	0.81	0.62	1	0.765432	-1.30645
MD00G1168400	Protein of unknown function;function=Protein of unknown function	1.43	1.66	1	1.16084	1.16084
MD00G1168500	LRR and NB-ARC domains-containing disease resistance protein;function=LRR and NB-ARC domains-containing disease resistance protein	0.59	0.62	1	1.05085	1.05085
MD00G1168600		0	0	NA	#DIV/0!	#DIV/0!
MD00G1168700	NB-ARC domain-containing disease resistance protein;function=NB-ARC domain-containing disease resistance protein	1.07	1.22	1	1.14019	1.14019
MD00G1168800	ACT domain repeat 8;function=ACT domain repeat 8	0.88	0.81	1	0.920455	-1.08642
MD00G1169400	2-oxoglutarate (2OG) and Fe(II)-dependent oxygenase superfamily protein;function=2-oxoglutarate (2OG) and Fe(II)-dependent oxygenase superfamily protein	32.16	29.87	1	0.928794	-1.07667
MD00G1169500	2-oxoglutarate (2OG) and Fe(II)-dependent oxygenase superfamily protein;function=2-oxoglutarate (2OG) and Fe(II)-dependent oxygenase superfamily protein	5.49	4.25	0.839616	0.774135	-1.29176
MD00G1169600	myb-like transcription factor family protein;function=myb-like transcription factor family protein	6.82	5.34	1	0.782991	-1.27715
MD00G1169700	Cytochrome P450 superfamily protein;function=Cytochrome P450 superfamily protein	0.01	0.02	1	2	2
MD00G1169800	polypeptide 37;function=polypeptide 37	0.01	0.03	1	3	3
MD00G1169900	interferon-related developmental regulator family protein / IFRD protein family;function=interferon-related developmental regulator family protein / IFRD protein family	0.02	0.04	1	2	2
MD00G1170000	serine carboxypeptidase-like 20;function=serine carboxypeptidase-like 20	2.57	2.69	1	1.04669	1.04669
MD00G1170100	interferon-related developmental regulator family protein / IFRD protein family;function=interferon-related developmental regulator family protein / IFRD protein family	0	0.02	1	#DIV/0!	#DIV/0!
MD00G1170400	Leucine-rich repeat receptor-like protein kinase family protein;function=Leucine-rich repeat receptor-like protein kinase family protein	0.32	0.31	1	0.96875	-1.03226
MD00G1170600		0	0.04	1	#DIV/0!	#DIV/0!
MD00G1170700	Leucine-rich repeat receptor-like protein kinase family protein;function=Leucine-rich repeat receptor-like protein kinase family protein	0.57	0.51	1	0.894737	-1.11765
MD00G1170800	Eukaryotic rpb5 RNA polymerase subunit family protein;function=Eukaryotic rpb5 RNA polymerase subunit family protein	3.37	2.99	1	0.88724	-1.12709
MD00G1170900		0	0.01	1	#DIV/0!	#DIV/0!
MD00G1171100	RNA binding Plectin/S10 domain-containing protein;function=RNA binding Plectin/S10 domain-containing protein	26.65	26.53	1	0.995497	-1.00452
MD00G1171200	RGPR-related;function=RGPR-related	5.49	6.07	1	1.10565	1.10565
MD00G1171400	ubiquitin-conjugating enzyme 5;function=ubiquitin-conjugating enzyme 5	11.16	10.71	1	0.959677	-1.04202
MD00G1171500	Leucine-rich repeat protein kinase family protein;function=Leucine-rich repeat protein kinase family protein	0	0	NA	#DIV/0!	#DIV/0!
MD00G1171600	RING/U-box superfamily protein;function=RING/U-box superfamily protein	2.59	3.22	1	1.24324	1.24324
MD00G1171700	Protein of unknown function;function=Protein of unknown function	6.75	8.57	1	1.26963	1.26963
MD00G1171800	trehalose phosphate synthase;function=trehalose phosphate synthase	0.37	0.33	1	0.891892	-1.12121
MD00G1171900	galacturonosyltransferase 14;function=galacturonosyltransferase 14	4.84	5.44	1	1.12397	1.12397
MD00G1172000		0	0.02	1	#DIV/0!	#DIV/0!
MD00G1172100	casein lytic proteinase B3;function=casein lytic proteinase B3	5.79	4.9	1	0.846287	-1.18163
MD00G1172200		1.42	1.15	1	0.809859	-1.23478
MD00G1172400	CAX-interacting protein 2;function=CAX-interacting protein 2	0.75	0.7	1	0.933333	-1.07143
MD00G1172500	Plant protein of unknown function (DUF828);function=Plant protein of unknown function (DUF828)	0.37	0.43	1	1.16216	1.16216
MD00G1172600	NADH-ubiquinone oxidoreductase-related;function=NADH-ubiquinone oxidoreductase-related	1.29	1.13	1	0.875969	-1.14159
MD00G1172700	tetratricopeptide repeat (TPR)-containing protein;function=tetratricopeptide repeat (TPR)-containing protein	0	0.01	1	#DIV/0!	#DIV/0!
MD00G1172900	NB-ARC domain-containing disease resistance protein;function=NB-ARC domain-containing disease resistance protein	2.99	2.66	1	0.889632	-1.12406
MD00G1173000	6-N-acetylglucosaminyltransferase family protein;function=6-N-acetylglucosaminyltransferase family protein	0.01	0	1	0	#DIV/0!
MD00G1173100	selenium binding;function=selenium binding	0.12	0.21	1	1.75	1.75
MD00G1173200	plasma membrane intrinsic protein 1C;function=plasma membrane intrinsic protein 1C	0.11	0.13	1	1.18182	1.18182
MD00G1173300	NAD(P)-binding Rossmann-fold superfamily protein;function=NAD(P)-binding Rossmann-fold superfamily protein	26.34	23.88	1	0.906606	-1.10302
MD00G1173500		0	0	NA	#DIV/0!	#DIV/0!
MD00G1173600	ascorbate peroxidase 3;function=ascorbate peroxidase 3	0.44	0.56	1	1.27273	1.27273
MD00G1173700	HECT-domain (ubiquitin-transferase);function=HECT-domain (ubiquitin-transferase)	1.92	1.41	1	0.734375	-1.3617
MD00G1173800	HECT-domain (ubiquitin-transferase);function=HECT-domain (ubiquitin-transferase)	4.02	3.6	1	0.895522	-1.11667
MD00G1173900	HECT-domain (ubiquitin-transferase);function=HECT-domain (ubiquitin-transferase)	3.82	3.66	1	0.958115	-1.04372
MD00G1174200	DEAD/DEAH box RNA helicase family protein;function=DEAD/DEAH box RNA helicase family protein	2.4	2.96	1	1.23333	1.23333
MD00G1174300	DEAD/DEAH box RNA helicase family protein;function=DEAD/DEAH box RNA helicase family protein	2.91	2.54	1	0.872852	-1.14567
MD00G1174400	fatty acid desaturase 5;function=fatty acid desaturase 5	0	0.01	1	#DIV/0!	#DIV/0!
MD00G1174500	ALG8 glycosyltransferase family;function=ALG8 glycosyltransferase family	0.94	0.65	1	0.691489	-1.44615
MD00G1174600	NB-ARC domain-containing disease resistance protein;function=NB-ARC domain-containing disease resistance protein	1.26	1.24	1	0.984127	-1.01613
MD00G1174800	polypeptide 4;function=polypeptide 4	0	0	NA	#DIV/0!	#DIV/0!
MD00G1174900		0.02	0	1	0	#DIV/0!
MD00G1175000	polypeptide 4;function=polypeptide 4	0.12	0.03	1	0.25	-4
MD00G1175100	polypeptide 3;function=polypeptide 3	0.02	0.04	1	2	2
MD00G1175200	polypeptide 4;function=polypeptide 4	39.24	38.27	1	0.97528	-1.02535
MD00G1175300		0	0.03	1	#DIV/0!	#DIV/0!
MD00G1175400		0.08	0.06	1	0.75	-1.33333
MD00G1175500		0.14	0.13	1	0.928571	-1.07692
MD00G1175600	glutamate dehydrogenase 3;function=glutamate dehydrogenase 3	3.47	3.13	1	0.902017	-1.10863
MD00G1175700	glutamate dehydrogenase 3;function=glutamate dehydrogenase 3	2.7	2.29	1	0.848148	-1.17904
MD00G1175800	Tetratricopeptide repeat (TPR)-like superfamily protein;function=Tetratricopeptide repeat (TPR)-like superfamily protein	0.09	0	1	0	#DIV/0!
MD00G1175900	Tetratricopeptide repeat (TPR)-like superfamily protein;function=Tetratricopeptide repeat (TPR)-like superfamily protein	0.03	0	1	0	#DIV/0!
MD00G1176000	armadillo repeat only 2;function=armadillo repeat only 2	0	0	NA	#DIV/0!	#DIV/0!
MD00G1176100	ATP binding microtubule motor family protein;function=ATP binding microtubule motor family protein	11.16	12.03	1	1.07796	1.07796
MD00G1176300	general regulatory factor 9;function=general regulatory factor 9	17.81	17.1	1	0.960135	-1.04152
MD00G1176400	riboflavin kinase/FMN hydrolase;function=riboflavin kinase/FMN hydrolase	11.72	9.56	1	0.8157	-1.22594
MD00G1176500		0	0	NA	#DIV/0!	#DIV/0!
MD00G1176700	chloroplast heat shock protein 70-2;function=chloroplast heat shock protein 70-2	12.5	12.9	1	1.032	1.032
MD00G1176800	MATE efflux family protein;function=MATE efflux family protein	0.12	0.03	1	0.25	-4
MD00G1176900	MATE efflux family protein;function=MATE efflux family protein	1.6	0.6	1	0.375	-2.66667
MD00G1177000	Dof-type zinc finger DNA-binding family protein;function=Dof-type zinc finger DNA-binding family protein	0.8	0.48	1	0.6	-1.66667
MD00G1177100	OBF-binding protein 3;function=OBF-binding protein 3	1.14	1.36	1	1.19298	1.19298
MD00G1177200	RNA-binding (RRM/RBD/RNP motifs) family protein;function=RNA-binding (RRM/RBD/RNP motifs) family protein	1.37	1.24	1	0.905109	-1.10484
MD00G1177300	DCD (Development and Cell Death) domain protein;function=DCD (Development and Cell Death) domain protein	7.45	7.01	1	0.94094	-1.06277
MD00G1177400	Protein of unknown function;function=Protein of unknown function	10.88	9.99	1	0.918199	-1.08909
MD00G1177600	Glycosyltransferase family 61 protein;function=Glycosyltransferase family 61 protein	0	0	NA	#DIV/0!	#DIV/0!
MD00G1177700	Glycosyltransferase family 61 protein;function=Glycosyltransferase family 61 protein	0	0	NA	#DIV/0!	#DIV/0!
MD00G1177800	Myosin family protein with Dil domain;function=Myosin family protein with Dil domain	0	0.03	1	#DIV/0!	#DIV/0!
MD00G1178000	Galactose oxidase/kelch repeat superfamily protein;function=Galactose oxidase/kelch repeat superfamily protein	0.05	0.04	1	0.8	-1.25
MD00G1178100		0	0	NA	#DIV/0!	#DIV/0!
MD00G1178200	SGNH hydrolase-type esterase superfamily protein;function=SGNH hydrolase-type esterase superfamily protein	0.3	0.35	1	1.16667	1.16667
MD00G1178300	Pyridine nucleotide-disulphide oxidoreductase family protein;function=Pyridine nucleotide-disulphide oxidoreductase family protein	2.96	3.18	1	1.07432	1.07432
MD00G1178400	BUB1-related (BUB1: budding uninhibited by benzymidazol 1);function=BUB1-related (BUB1: budding uninhibited by benzymidazol 1)	0.08	0.23	1	2.875	2.875
MD00G1178600		0.11	0.08	1	0.727273	-1.375
MD00G1178700		0.04	0.08	1	2	2
MD00G1178800	RHOMBOID-like 1;function=RHOMBOID-like 1	0	0	NA	#DIV/0!	#DIV/0!
MD00G1178900	Leucine-rich repeat protein kinase family protein;function=Leucine-rich repeat protein kinase family protein	2.58	1.79	0.876189	0.693798	-1.44134
MD00G1179000	hydroxyproline-rich glycoprotein family protein;function=hydroxyproline-rich glycoprotein family protein	12.1	12.09	1	0.999174	-1.00083
MD00G1179100	Prolyl oligopeptidase family protein;function=Prolyl oligopeptidase family protein	7.63	5.4	0.286658	0.707733	-1.41296
MD00G1179200	Prolyl oligopeptidase family protein;function=Prolyl oligopeptidase family protein	22.55	18.92	1	0.839024	-1.19186
MD00G1179300	Cytochrome c oxidase subunit Vc family protein;function=Cytochrome c oxidase subunit Vc family protein	166.37	156.53	1	0.940855	-1.06286
MD00G1179400		0.11	0.19	1	1.72727	1.72727
MD00G1179500	SET domain-containing protein;function=SET domain-containing protein	6.35	6.06	1	0.954331	-1.04785
MD00G1179600	radical SAM domain-containing protein / GCN5-related N-acetyltransferase (GNAT) family protein;function=radical SAM domain-containing protein / GCN5-related N-acetyltransferase (GNAT) family protein	0.94	0.93	1	0.989362	-1.01075
MD00G1179700		0.15	0	1	0	#DIV/0!
MD00G1179800	embryo defective 2423;function=embryo defective 2423	0.97	1.25	1	1.28866	1.28866
MD00G1179900		0	0	NA	#DIV/0!	#DIV/0!
MD00G1180000	Ribosomal protein L13e family protein;function=Ribosomal protein L13e family protein	1.09	1.09	1	1	-1
MD00G1180100	xyloglucan endotransglucosylase/hydrolase 8;function=xyloglucan endotransglucosylase/hydrolase 8	0.41	0.61	1	1.4878	1.4878
MD00G1180200	Tetratricopeptide repeat (TPR)-like superfamily protein;function=Tetratricopeptide repeat (TPR)-like superfamily protein	1.43	1.18	1	0.825175	-1.21186
MD00G1180300	Oligosaccharyltransferase complex/magnesium transporter family protein;function=Oligosaccharyltransferase complex/magnesium transporter family protein	11.03	12.56	1	1.13871	1.13871
MD00G1181300	Chaperone DnaJ-domain superfamily protein;function=Chaperone DnaJ-domain superfamily protein	5.74	6.5	1	1.1324	1.1324
MD00G1181400	homocysteine S-methyltransferase 3;function=homocysteine S-methyltransferase 3	6.97	6.56	1	0.941176	-1.0625
MD00G1181500	Protein of unknown function;function=Protein of unknown function	0	0	NA	#DIV/0!	#DIV/0!
MD00G1181600	Protein of unknown function;function=Protein of unknown function	0	0	NA	#DIV/0!	#DIV/0!
MD00G1181700	17.6 kDa class II heat shock protein;function=17.6 kDa class II heat shock protein	0	0	NA	#DIV/0!	#DIV/0!
MD00G1181800	Mitochondrial substrate carrier family protein;function=Mitochondrial substrate carrier family protein	30.48	28.92	1	0.948819	-1.05394
MD00G1182100	Sterile alpha motif (SAM) domain-containing protein;function=Sterile alpha motif (SAM) domain-containing protein	0.88	0.75	1	0.852273	-1.17333
MD00G1182200	Major facilitator superfamily protein;function=Major facilitator superfamily protein	1.06	0.75	1	0.707547	-1.41333
MD00G1182300	Major facilitator superfamily protein;function=Major facilitator superfamily protein	0.41	0.31	1	0.756098	-1.32258
MD00G1182400		0	0	NA	#DIV/0!	#DIV/0!
MD00G1182600	ribosomal protein S28;function=ribosomal protein S28	56	56.41	1	1.00732	1.00732
MD00G1182800		5.64	6.12	1	1.08511	1.08511
MD00G1183000	Leucine-rich repeat transmembrane protein kinase;function=Leucine-rich repeat transmembrane protein kinase	7.84	6.49	1	0.827806	-1.20801
MD00G1183100	Leucine-rich repeat transmembrane protein kinase;function=Leucine-rich repeat transmembrane protein kinase	2.14	1.12	1	0.523364	-1.91071
MD00G1183300	pentatricopeptide (PPR) repeat-containing protein;function=pentatricopeptide (PPR) repeat-containing protein	0.06	0	1	0	#DIV/0!
MD00G1183400	ARF-GAP domain 9;function=ARF-GAP domain 9	37.76	32.4	1	0.858051	-1.16543
MD00G1184000		0.12	0.11	1	0.916667	-1.09091
MD00G1184100		0	0	NA	#DIV/0!	#DIV/0!
MD00G1184200	gamma-glutamyl hydrolase 2;function=gamma-glutamyl hydrolase 2	3.03	2.56	1	0.844884	-1.18359
MD00G1184300	ENTH/VHS family protein;function=ENTH/VHS family protein	11.01	11.49	1	1.0436	1.0436
MD00G1184400		1.37	1.5	1	1.09489	1.09489
MD00G1184500	Ubiquitin-conjugating enzyme family protein;function=Ubiquitin-conjugating enzyme family protein	0	0	NA	#DIV/0!	#DIV/0!
MD00G1184900	pleiotropic regulatory locus 1;function=pleiotropic regulatory locus 1	5.41	4.74	1	0.876155	-1.14135
MD00G1185200	transmembrane;function=transmembrane	3.27	3.3	1	1.00917	1.00917
MD00G1185300		0.06	0.05	1	0.833333	-1.2
MD00G1185400	Protein of unknown function (DUF630 and DUF632);function=Protein of unknown function (DUF630 and DUF632)	0.93	0.86	1	0.924731	-1.0814
MD00G1185500	Calcium-dependent lipid-binding (CaLB domain) family protein;function=Calcium-dependent lipid-binding (CaLB domain) family protein	14.41	12.63	1	0.876475	-1.14093
MD00G1185600	Calcium-dependent lipid-binding (CaLB domain) family protein;function=Calcium-dependent lipid-binding (CaLB domain) family protein	6.99	6.79	1	0.971388	-1.02946
MD00G1185700	Ribosomal protein L18ae family;function=Ribosomal protein L18ae family	42.64	40.07	1	0.939728	-1.06414
MD00G1185800		0	0	NA	#DIV/0!	#DIV/0!
MD00G1185900	F-box and Leucine Rich Repeat domains containing protein;function=F-box and Leucine Rich Repeat domains containing protein	0	0	NA	#DIV/0!	#DIV/0!
MD00G1186000	Leucine-rich repeat transmembrane protein kinase;function=Leucine-rich repeat transmembrane protein kinase	0.67	0.6	1	0.895522	-1.11667
MD00G1186100	HVA22 homologue A;function=HVA22 homologue A	19.92	22.16	1	1.11245	1.11245
MD00G1186200	microtubule end binding protein EB1A;function=microtubule end binding protein EB1A	15.85	16.03	1	1.01136	1.01136
MD00G1186300		0	0	NA	#DIV/0!	#DIV/0!
MD00G1186400	Ribosomal protein S4;function=Ribosomal protein S4	0	0	NA	#DIV/0!	#DIV/0!
MD00G1186500	basic helix-loop-helix (bHLH) DNA-binding family protein;function=basic helix-loop-helix (bHLH) DNA-binding family protein	0	0	NA	#DIV/0!	#DIV/0!
MD00G1186600		0.84	0.67	1	0.797619	-1.25373
MD00G1186700	Exonuclease family protein;function=Exonuclease family protein	0.09	0.08	1	0.888889	-1.125
MD00G1186800	Pentatricopeptide repeat (PPR-like) superfamily protein;function=Pentatricopeptide repeat (PPR-like) superfamily protein	0	0	NA	#DIV/0!	#DIV/0!
MD00G1186900	zinc-binding dehydrogenase family protein;function=zinc-binding dehydrogenase family protein	62.57	64.36	1	1.02861	1.02861
MD00G1187000		0.26	0.07	1	0.269231	-3.71429
MD00G1187100	zinc-binding dehydrogenase family protein;function=zinc-binding dehydrogenase family protein	37.19	36.5	1	0.981447	-1.0189
MD00G1187200	Bifunctional inhibitor/lipid-transfer protein/seed storage 2S albumin superfamily protein;function=Bifunctional inhibitor/lipid-transfer protein/seed storage 2S albumin superfamily protein	0.84	0.37	1	0.440476	-2.27027
MD00G1187300		1.65	1.84	1	1.11515	1.11515
MD00G1187400		0	0	NA	#DIV/0!	#DIV/0!
MD00G1187500	Calcineurin-like metallo-phosphoesterase superfamily protein;function=Calcineurin-like metallo-phosphoesterase superfamily protein	2.55	2.97	1	1.16471	1.16471
MD00G1187600	P-loop containing nucleoside triphosphate hydrolases superfamily protein;function=P-loop containing nucleoside triphosphate hydrolases superfamily protein	0	0.01	1	#DIV/0!	#DIV/0!
MD00G1187700		0	0	NA	#DIV/0!	#DIV/0!
MD00G1187800	cytosolic ribosomal protein S15;function=cytosolic ribosomal protein S15	0.56	0.68	1	1.21429	1.21429
MD00G1188000	nudix hydrolase homolog 3;function=nudix hydrolase homolog 3	0.07	0.05	1	0.714286	-1.4
MD00G1188100	nudix hydrolase homolog 3;function=nudix hydrolase homolog 3	0.52	0.54	1	1.03846	1.03846
MD00G1188200	nudix hydrolase homolog 3;function=nudix hydrolase homolog 3	4.54	3.72	1	0.819383	-1.22043
MD00G1188300	Calcineurin-like metallo-phosphoesterase superfamily protein;function=Calcineurin-like metallo-phosphoesterase superfamily protein	2.97	3.48	1	1.17172	1.17172
MD00G1188400	Calcineurin-like metallo-phosphoesterase superfamily protein;function=Calcineurin-like metallo-phosphoesterase superfamily protein	3	2.77	1	0.923333	-1.08303
MD00G1188500		0	0	NA	#DIV/0!	#DIV/0!
MD00G1188600	N-terminal;function=N-terminal	2.06	2.26	1	1.09709	1.09709
MD00G1188700	Plant calmodulin-binding protein-related;function=Plant calmodulin-binding protein-related	14.12	13.7	1	0.970255	-1.03066
MD00G1188900	2-oxoglutarate (2OG) and Fe(II)-dependent oxygenase superfamily protein;function=2-oxoglutarate (2OG) and Fe(II)-dependent oxygenase superfamily protein	0.01	0	1	0	#DIV/0!
MD00G1189000	Heavy metal transport/detoxification superfamily protein;function=Heavy metal transport/detoxification superfamily protein	93.16	107.98	1	1.15908	1.15908
MD00G1189100	disease resistance family protein / LRR family protein;function=disease resistance family protein / LRR family protein	2.96	2.16	1	0.72973	-1.37037
MD00G1189200	Plant-specific transcription factor YABBY family protein;function=Plant-specific transcription factor YABBY family protein	5.82	5.19	1	0.891753	-1.12139
MD00G1189300	Pentatricopeptide repeat (PPR-like) superfamily protein;function=Pentatricopeptide repeat (PPR-like) superfamily protein	2.16	2.03	1	0.939815	-1.06404
MD00G1189400		2.44	2.49	1	1.02049	1.02049
MD00G1189500		0.09	0.07	1	0.777778	-1.28571
MD00G1189600	subunit Gar1/Naf1 protein;function=subunit Gar1/Naf1 protein	2.2	2.72	1	1.23636	1.23636
MD00G1189900		0.79	1.14	1	1.44304	1.44304
MD00G1190000		0	0	NA	#DIV/0!	#DIV/0!
MD00G1190200	Sucrase/ferredoxin-like family protein;function=Sucrase/ferredoxin-like family protein	1.75	0.89	0.932335	0.508571	-1.96629
MD00G1190500	Haloacid dehalogenase-like hydrolase (HAD) superfamily protein;function=Haloacid dehalogenase-like hydrolase (HAD) superfamily protein	55.96	59.14	1	1.05683	1.05683
MD00G1190600	laccase 3;function=laccase 3	0.18	0.04	1	0.222222	-4.5
MD00G1190700	laccase 14;function=laccase 14	0.26	0.34	1	1.30769	1.30769
MD00G1190800	Peroxidase superfamily protein;function=Peroxidase superfamily protein	12.09	12.74	1	1.05376	1.05376
MD00G1190900	beta glucosidase 15;function=beta glucosidase 15	0.02	0.03	1	1.5	1.5
MD00G1191000		0	0	NA	#DIV/0!	#DIV/0!
MD00G1191600	alpha/beta-Hydrolases superfamily protein;function=alpha/beta-Hydrolases superfamily protein	45.43	58.09	1	1.27867	1.27867
MD00G1191700	alpha/beta-Hydrolases superfamily protein;function=alpha/beta-Hydrolases superfamily protein	40.19	79.88	0.529905	1.98756	1.98756
MD00G1191800	NADPH-dependent thioredoxin reductase C;function=NADPH-dependent thioredoxin reductase C	33.36	32.16	1	0.964029	-1.03731
MD00G1191900	ABC-2 type transporter family protein;function=ABC-2 type transporter family protein	5.24	4.82	1	0.919847	-1.08714
MD00G1192000	ABC-2 type transporter family protein;function=ABC-2 type transporter family protein	1.36	1.19	1	0.875	-1.14286
MD00G1192100	ABC-2 type transporter family protein;function=ABC-2 type transporter family protein	2.27	2.67	1	1.17621	1.17621
MD00G1192300	RUB1 conjugating enzyme 1;function=RUB1 conjugating enzyme 1	0	0	NA	#DIV/0!	#DIV/0!
MD00G1192400	amidase 1;function=amidase 1	15.88	15.77	1	0.993073	-1.00698
MD00G1192500	amidase 1;function=amidase 1	14.67	15.39	1	1.04908	1.04908
MD00G1192600		0.14	0.23	1	1.64286	1.64286
MD00G1192700	Protein of unknown function;function=Protein of unknown function	2.26	2.19	1	0.969027	-1.03196
MD00G1192800	EF-TU receptor;function=EF-TU receptor	125.81	84.02	0.118723	0.667832	-1.49738
MD00G1192900	Leucine-rich repeat protein kinase family protein;function=Leucine-rich repeat protein kinase family protein	23.41	14.69	0.00202574	0.62751	-1.5936
MD00G1193000	Kinase interacting (KIP1-like) family protein;function=Kinase interacting (KIP1-like) family protein	1.25	0.96	1	0.768	-1.30208
MD00G1193100	Protein of unknown function;function=Protein of unknown function	2.88	3.1	1	1.07639	1.07639
MD00G1193200	RUB1 conjugating enzyme 1;function=RUB1 conjugating enzyme 1	0	0	NA	#DIV/0!	#DIV/0!
MD00G1199400		1.16	1.16	1	1	-1
MD00G1199500		0	0	NA	#DIV/0!	#DIV/0!
MD00G1199600	Ribosomal L29 family protein;function=Ribosomal L29 family protein	265.27	261.14	1	0.984431	-1.01582
MD00G1199800		0.89	0.58	1	0.651685	-1.53448
MD00G1199900	Ribosomal L29 family protein;function=Ribosomal L29 family protein	0	0	NA	#DIV/0!	#DIV/0!
MD00G1200000	ROP-interactive CRIB motif-containing protein 6;function=ROP-interactive CRIB motif-containing protein 6	0.01	0.03	1	3	3
MD00G1200100	glycolipid transfer protein 1;function=glycolipid transfer protein 1	0	0	NA	#DIV/0!	#DIV/0!
MD00G1200200	Protein of unknown function;function=Protein of unknown function	3.81	3.74	1	0.981627	-1.01872
MD00G1200300	Histone superfamily protein;function=Histone superfamily protein	4.78	5.24	1	1.09623	1.09623
MD00G1200700	EXS (ERD1/XPR1/SYG1) family protein;function=EXS (ERD1/XPR1/SYG1) family protein	0	0	NA	#DIV/0!	#DIV/0!
MD00G1200800	EXS (ERD1/XPR1/SYG1) family protein;function=EXS (ERD1/XPR1/SYG1) family protein	0.01	0.01	1	1	-1
MD00G1200900	UDP-Glycosyltransferase superfamily protein;function=UDP-Glycosyltransferase superfamily protein	5.43	5.78	1	1.06446	1.06446
MD00G1201000	CASC3/Barentsz eIF4AIII binding;function=CASC3/Barentsz eIF4AIII binding	6.32	6.55	1	1.03639	1.03639
MD00G1201200	nitrate transporter 1.1;function=nitrate transporter 1.1	0.18	0.1	1	0.555556	-1.8
MD00G1201300	nitrate transporter 1.1;function=nitrate transporter 1.1	0.37	0.41	1	1.10811	1.10811
MD00G1201500	1;function=1	0	0	NA	#DIV/0!	#DIV/0!
MD00G1201600	cryptochrome 1;function=cryptochrome 1	40.46	37.4	1	0.92437	-1.08182
MD00G1201700	ATPase family associated with various cellular activities (AAA);function=ATPase family associated with various cellular activities (AAA)	0	0.02	1	#DIV/0!	#DIV/0!
MD00G1201800	Peroxisomal membrane 22 kDa (Mpv17/PMP22) family protein;function=Peroxisomal membrane 22 kDa (Mpv17/PMP22) family protein	2.14	1.88	1	0.878505	-1.1383
MD00G1201900	HXXXD-type acyl-transferase family protein;function=HXXXD-type acyl-transferase family protein	6.01	4.23	1	0.703827	-1.4208
MD00G1202000		0	0	NA	#DIV/0!	#DIV/0!
MD00G1202100	HXXXD-type acyl-transferase family protein;function=HXXXD-type acyl-transferase family protein	5.15	3.1	1	0.601942	-1.66129
MD00G1202300	Tetratricopeptide repeat (TPR)-like superfamily protein;function=Tetratricopeptide repeat (TPR)-like superfamily protein	0.26	0.31	1	1.19231	1.19231
MD00G1202400	Tetratricopeptide repeat (TPR)-like superfamily protein;function=Tetratricopeptide repeat (TPR)-like superfamily protein	0.2	0.1	1	0.5	-2
MD00G1202500	Pectin lyase-like superfamily protein;function=Pectin lyase-like superfamily protein	0	0	NA	#DIV/0!	#DIV/0!
MD00G1202600	Protein of unknown function;function=Protein of unknown function	0.63	0.53	1	0.84127	-1.18868
MD00G1202900		9.1	10.61	1	1.16593	1.16593
MD00G1203100	carboxyesterase 18;function=carboxyesterase 18	11.96	28.69	0.000193311	2.39883	2.39883
MD00G1203200	S-locus lectin protein kinase family protein;function=S-locus lectin protein kinase family protein	0.16	0.13	1	0.8125	-1.23077
MD00G1203300	RUB1 conjugating enzyme 1;function=RUB1 conjugating enzyme 1	0	0	NA	#DIV/0!	#DIV/0!
MD00G1203400	KH domain-containing protein / zinc finger (CCCH type) family protein;function=KH domain-containing protein / zinc finger (CCCH type) family protein	6.75	7.25	1	1.07407	1.07407
MD00G1203500	KH domain-containing protein / zinc finger (CCCH type) family protein;function=KH domain-containing protein / zinc finger (CCCH type) family protein	12.73	13.85	1	1.08798	1.08798
MD00G1203600	NB-ARC domain-containing disease resistance protein;function=NB-ARC domain-containing disease resistance protein	0.14	0.09	1	0.642857	-1.55556
MD00G1203700	NB-ARC domain-containing disease resistance protein;function=NB-ARC domain-containing disease resistance protein	0.13	0.01	1	0.0769231	-13
MD00G1203800	Protein of unknown function;function=Protein of unknown function	5.44	5.48	1	1.00735	1.00735
MD00G1204100	Protein kinase family protein;function=Protein kinase family protein	6.99	6.98	1	0.998569	-1.00143
MD00G1204200	Leucine-rich repeat protein kinase family protein;function=Leucine-rich repeat protein kinase family protein	0	0.06	1	#DIV/0!	#DIV/0!
MD00G1204500	ADP/ATP carrier 2;function=ADP/ATP carrier 2	0.03	0.02	1	0.666667	-1.5
MD00G1204600	polypeptide 6;function=polypeptide 6	0.01	0.02	1	2	2
MD00G1204700	Insulinase (Peptidase family M16) family protein;function=Insulinase (Peptidase family M16) family protein	20.1	21.5	1	1.06965	1.06965
MD00G1204900		0	0	NA	#DIV/0!	#DIV/0!
MD00G1205000		0	0	NA	#DIV/0!	#DIV/0!
MD00G1205100	Ubiquitin-conjugating enzyme family protein;function=Ubiquitin-conjugating enzyme family protein	0	0	NA	#DIV/0!	#DIV/0!
MD00G1205200	Protein of unknown function;function=Protein of unknown function	1.64	1.49	1	0.908537	-1.10067
MD00G1205500	Ubiquitin-conjugating enzyme family protein;function=Ubiquitin-conjugating enzyme family protein	0	0	NA	#DIV/0!	#DIV/0!
MD00G1205700	Protein of unknown function;function=Protein of unknown function	3.23	2.98	1	0.922601	-1.08389
MD00G1205900	protein kinase family protein / peptidoglycan-binding LysM domain-containing protein;function=protein kinase family protein / peptidoglycan-binding LysM domain-containing protein	0	0	NA	#DIV/0!	#DIV/0!
MD00G1206000	NB-ARC domain-containing disease resistance protein;function=NB-ARC domain-containing disease resistance protein	0.66	0.45	1	0.681818	-1.46667
MD00G1206300	CYTOCHROME P450 51G1;function=CYTOCHROME P450 51G1	0.77	0.37	1	0.480519	-2.08108
MD00G1206400	proteasome activating protein 200;function=proteasome activating protein 200	4.08	3.45	1	0.845588	-1.18261
MD00G1206500	proteasome activating protein 200;function=proteasome activating protein 200	1.2	1.04	1	0.866667	-1.15385
MD00G1206600	proteasome activating protein 200;function=proteasome activating protein 200	1.07	0.88	1	0.82243	-1.21591
MD00G1206700	Protein of unknown function;function=Protein of unknown function	0	0	NA	#DIV/0!	#DIV/0!
MD00G1206800	switch subunit 3;function=switch subunit 3	4.76	4.2	1	0.882353	-1.13333
MD00G1206900	Protein of unknown function (DUF506);function=Protein of unknown function (DUF506)	0.05	0.14	1	2.8	2.8
MD00G1207000		4.23	3.41	1	0.806147	-1.24047
MD00G1207100	Plant self-incompatibility protein S1 family;function=Plant self-incompatibility protein S1 family	0	0	NA	#DIV/0!	#DIV/0!
MD00G1207200	Plant self-incompatibility protein S1 family;function=Plant self-incompatibility protein S1 family	0	0	NA	#DIV/0!	#DIV/0!
MD00G1207300	WUSCHEL related homeobox 13;function=WUSCHEL related homeobox 13	4.53	3.58	1	0.790287	-1.26536
MD00G1207400	vWA;function= vWA	0	0	NA	#DIV/0!	#DIV/0!
MD00G1207500	heat shock protein 70;function=heat shock protein 70	0.72	0.63	1	0.875	-1.14286
MD00G1207600	NB-ARC domain-containing disease resistance protein;function=NB-ARC domain-containing disease resistance protein	1.28	0.91	1	0.710938	-1.40659
MD00G1207700	NB-ARC domain-containing disease resistance protein;function=NB-ARC domain-containing disease resistance protein	0.58	0.54	1	0.931034	-1.07407
MD00G1207800	NB-ARC domain-containing disease resistance protein;function=NB-ARC domain-containing disease resistance protein	0.6	0.4	1	0.666667	-1.5
MD00G1208000	senescence-associated gene 12;function=senescence-associated gene 12	0.02	0	1	0	#DIV/0!
MD00G1208200	PAPA-1-like conserved region;function=PAPA-1-like conserved region	3.02	3.01	1	0.996689	-1.00332
MD00G1208300	Galactose oxidase/kelch repeat superfamily protein;function=Galactose oxidase/kelch repeat superfamily protein	0.06	0.06	1	1	-1
MD00G1208400	Family of unknown function (DUF566);function=Family of unknown function (DUF566)	1.01	0.68	1	0.673267	-1.48529
MD00G1208500	Family of unknown function (DUF566);function=Family of unknown function (DUF566)	0.85	0.61	1	0.717647	-1.39344
MD00G1208600	Na+/H+ antiporter 6;function=Na+/H+ antiporter 6	2.57	2.5	1	0.972763	-1.028
MD00G1208700	YCF9;function=YCF9	3.99	6.55	1	1.6416	1.6416
MD00G1214100	emp24/gp25L/p24 family/GOLD family protein;function=emp24/gp25L/p24 family/GOLD family protein	23.48	21.03	1	0.895656	-1.1165
MD00G1214200	P-loop containing nucleoside triphosphate hydrolases superfamily protein;function=P-loop containing nucleoside triphosphate hydrolases superfamily protein	0.33	0.32	1	0.969697	-1.03125
MD00G1214300	Leucine-rich repeat protein kinase family protein;function=Leucine-rich repeat protein kinase family protein	0	0	NA	#DIV/0!	#DIV/0!
MD00G1214400	Protein of unknown function;function=Protein of unknown function	0.45	0.29	1	0.644444	-1.55172
MD00G1214500	Protein of unknown function;function=Protein of unknown function	0.81	0.88	1	1.08642	1.08642
MD00G1214600	soybean gene regulated by cold-2;function=soybean gene regulated by cold-2	0	0.04	1	#DIV/0!	#DIV/0!
MD00G1214800	glutamate-ammonia ligases;function=glutamate-ammonia ligases	3.61	3.04	1	0.842105	-1.1875
MD00G1214900	RUB1 conjugating enzyme 1;function=RUB1 conjugating enzyme 1	0	0	NA	#DIV/0!	#DIV/0!
MD00G1215000	S-adenosyl-L-methionine-dependent methyltransferases superfamily protein;function=S-adenosyl-L-methionine-dependent methyltransferases superfamily protein	0.17	0.41	1	2.41176	2.41176
MD00G1215200	terpene synthase 21;function=terpene synthase 21	0	0	NA	#DIV/0!	#DIV/0!
MD00G1215300	Protein of unknown function (DUF1264);function=Protein of unknown function (DUF1264)	0	0	NA	#DIV/0!	#DIV/0!
MD00G1215500	Transducin/WD40 repeat-like superfamily protein;function=Transducin/WD40 repeat-like superfamily protein	0.12	0.15	1	1.25	1.25
MD00G1215600	sterol carrier protein 2;function=sterol carrier protein 2	2.67	2.24	1	0.838951	-1.19196
MD00G1215700	alpha-amylase-like;function=alpha-amylase-like	0.83	0.85	1	1.0241	1.0241
MD00G1215800	alpha-amylase-like;function=alpha-amylase-like	1.17	1.26	1	1.07692	1.07692
MD00G1219900	beta glucosidase 17;function=beta glucosidase 17	0.02	0.06	1	3	3
MD00G1220000	Disease resistance protein (TIR-NBS-LRR class) family;function=Disease resistance protein (TIR-NBS-LRR class) family	0.52	0.49	1	0.942308	-1.06122
MD00G1220200	2-oxoglutarate (2OG) and Fe(II)-dependent oxygenase superfamily protein;function=2-oxoglutarate (2OG) and Fe(II)-dependent oxygenase superfamily protein	2.85	1.99	1	0.698246	-1.43216
MD00G1220300	2-oxoglutarate (2OG) and Fe(II)-dependent oxygenase superfamily protein;function=2-oxoglutarate (2OG) and Fe(II)-dependent oxygenase superfamily protein	4.39	3.65	1	0.831435	-1.20274
MD00G1220400	Remorin family protein;function=Remorin family protein	0.35	0.57	1	1.62857	1.62857
MD00G1220500	exocyst subunit exo70 family protein C2;function=exocyst subunit exo70 family protein C2	0	0	NA	#DIV/0!	#DIV/0!
MD00G1220600	Protein of unknown function;function=Protein of unknown function	231.47	207.36	1	0.89584	-1.11627
MD00G1220700		0	0	NA	#DIV/0!	#DIV/0!
MD00G1220800	OSBP(oxysterol binding protein)-related protein 1C;function=OSBP(oxysterol binding protein)-related protein 1C	5.41	5.23	1	0.966728	-1.03442
MD00G1220900	cycloartenol synthase 1;function=cycloartenol synthase 1	2.43	2.05	1	0.843621	-1.18537
MD00G1221000	pentatricopeptide (PPR) repeat-containing protein;function=pentatricopeptide (PPR) repeat-containing protein	10.45	10.42	1	0.997129	-1.00288
MD00G1221100	Protein of unknown function;function=Protein of unknown function	0.56	0.49	1	0.875	-1.14286
MD00G1221200	P-glycoprotein 18;function=P-glycoprotein 18	0	0	NA	#DIV/0!	#DIV/0!
MD00G1221400	cinnamate-4-hydroxylase;function=cinnamate-4-hydroxylase	205.11	201.46	1	0.982205	-1.01812
MD00G1221500		0.54	0.86	1	1.59259	1.59259
MD00G1221600	Proteasome component (PCI) domain protein;function=Proteasome component (PCI) domain protein	0	0.13	1	#DIV/0!	#DIV/0!
MD00G1221700	TRAF-like family protein;function=TRAF-like family protein	0	0	NA	#DIV/0!	#DIV/0!
MD00G1221800	F-box/RNI-like/FBD-like domains-containing protein;function=F-box/RNI-like/FBD-like domains-containing protein	0	0.01	1	#DIV/0!	#DIV/0!
MD00G1221900		0	0	NA	#DIV/0!	#DIV/0!
MD01G1000100		0	0	NA	#DIV/0!	#DIV/0!
MD01G1000200	bidirectional amino acid transporter 1;function=bidirectional amino acid transporter 1	0.14	0.14	1	1	-1
MD01G1000300	Photosystem II reaction center PsbP family protein;function=Photosystem II reaction center PsbP family protein	63.74	60.01	1	0.941481	-1.06216
MD01G1000900	receptor like protein 15;function=receptor like protein 15	0	0	NA	#DIV/0!	#DIV/0!
MD01G1001000	Protein of unknown function (DUF1278);function=Protein of unknown function (DUF1278)	0	0	NA	#DIV/0!	#DIV/0!
MD01G1001200	microfibrillar-associated protein-related;function=microfibrillar-associated protein-related	7.96	8.04	1	1.01005	1.01005
MD01G1001300	Plastid-lipid associated protein PAP / fibrillin family protein;function=Plastid-lipid associated protein PAP / fibrillin family protein	0	0	NA	#DIV/0!	#DIV/0!
MD01G1001600	actin 7;function=actin 7	109.17	118.01	1	1.08097	1.08097
MD01G1001800	Alanyl-tRNA synthetase;function=Alanyl-tRNA synthetase	0.21	0.15	1	0.714286	-1.4
MD01G1001900	Autophagy-related protein 13;function=Autophagy-related protein 13	4.11	3.14	1	0.76399	-1.30892
MD01G1002000	serine/threonine protein kinase 2;function=serine/threonine protein kinase 2	7.66	7.12	1	0.929504	-1.07584
MD01G1002100	Leucine-rich repeat protein kinase family protein;function=Leucine-rich repeat protein kinase family protein	0.08	0.08	1	1	-1
MD01G1002300	GRAS family transcription factor;function=GRAS family transcription factor	0	0	NA	#DIV/0!	#DIV/0!
MD01G1002400	Transducin/WD40 repeat-like superfamily protein;function=Transducin/WD40 repeat-like superfamily protein	1.33	1.16	1	0.87218	-1.14655
MD01G1002500	basic helix-loop-helix (bHLH) DNA-binding superfamily protein;function=basic helix-loop-helix (bHLH) DNA-binding superfamily protein	0	0	NA	#DIV/0!	#DIV/0!
MD01G1003000		6.74	5.68	1	0.84273	-1.18662
MD01G1003600	NAD(P)H:plastoquinone dehydrogenase complex subunit O;function=NAD(P)H:plastoquinone dehydrogenase complex subunit O	91.1	89.16	1	0.978705	-1.02176
MD01G1003700		0.86	0.52	1	0.604651	-1.65385
MD01G1003800		0.92	1.18	1	1.28261	1.28261
MD01G1004000	callose synthase 5;function=callose synthase 5	0	0.03	1	#DIV/0!	#DIV/0!
MD01G1004100	callose synthase 5;function=callose synthase 5	0.14	0.21	1	1.5	1.5
MD01G1004200	myb-like transcription factor family protein;function=myb-like transcription factor family protein	4.86	4.4	1	0.90535	-1.10455
MD01G1004300	putative (PSAN);function=putative (PSAN)	1114.63	1056.24	1	0.947615	-1.05528
MD01G1004400		0.19	0.22	1	1.15789	1.15789
MD01G1004500	NADH-Ubiquinone/plastoquinone (complex I) protein;function=NADH-Ubiquinone/plastoquinone (complex I) protein	1.42	2.86	0.967615	2.01408	2.01408
MD01G1004600	NADH-Ubiquinone/plastoquinone (complex I) protein;function=NADH-Ubiquinone/plastoquinone (complex I) protein	0	0	NA	#DIV/0!	#DIV/0!
MD01G1004700	Ribosomal protein S7p/S5e family protein;function=Ribosomal protein S7p/S5e family protein	0.19	0.83	1	4.36842	4.36842
MD01G1005100	cation/hydrogen exchanger 15;function=cation/hydrogen exchanger 15	0	0	NA	#DIV/0!	#DIV/0!
MD01G1005300	plant U-box 25;function=plant U-box 25	0.03	0.08	1	2.66667	2.66667
MD01G1005400		46.71	42.08	1	0.900878	-1.11003
MD01G1005500	RAB GTPASE HOMOLOG B18;function=RAB GTPASE HOMOLOG B18	11.97	11.16	1	0.932331	-1.07258
MD01G1005600	Thiamin diphosphate-binding fold (THDP-binding) superfamily protein;function=Thiamin diphosphate-binding fold (THDP-binding) superfamily protein	4.58	3.86	1	0.842795	-1.18653
MD01G1005700	histone deacetylase 14;function=histone deacetylase 14	13.42	12.22	1	0.910581	-1.0982
MD01G1005800	sensitive to freezing 6;function=sensitive to freezing 6	0.3	0.43	1	1.43333	1.43333
MD01G1005900		0.03	0.06	1	2	2
MD01G1006000	Protein of unknown function;function=Protein of unknown function	1.49	1.96	1	1.31544	1.31544
MD01G1006100	PTEN 2;function=PTEN 2	0	0	NA	#DIV/0!	#DIV/0!
MD01G1006200	RAB homolog 1;function=RAB homolog 1	0.38	0.39	1	1.02632	1.02632
MD01G1006300	TRICHOME BIREFRINGENCE-LIKE 14;function=TRICHOME BIREFRINGENCE-LIKE 14	2.7	2.69	1	0.996296	-1.00372
MD01G1006400	ssDNA-binding transcriptional regulator;function=ssDNA-binding transcriptional regulator	7.8	8.39	1	1.07564	1.07564
MD01G1006500		0	0	NA	#DIV/0!	#DIV/0!
MD01G1006600	RNA polymerase subunit alpha;function=RNA polymerase subunit alpha	123.6	129.03	1	1.04393	1.04393
MD01G1006900	Protein kinase superfamily protein;function=Protein kinase superfamily protein	7.99	7.61	1	0.952441	-1.04993
MD01G1007000	NAD(P)-linked oxidoreductase superfamily protein;function=NAD(P)-linked oxidoreductase superfamily protein	0.97	0.94	1	0.969072	-1.03191
MD01G1007200		0.16	0.06	1	0.375	-2.66667
MD01G1007300	Protein of unknown function;function=Protein of unknown function	10.13	8.99	1	0.887463	-1.12681
MD01G1007700	Protein of unknown function (DUF803);function=Protein of unknown function (DUF803)	0.03	0.01	1	0.333333	-3
MD01G1007800	Glycosyl hydrolases family 31 protein;function=Glycosyl hydrolases family 31 protein	1.55	1.05	1	0.677419	-1.47619
MD01G1007900	Glycosyl hydrolases family 31 protein;function=Glycosyl hydrolases family 31 protein	0.4	0.49	1	1.225	1.225
MD01G1008700	BRCA2-like B;function=BRCA2-like B	0.33	0.43	1	1.30303	1.30303
MD01G1008800	Uncharacterised protein family (UPF0172);function=Uncharacterised protein family (UPF0172)	5.67	4.29	1	0.756614	-1.32168
MD01G1008900	Inositol monophosphatase family protein;function=Inositol monophosphatase family protein	19.28	16.82	1	0.872407	-1.14625
MD01G1009600	H(+)-ATPase 11;function=H(+)-ATPase 11	15.68	14.12	1	0.90051	-1.11048
MD01G1009700	Alba DNA/RNA-binding protein;function=Alba DNA/RNA-binding protein	3.48	3.78	1	1.08621	1.08621
MD01G1009800	CC1-like;function=CC1-like	2.02	2.14	1	1.05941	1.05941
MD01G1009900	CC1-like;function=CC1-like	2.13	1.91	1	0.896714	-1.11518
MD01G1010000	CC1-like;function=CC1-like	2.11	1.68	1	0.796209	-1.25595
MD01G1010100	ribonucleotide reductase 1;function=ribonucleotide reductase 1	2.28	2.09	1	0.916667	-1.09091
MD01G1010200	inflorescence deficient in abscission (IDA)-like 4;function=inflorescence deficient in abscission (IDA)-like 4	0.18	0.06	1	0.333333	-3
MD01G1010300	S-adenosyl-L-methionine-dependent methyltransferases superfamily protein;function=S-adenosyl-L-methionine-dependent methyltransferases superfamily protein	1.37	1.33	1	0.970803	-1.03008
MD01G1010900	and GLY protein 2;function=and GLY protein 2	2.02	1.85	1	0.915842	-1.09189
MD01G1011000		0	0	NA	#DIV/0!	#DIV/0!
MD01G1011600	Transducin/WD40 repeat-like superfamily protein;function=Transducin/WD40 repeat-like superfamily protein	0.01	0.01	1	1	-1
MD01G1011700	Amino acid kinase family protein;function=Amino acid kinase family protein	8.09	8.48	1	1.04821	1.04821
MD01G1011800	MAP kinase substrate 1;function=MAP kinase substrate 1	4.85	5.41	1	1.11546	1.11546
MD01G1012000	ARABIDOPSIS TRITHORAX-RELATED PROTEIN 5;function=ARABIDOPSIS TRITHORAX-RELATED PROTEIN 5	0.54	0.7	1	1.2963	1.2963
MD01G1012100	Ribosomal protein L17 family protein;function=Ribosomal protein L17 family protein	6.31	4.85	1	0.768621	-1.30103
MD01G1012300	Peptidyl-tRNA hydrolase II (PTH2) family protein;function=Peptidyl-tRNA hydrolase II (PTH2) family protein	5.14	5.17	1	1.00584	1.00584
MD01G1012400	polyamine oxidase 5;function=polyamine oxidase 5	0.17	0.2	1	1.17647	1.17647
MD01G1012600	Minichromosome maintenance (MCM2/3/5) family protein;function=Minichromosome maintenance (MCM2/3/5) family protein	0.13	0.16	1	1.23077	1.23077
MD01G1012700	Bromodomain;function=Bromodomain	0.14	0.19	1	1.35714	1.35714
MD01G1012800	Ribosomal RNA adenine dimethylase family protein;function=Ribosomal RNA adenine dimethylase family protein	0.7	0.61	1	0.871429	-1.14754
MD01G1013000	MUTS homolog 6;function=MUTS homolog 6	0.16	0.13	1	0.8125	-1.23077
MD01G1013200	Calcium-binding EF-hand family protein;function=Calcium-binding EF-hand family protein	0	0	NA	#DIV/0!	#DIV/0!
MD01G1013300		1.96	1.41	1	0.719388	-1.39007
MD01G1013400	Zinc finger C-x8-C-x5-C-x3-H type family protein;function=Zinc finger C-x8-C-x5-C-x3-H type family protein	2.37	2.61	1	1.10127	1.10127
MD01G1013500	WRKY DNA-binding protein 13;function=WRKY DNA-binding protein 13	0.38	0.22	1	0.578947	-1.72727
MD01G1013800		0.16	0.07	1	0.4375	-2.28571
MD01G1014200	Leucine-rich receptor-like protein kinase family protein;function=Leucine-rich receptor-like protein kinase family protein	4.29	3.48	1	0.811189	-1.23276
MD01G1014300	Nucleotide-sugar transporter family protein;function=Nucleotide-sugar transporter family protein	5.74	6.73	1	1.17247	1.17247
MD01G1014400	DNA-directed RNA polymerase family protein;function=DNA-directed RNA polymerase family protein	0.22	0.17	1	0.772727	-1.29412
MD01G1014700	Protein of unknown function;function=Protein of unknown function	0.05	0.03	1	0.6	-1.66667
MD01G1014800	Protein kinase superfamily protein;function=Protein kinase superfamily protein	0	0	NA	#DIV/0!	#DIV/0!
MD01G1015400	putative;function=putative	0	0.01	1	#DIV/0!	#DIV/0!
MD01G1015700	At2g03830 (RGF8) and At5g64770 (RGF9).;function=At2g03830 (RGF8) and At5g64770 (RGF9).	2.43	3.42	1	1.40741	1.40741
MD01G1015800	ubiquitin-specific protease 27;function=ubiquitin-specific protease 27	2.35	2.04	1	0.868085	-1.15196
MD01G1016100	Integrase-type DNA-binding superfamily protein;function=Integrase-type DNA-binding superfamily protein	0.08	0.07	1	0.875	-1.14286
MD01G1016400	Cytochrome P450 superfamily protein;function=Cytochrome P450 superfamily protein	0	0.01	1	#DIV/0!	#DIV/0!
MD01G1016500	Protein of unknown function;function=Protein of unknown function	8.8	7.88	1	0.895455	-1.11675
MD01G1016600	Protein of unknown function;function=Protein of unknown function	3.6	3.16	1	0.877778	-1.13924
MD01G1016700	Chaperone DnaJ-domain superfamily protein;function=Chaperone DnaJ-domain superfamily protein	6.33	6.43	1	1.0158	1.0158
MD01G1017000	Putative endonuclease or glycosyl hydrolase;function=Putative endonuclease or glycosyl hydrolase	0.21	0.17	1	0.809524	-1.23529
MD01G1017100	myb domain protein 113;function=myb domain protein 113	0.26	0.29	1	1.11538	1.11538
MD01G1017400	related to KPC1;function=related to KPC1	1.95	1.78	1	0.912821	-1.09551
MD01G1017500		0	0	NA	#DIV/0!	#DIV/0!
MD01G1017700	putative;function=putative	4.05	3.44	1	0.849383	-1.17733
MD01G1017800	senescence-associated gene 101;function=senescence-associated gene 101	3.31	3.46	1	1.04532	1.04532
MD01G1017900	ABC2 homolog 13;function=ABC2 homolog 13	51.64	50.83	1	0.984314	-1.01594
MD01G1018100	Leucine-rich receptor-like protein kinase family protein;function=Leucine-rich receptor-like protein kinase family protein	0.51	0.5	1	0.980392	-1.02
MD01G1018200	Leucine-rich receptor-like protein kinase family protein;function=Leucine-rich receptor-like protein kinase family protein	2.39	2.48	1	1.03766	1.03766
MD01G1018400	homolog of yeast autophagy 18 (ATG18) H;function=homolog of yeast autophagy 18 (ATG18) H	0.07	0.05	1	0.714286	-1.4
MD01G1018500		0	0	NA	#DIV/0!	#DIV/0!
MD01G1018600	receptor like protein 1;function=receptor like protein 1	4.89	4.4	1	0.899796	-1.11136
MD01G1018700	Protein of unknown function;function=Protein of unknown function	0.65	0.62	1	0.953846	-1.04839
MD01G1018800	Protein of unknown function;function=Protein of unknown function	4.19	3.7	1	0.883055	-1.13243
MD01G1019000	Protein of unknown function;function=Protein of unknown function	1.23	1.36	1	1.10569	1.10569
MD01G1019100	disproportionating enzyme;function=disproportionating enzyme	0	0	NA	#DIV/0!	#DIV/0!
MD01G1019200	disproportionating enzyme;function=disproportionating enzyme	0.13	0	1	0	#DIV/0!
MD01G1019300	Protein of unknown function;function=Protein of unknown function	6.37	5.05	1	0.792779	-1.26139
MD01G1019500	shikimate kinase 1;function=shikimate kinase 1	16.12	15.16	1	0.940447	-1.06332
MD01G1019600	Tetratricopeptide repeat (TPR)-like superfamily protein;function=Tetratricopeptide repeat (TPR)-like superfamily protein	0.09	0.05	1	0.555556	-1.8
MD01G1019700	2-isopropylmalate synthase 1;function=2-isopropylmalate synthase 1	10.59	10.54	1	0.995279	-1.00474
MD01G1019800	GTP-binding protein-related;function=GTP-binding protein-related	7.85	7.99	1	1.01783	1.01783
MD01G1019900	sugar transporter 11;function=sugar transporter 11	0	0	NA	#DIV/0!	#DIV/0!
MD01G1020000	sugar transporter 11;function=sugar transporter 11	0	0	NA	#DIV/0!	#DIV/0!
MD01G1020100	Protein of unknown function;function=Protein of unknown function	20.73	20.48	1	0.98794	-1.01221
MD01G1020300	RNA-binding (RRM/RBD/RNP motifs) family protein;function=RNA-binding (RRM/RBD/RNP motifs) family protein	36.21	32.65	1	0.901685	-1.10904
MD01G1020400	general control non-repressible 5;function=general control non-repressible 5	0.6	0.27	1	0.45	-2.22222
MD01G1020500	general control non-repressible 5;function=general control non-repressible 5	18.29	16.31	1	0.891744	-1.1214
MD01G1020600	Protein of unknown function;function=Protein of unknown function	0.04	0	1	0	#DIV/0!
MD01G1021000	zinc ion binding;function=zinc ion binding	134.74	123.81	1	0.918881	-1.08828
MD01G1021100	O-Glycosyl hydrolases family 17 protein;function=O-Glycosyl hydrolases family 17 protein	0	0	NA	#DIV/0!	#DIV/0!
MD01G1021200	O-Glycosyl hydrolases family 17 protein;function=O-Glycosyl hydrolases family 17 protein	0	0	NA	#DIV/0!	#DIV/0!
MD01G1021300	alanine:glyoxylate aminotransferase 2;function=alanine:glyoxylate aminotransferase 2	0.7	0.34	1	0.485714	-2.05882
MD01G1021400	alanine:glyoxylate aminotransferase 2;function=alanine:glyoxylate aminotransferase 2	3.76	3.77	1	1.00266	1.00266
MD01G1021500	alanine:glyoxylate aminotransferase 2;function=alanine:glyoxylate aminotransferase 2	0.04	0.03	1	0.75	-1.33333
MD01G1021600	TGACG motif-binding factor 4;function=TGACG motif-binding factor 4	0.33	0.24	1	0.727273	-1.375
MD01G1021700		0.49	0.52	1	1.06122	1.06122
MD01G1021800	RING/FYVE/PHD zinc finger superfamily protein;function=RING/FYVE/PHD zinc finger superfamily protein	6.1	5.36	1	0.878689	-1.13806
MD01G1021900		0	0	NA	#DIV/0!	#DIV/0!
MD01G1022200	RING-H2 finger A2A;function=RING-H2 finger A2A	0.39	0.38	1	0.974359	-1.02632
MD01G1022300	acetyl Co-enzyme a carboxylase biotin carboxylase subunit;function=acetyl Co-enzyme a carboxylase biotin carboxylase subunit	4.92	4.72	1	0.95935	-1.04237
MD01G1022400	NAD(P)-binding Rossmann-fold superfamily protein;function=NAD(P)-binding Rossmann-fold superfamily protein	7.77	7.77	1	1	-1
MD01G1022500	ENTH/VHS family protein;function=ENTH/VHS family protein	1.26	0.92	1	0.730159	-1.36957
MD01G1022600	S-adenosyl-L-methionine-dependent methyltransferases superfamily protein;function=S-adenosyl-L-methionine-dependent methyltransferases superfamily protein	0.49	0.41	1	0.836735	-1.19512
MD01G1022700	SAP domain-containing protein;function=SAP domain-containing protein	4.59	3.36	1	0.732026	-1.36607
MD01G1022800	S-adenosyl-L-methionine-dependent methyltransferases superfamily protein;function=S-adenosyl-L-methionine-dependent methyltransferases superfamily protein	1.36	1.29	1	0.948529	-1.05426
MD01G1023000	Coiled-coil domain-containing protein 55 (DUF2040);function=Coiled-coil domain-containing protein 55 (DUF2040)	0.69	0.23	1	0.333333	-3
MD01G1023100	RNase L inhibitor protein-related;function=RNase L inhibitor protein-related	1.78	1.49	1	0.837079	-1.19463
MD01G1023200	RNase L inhibitor protein-related;function=RNase L inhibitor protein-related	2.01	2.52	1	1.25373	1.25373
MD01G1023300	ADP-ribosylation factor-like A1D;function=ADP-ribosylation factor-like A1D	0	0	NA	#DIV/0!	#DIV/0!
MD01G1023400		0.68	0.73	1	1.07353	1.07353
MD01G1023500		0	0	NA	#DIV/0!	#DIV/0!
MD01G1023800	RNA polymerase Rpb8;function=RNA polymerase Rpb8	9.59	7.93	1	0.826903	-1.20933
MD01G1023900	Protein of unknown function;function=Protein of unknown function	6.24	6.3	1	1.00962	1.00962
MD01G1024000	binding;function=binding	2.22	2.12	1	0.954955	-1.04717
MD01G1024100	Eukaryotic aspartyl protease family protein;function=Eukaryotic aspartyl protease family protein	0.41	0.4	1	0.97561	-1.025
MD01G1024200	Heavy metal transport/detoxification superfamily protein;function=Heavy metal transport/detoxification superfamily protein	0.82	2.64	9.33053e-05	3.21951	3.21951
MD01G1024400	aspartate aminotransferase;function=aspartate aminotransferase	20.32	19.88	1	0.978346	-1.02213
MD01G1024500	ribonuclease H-like superfamily protein;function=ribonuclease H-like superfamily protein	0	0.03	1	#DIV/0!	#DIV/0!
MD01G1024600	1;function=1	0.7	0.52	1	0.742857	-1.34615
MD01G1024700	cruciferin 3;function=cruciferin 3	0	0	NA	#DIV/0!	#DIV/0!
MD01G1024900	Transcription elongation factor (TFIIS) family protein;function=Transcription elongation factor (TFIIS) family protein	21.82	19.66	1	0.901008	-1.10987
MD01G1025300	Protein of unknown function (DUF581);function=Protein of unknown function (DUF581)	14.83	10.87	1	0.732974	-1.36431
MD01G1025400	Protein of unknown function (DUF581);function=Protein of unknown function (DUF581)	11.52	10.83	1	0.940104	-1.06371
MD01G1025500	Domain of unknown function (DUF966);function=Domain of unknown function (DUF966)	0.23	0.1	1	0.434783	-2.3
MD01G1025600		0	0	NA	#DIV/0!	#DIV/0!
MD01G1025800	Phosphoglycerate mutase family protein;function=Phosphoglycerate mutase family protein	0.82	0.74	1	0.902439	-1.10811
MD01G1025900	Ethylene insensitive 3 family protein;function=Ethylene insensitive 3 family protein	0.01	0.02	1	2	2
MD01G1026000	Arabidopsis thaliana protein of unknown function (DUF794);function=Arabidopsis thaliana protein of unknown function (DUF794)	0.69	0.64	1	0.927536	-1.07812
MD01G1026100	Ubiquitin-like superfamily protein;function=Ubiquitin-like superfamily protein	0.05	0.08	1	1.6	1.6
MD01G1026200	Protein of unknown function (DUF630 and DUF632);function=Protein of unknown function (DUF630 and DUF632)	0.1	0.13	1	1.3	1.3
MD01G1026300	Protein of unknown function (DUF630 and DUF632);function=Protein of unknown function (DUF630 and DUF632)	0.38	0.42	1	1.10526	1.10526
MD01G1026400	acyl-CoA oxidase 2;function=acyl-CoA oxidase 2	0.67	0.76	1	1.13433	1.13433
MD01G1026600		0.04	0	1	0	#DIV/0!
MD01G1027000	Protein of unknown function;function=Protein of unknown function	2.67	2.15	1	0.805243	-1.24186
MD01G1027200		0.01	0.01	1	1	-1
MD01G1027300	Late embryogenesis abundant (LEA) hydroxyproline-rich glycoprotein family;function=Late embryogenesis abundant (LEA) hydroxyproline-rich glycoprotein family	0	0	NA	#DIV/0!	#DIV/0!
MD01G1027400	PLAT/LH2 family protein;function=PLAT/LH2 family protein	73.44	75.76	1	1.03159	1.03159
MD01G1027500	tetratricopeptide repeat (TPR)-containing protein;function=tetratricopeptide repeat (TPR)-containing protein	0	0.02	1	#DIV/0!	#DIV/0!
MD01G1027600	Thioredoxin superfamily protein;function=Thioredoxin superfamily protein	2.27	2.06	1	0.907489	-1.10194
MD01G1027700	VQ motif-containing protein;function=VQ motif-containing protein	0.31	0.22	1	0.709677	-1.40909
MD01G1027800	Major facilitator superfamily protein;function=Major facilitator superfamily protein	0	0	NA	#DIV/0!	#DIV/0!
MD01G1027900	cysteine-rich RLK (RECEPTOR-like protein kinase) 26;function=cysteine-rich RLK (RECEPTOR-like protein kinase) 26	0	0	NA	#DIV/0!	#DIV/0!
MD01G1028100	Protein of unknown function;function=Protein of unknown function	8.72	9.15	1	1.04931	1.04931
MD01G1028300	ARM-repeat/Tetratricopeptide repeat (TPR)-like protein;function=ARM-repeat/Tetratricopeptide repeat (TPR)-like protein	0.58	0.59	1	1.01724	1.01724
MD01G1028400	Protein of unknown function;function=Protein of unknown function	0	0.3	1	#DIV/0!	#DIV/0!
MD01G1028500	Exostosin family protein;function=Exostosin family protein	1.9	2.24	1	1.17895	1.17895
MD01G1028600	SBP (S-ribonuclease binding protein) family protein;function=SBP (S-ribonuclease binding protein) family protein	2.81	2.97	1	1.05694	1.05694
MD01G1028700	Exostosin family protein;function=Exostosin family protein	0	0	NA	#DIV/0!	#DIV/0!
MD01G1028800		0.3	0.23	1	0.766667	-1.30435
MD01G1028900	Tetratricopeptide repeat (TPR)-like superfamily protein;function=Tetratricopeptide repeat (TPR)-like superfamily protein	0.37	0.12	1	0.324324	-3.08333
MD01G1029000	Protein of unknown function;function=Protein of unknown function	21.91	18.59	1	0.848471	-1.17859
MD01G1029100	annexin 2;function=annexin 2	10.29	10.9	1	1.05928	1.05928
MD01G1029200	UDP-glucosyl transferase 85A2;function=UDP-glucosyl transferase 85A2	1.82	1.54	1	0.846154	-1.18182
MD01G1029300		3.46	3.92	1	1.13295	1.13295
MD01G1029500		2.61	2.61	1	1	-1
MD01G1029700	asparagine synthetase 3;function=asparagine synthetase 3	7.16	6.52	1	0.910615	-1.09816
MD01G1029800	Nucleotide-sugar transporter family protein;function=Nucleotide-sugar transporter family protein	10.83	9.72	1	0.897507	-1.1142
MD01G1029900		0.81	0.82	1	1.01235	1.01235
MD01G1030100	Ribosomal protein L23/L15e family protein;function=Ribosomal protein L23/L15e family protein	40.27	36.32	1	0.901912	-1.10876
MD01G1030300	Phototropic-responsive NPH3 family protein;function=Phototropic-responsive NPH3 family protein	1.4	1.13	1	0.807143	-1.23894
MD01G1030500	SBP (S-ribonuclease binding protein) family protein;function=SBP (S-ribonuclease binding protein) family protein	0.07	0	1	0	#DIV/0!
MD01G1030600	RAB GTPase homolog H1E;function=RAB GTPase homolog H1E	1.15	1.24	1	1.07826	1.07826
MD01G1030700		0.36	0.39	1	1.08333	1.08333
MD01G1030800		0.07	0.13	1	1.85714	1.85714
MD01G1030900	Mitochondrial substrate carrier family protein;function=Mitochondrial substrate carrier family protein	0.85	0.46	0.746474	0.541176	-1.84783
MD01G1031100	signal responsive 1;function=signal responsive 1	1.67	1.61	1	0.964072	-1.03727
MD01G1031200	ubiquitin-specific protease 3;function=ubiquitin-specific protease 3	8.26	8.17	1	0.989104	-1.01102
MD01G1031300	Ribosomal L29 family protein;function=Ribosomal L29 family protein	69.75	71.37	1	1.02323	1.02323
MD01G1031400	C-CAP/cofactor C-like domain-containing protein;function=C-CAP/cofactor C-like domain-containing protein	0.25	0.33	1	1.32	1.32
MD01G1031700	myb domain protein 93;function=myb domain protein 93	0.02	0	1	0	#DIV/0!
MD01G1032000	C2H2 and C2HC zinc fingers superfamily protein;function=C2H2 and C2HC zinc fingers superfamily protein	5.44	4.7	1	0.863971	-1.15745
MD01G1032200	leucine-rich repeat transmembrane protein kinase family protein;function=leucine-rich repeat transmembrane protein kinase family protein	10.14	12.01	0.817112	1.18442	1.18442
MD01G1032300	Pentatricopeptide repeat (PPR) superfamily protein;function=Pentatricopeptide repeat (PPR) superfamily protein	0.05	0.1	1	2	2
MD01G1032400	alpha/beta-Hydrolases superfamily protein;function=alpha/beta-Hydrolases superfamily protein	16.89	16.34	1	0.967436	-1.03366
MD01G1032500	Putative membrane lipoprotein;function=Putative membrane lipoprotein	3.25	2.49	1	0.766154	-1.30522
MD01G1032700		1.06	1.34	1	1.26415	1.26415
MD01G1032800	MATE efflux family protein;function=MATE efflux family protein	31.57	36.33	1	1.15078	1.15078
MD01G1033000	UDP-glucosyl transferase 85A2;function=UDP-glucosyl transferase 85A2	9.26	8.03	1	0.867171	-1.15318
MD01G1033200	UDP-glucosyl transferase 85A2;function=UDP-glucosyl transferase 85A2	1.65	1.35	1	0.818182	-1.22222
MD01G1033300	Protein of unknown function;function=Protein of unknown function	0.05	0.03	1	0.6	-1.66667
MD01G1033400	F-BOX WITH WD-40 2;function=F-BOX WITH WD-40 2	7.72	8.02	1	1.03886	1.03886
MD01G1033500	Protein of unknown function;function=Protein of unknown function	1.93	2.32	1	1.20207	1.20207
MD01G1033600	Protein of unknown function;function=Protein of unknown function	0.9	1.37	1	1.52222	1.52222
MD01G1033700	3-deoxy-D-arabino-heptulosonate 7-phosphate synthase 1;function=3-deoxy-D-arabino-heptulosonate 7-phosphate synthase 1	3.23	3.27	1	1.01238	1.01238
MD01G1033800	Class-II DAHP synthetase family protein;function=Class-II DAHP synthetase family protein	1.88	2.2	1	1.17021	1.17021
MD01G1033900	Class-II DAHP synthetase family protein;function=Class-II DAHP synthetase family protein	0.05	0.07	1	1.4	1.4
MD01G1034000	RNA-binding (RRM/RBD/RNP motifs) family protein;function=RNA-binding (RRM/RBD/RNP motifs) family protein	19.28	19.37	1	1.00467	1.00467
MD01G1034100	RNA-binding (RRM/RBD/RNP motifs) family protein;function=RNA-binding (RRM/RBD/RNP motifs) family protein	24.35	25.58	1	1.05051	1.05051
MD01G1034200	RAB GTPase homolog A4A;function=RAB GTPase homolog A4A	21.25	19.07	1	0.897412	-1.11432
MD01G1034300	S-adenosyl-L-methionine-dependent methyltransferases superfamily protein;function=S-adenosyl-L-methionine-dependent methyltransferases superfamily protein	6.84	6.54	1	0.95614	-1.04587
MD01G1034400	Peroxidase superfamily protein;function=Peroxidase superfamily protein	3.73	3.07	1	0.823056	-1.21498
MD01G1034500	Peroxidase superfamily protein;function=Peroxidase superfamily protein	0.04	0.04	1	1	-1
MD01G1034900	Peroxidase superfamily protein;function=Peroxidase superfamily protein	0	0	NA	#DIV/0!	#DIV/0!
MD01G1035000	Protein kinase superfamily protein;function=Protein kinase superfamily protein	20.74	22.38	1	1.07907	1.07907
MD01G1035100	GCR2-like 1;function=GCR2-like 1	4.34	5.61	1	1.29263	1.29263
MD01G1035200	Tetratricopeptide repeat (TPR)-like superfamily protein;function=Tetratricopeptide repeat (TPR)-like superfamily protein	0	0.05	1	#DIV/0!	#DIV/0!
MD01G1035300	Histone superfamily protein;function=Histone superfamily protein	766.9	852.7	1	1.11188	1.11188
MD01G1035400	Protein of unknown function (DUF3550/UPF0682);function=Protein of unknown function (DUF3550/UPF0682)	2.36	2.26	1	0.957627	-1.04425
MD01G1035500	catalytics;function=catalytics	2.4	2.88	1	1.2	1.2
MD01G1035600	LMBR1-like membrane protein;function=LMBR1-like membrane protein	2.03	1.82	1	0.896552	-1.11538
MD01G1035800	metallothionein 2A;function=metallothionein 2A	21.93	29.81	1	1.35933	1.35933
MD01G1036100		0	0	NA	#DIV/0!	#DIV/0!
MD01G1036200	homeobox protein 16;function=homeobox protein 16	10.46	9.32	1	0.891013	-1.12232
MD01G1036300	O-Glycosyl hydrolases family 17 protein;function=O-Glycosyl hydrolases family 17 protein	0	0	NA	#DIV/0!	#DIV/0!
MD01G1036400		0	0	NA	#DIV/0!	#DIV/0!
MD01G1036500	GTP cyclohydrolase II;function=GTP cyclohydrolase II	17.4	15.65	1	0.899425	-1.11182
MD01G1036600	helicase domain-containing protein / IBR domain-containing protein / zinc finger protein-related;function=helicase domain-containing protein / IBR domain-containing protein / zinc finger protein-related;Alias=MD01G0023800	2.58	1.98	1	0.767442	-1.30303
MD01G1036700	Protein of unknown function;function=Protein of unknown function	0.76	0.55	1	0.723684	-1.38182
MD01G1036800	myb-like transcription factor family protein;function=myb-like transcription factor family protein	4.84	4.8	1	0.991736	-1.00833
MD01G1036900	RING/U-box superfamily protein;function=RING/U-box superfamily protein	2.99	2.23	1	0.745819	-1.34081
MD01G1037000		0.86	0.76	1	0.883721	-1.13158
MD01G1037100	basic helix-loop-helix (bHLH) DNA-binding superfamily protein;function=basic helix-loop-helix (bHLH) DNA-binding superfamily protein	0	0	NA	#DIV/0!	#DIV/0!
MD01G1037200	homeobox protein 22;function=homeobox protein 22	0.09	0.1	1	1.11111	1.11111
MD01G1037300		0.1	0.08	1	0.8	-1.25
MD01G1037400	phosphofructokinase 5;function=phosphofructokinase 5	1.4	1.12	1	0.8	-1.25
MD01G1037500	1;function=1	0.22	0.22	1	1	-1
MD01G1037600		66.94	68.08	1	1.01703	1.01703
MD01G1037700	general regulatory factor 8;function=general regulatory factor 8	106.13	100.85	1	0.95025	-1.05235
MD01G1037800		0.09	0.05	1	0.555556	-1.8
MD01G1037900	Protein of unknown function;function=Protein of unknown function	0.13	0.19	1	1.46154	1.46154
MD01G1038000	uncoupling protein 5;function=uncoupling protein 5	2.42	2.07	1	0.855372	-1.16908
MD01G1038200	ubiquitin-specific protease 17;function=ubiquitin-specific protease 17	1.27	1.48	1	1.16535	1.16535
MD01G1038300	cell wall / vacuolar inhibitor of fructosidase 2;function=cell wall / vacuolar inhibitor of fructosidase 2	2.83	3.18	1	1.12367	1.12367
MD01G1038500		0	0	NA	#DIV/0!	#DIV/0!
MD01G1038600	K-box region and MADS-box transcription factor family protein;function=K-box region and MADS-box transcription factor family protein	2.96	3.18	1	1.07432	1.07432
MD01G1038700	GDP dissociation inhibitor family protein / Rab GTPase activator family protein;function=GDP dissociation inhibitor family protein / Rab GTPase activator family protein	0.66	0.57	1	0.863636	-1.15789
MD01G1038800	PTPLA;function=PTPLA	13.72	12.08	1	0.880466	-1.13576
MD01G1038900	dual specificity protein phosphatase (DsPTP1) family protein;function=dual specificity protein phosphatase (DsPTP1) family protein	0.49	0.67	1	1.36735	1.36735
MD01G1039000	dual specificity protein phosphatase (DsPTP1) family protein;function=dual specificity protein phosphatase (DsPTP1) family protein	0.04	0.05	1	1.25	1.25
MD01G1039100	Protein of unknown function;function=Protein of unknown function	14.22	13.75	1	0.966948	-1.03418
MD01G1039200	O-fucosyltransferase family protein;function=O-fucosyltransferase family protein	10.75	10.73	1	0.99814	-1.00186
MD01G1039300	Haloacid dehalogenase-like hydrolase (HAD) superfamily protein;function=Haloacid dehalogenase-like hydrolase (HAD) superfamily protein	5.37	6.28	1	1.16946	1.16946
MD01G1039400	basic helix-loop-helix (bHLH) DNA-binding superfamily protein;function=basic helix-loop-helix (bHLH) DNA-binding superfamily protein	0.07	0.05	1	0.714286	-1.4
MD01G1039500	Protein of unknown function;function=Protein of unknown function	24.77	23.75	1	0.958821	-1.04295
MD01G1039700	Kinase interacting (KIP1-like) family protein;function=Kinase interacting (KIP1-like) family protein	0.03	0.06	1	2	2
MD01G1039800	nicotinamidase 1;function=nicotinamidase 1	54.22	47.03	1	0.867392	-1.15288
MD01G1039900	Ribosomal protein S5 domain 2-like superfamily protein;function=Ribosomal protein S5 domain 2-like superfamily protein	2.53	2.41	1	0.952569	-1.04979
MD01G1040200	Pyridoxal phosphate (PLP)-dependent transferases superfamily protein;function=Pyridoxal phosphate (PLP)-dependent transferases superfamily protein	2.79	2.64	1	0.946237	-1.05682
MD01G1040300		2.51	2.35	1	0.936255	-1.06809
MD01G1040600	U-box domain-containing protein kinase family protein;function=U-box domain-containing protein kinase family protein	0	0	NA	#DIV/0!	#DIV/0!
MD01G1040700	AINTEGUMENTA-like 6;function=AINTEGUMENTA-like 6	0.01	0.01	1	1	-1
MD01G1040800	Protein kinase superfamily protein;function=Protein kinase superfamily protein	0.02	0.02	1	1	-1
MD01G1040900	Protein of unknown function;function=Protein of unknown function;Alias=MD01G0027800	5.13	4.98	1	0.97076	-1.03012
MD01G1041000	UDP-Glycosyltransferase superfamily protein;function=UDP-Glycosyltransferase superfamily protein	0.67	0.5	1	0.746269	-1.34
MD01G1041100	tRNA/rRNA methyltransferase (SpoU) family protein;function=tRNA/rRNA methyltransferase (SpoU) family protein	7.82	6.89	1	0.881074	-1.13498
MD01G1041200	Exostosin family protein;function=Exostosin family protein	2.12	2.18	1	1.0283	1.0283
MD01G1041300	Deoxyxylulose-5-phosphate synthase;function=Deoxyxylulose-5-phosphate synthase	0.5	0.47	1	0.94	-1.06383
MD01G1041400		0	0	NA	#DIV/0!	#DIV/0!
MD01G1041500	Dof-type zinc finger DNA-binding family protein;function=Dof-type zinc finger DNA-binding family protein	0.35	0.2	1	0.571429	-1.75
MD01G1041600	Protein of unknown function;function=Protein of unknown function	0.09	0.07	1	0.777778	-1.28571
MD01G1041700	cinnamyl alcohol dehydrogenase 9;function=cinnamyl alcohol dehydrogenase 9	0.46	0.31	1	0.673913	-1.48387
MD01G1041800	Protein of unknown function;function=Protein of unknown function	0.04	0.15	1	3.75	3.75
MD01G1041900	salt tolerance zinc finger;function=salt tolerance zinc finger	10.33	12.62	1	1.22168	1.22168
MD01G1042000	cinnamyl alcohol dehydrogenase 6;function=cinnamyl alcohol dehydrogenase 6	0	0	NA	#DIV/0!	#DIV/0!
MD01G1042100	cinnamyl alcohol dehydrogenase homolog 3;function=cinnamyl alcohol dehydrogenase homolog 3	0.06	0.12	1	2	2
MD01G1042300	cinnamyl alcohol dehydrogenase 6;function=cinnamyl alcohol dehydrogenase 6	0.02	0.02	1	1	-1
MD01G1042400	Paxneb protein-related;function=Paxneb protein-related	2.37	1.74	1	0.734177	-1.36207
MD01G1042500	elicitor-activated gene 3-1;function=elicitor-activated gene 3-1	8.86	12.92	0.996364	1.45824	1.45824
MD01G1042600	elicitor-activated gene 3-1;function=elicitor-activated gene 3-1	1.04	1.47	1	1.41346	1.41346
MD01G1042700	Paxneb protein-related;function=Paxneb protein-related	3.9	2.88	1	0.738462	-1.35417
MD01G1042800	elicitor-activated gene 3-1;function=elicitor-activated gene 3-1	11.55	17.8	0.495272	1.54113	1.54113
MD01G1042900	elicitor-activated gene 3-1;function=elicitor-activated gene 3-1	1.06	1.54	1	1.45283	1.45283
MD01G1043100	cinnamyl alcohol dehydrogenase 9;function=cinnamyl alcohol dehydrogenase 9	10.94	9.17	1	0.838208	-1.19302
MD01G1043200	Rhamnogalacturonate lyase family protein;function=Rhamnogalacturonate lyase family protein	0.01	0.01	1	1	-1
MD01G1043300	Rhamnogalacturonate lyase family protein;function=Rhamnogalacturonate lyase family protein	1.75	2.08	1	1.18857	1.18857
MD01G1043400	Concanavalin A-like lectin protein kinase family protein;function=Concanavalin A-like lectin protein kinase family protein	0	0	NA	#DIV/0!	#DIV/0!
MD01G1043500	Concanavalin A-like lectin protein kinase family protein;function=Concanavalin A-like lectin protein kinase family protein	0	0	NA	#DIV/0!	#DIV/0!
MD01G1043900	AGAMOUS-like 21;function=AGAMOUS-like 21	0.06	0.09	1	1.5	1.5
MD01G1044000	Glycine-rich protein family;function=Glycine-rich protein family	0.42	0.5	1	1.19048	1.19048
MD01G1044100	serine transhydroxymethyltransferase 1;function=serine transhydroxymethyltransferase 1	854.4	819.27	1	0.958883	-1.04288
MD01G1044200	Zincin-like metalloproteases family protein;function=Zincin-like metalloproteases family protein	29.46	28.78	1	0.976918	-1.02363
MD01G1044300		0	0	NA	#DIV/0!	#DIV/0!
MD01G1044400	putative;function=putative	17.72	16.79	1	0.947517	-1.05539
MD01G1044500	Leucine-rich repeat protein kinase family protein;function=Leucine-rich repeat protein kinase family protein	0.25	0.21	1	0.84	-1.19048
MD01G1044600	ABC-2 type transporter family protein;function=ABC-2 type transporter family protein	0.06	0.03	1	0.5	-2
MD01G1044700	Protein of unknown function;function=Protein of unknown function	11.48	11.84	1	1.03136	1.03136
MD01G1044800	ABC-2 type transporter family protein;function=ABC-2 type transporter family protein	0.43	0.58	1	1.34884	1.34884
MD01G1044900	Protein of unknown function (duplicated DUF1399);function=Protein of unknown function (duplicated DUF1399)	249.35	225.62	1	0.904833	-1.10518
MD01G1045000		0	0	NA	#DIV/0!	#DIV/0!
MD01G1045100	Cupredoxin superfamily protein;function=Cupredoxin superfamily protein	0	0	NA	#DIV/0!	#DIV/0!
MD01G1045200	Protein of unknown function;function=Protein of unknown function	67.14	81.81	0.760976	1.2185	1.2185
MD01G1045300	Glycosyl hydrolase family protein;function=Glycosyl hydrolase family protein	1.99	1.8	1	0.904523	-1.10556
MD01G1045500	beta HLH protein 93;function=beta HLH protein 93	0.24	0.37	1	1.54167	1.54167
MD01G1045600	Homeodomain-like superfamily protein;function=Homeodomain-like superfamily protein	2.23	1.85	1	0.829596	-1.20541
MD01G1045700	hydroxyproline-rich glycoprotein family protein;function=hydroxyproline-rich glycoprotein family protein	0.38	0.31	1	0.815789	-1.22581
MD01G1045800	indole-3-acetic acid inducible 9;function=indole-3-acetic acid inducible 9	39	35.49	1	0.91	-1.0989
MD01G1045900	Zinc finger (C3HC4-type RING finger) family protein;function=Zinc finger (C3HC4-type RING finger) family protein	2.68	3.37	0.896162	1.25746	1.25746
MD01G1046000	LisH/CRA/RING-U-box domains-containing protein;function=LisH/CRA/RING-U-box domains-containing protein	8.3	7.14	1	0.860241	-1.16246
MD01G1046100	LisH/CRA/RING-U-box domains-containing protein;function=LisH/CRA/RING-U-box domains-containing protein	8.3	7.67	1	0.924096	-1.08214
MD01G1046200	phosphoenolpyruvate carboxykinase 1;function=phosphoenolpyruvate carboxykinase 1	0.97	1.1	1	1.13402	1.13402
MD01G1046300	Protein of unknown function;function=Protein of unknown function	0.22	0.23	1	1.04545	1.04545
MD01G1046400	SPT2 chromatin protein;function=SPT2 chromatin protein	7.53	7.52	1	0.998672	-1.00133
MD01G1046500	UDP-Glycosyltransferase superfamily protein;function=UDP-Glycosyltransferase superfamily protein	2.83	2.3	1	0.812721	-1.23043
MD01G1046600	Major facilitator superfamily protein;function=Major facilitator superfamily protein	0.79	0.68	1	0.860759	-1.16176
MD01G1046700	Zinc-binding dehydrogenase family protein;function=Zinc-binding dehydrogenase family protein	21.23	24.17	1	1.13848	1.13848
MD01G1046800	pentatricopeptide (PPR) repeat-containing protein;function=pentatricopeptide (PPR) repeat-containing protein	0.13	0.05	1	0.384615	-2.6
MD01G1046900	P-loop containing nucleoside triphosphate hydrolases superfamily protein;function=P-loop containing nucleoside triphosphate hydrolases superfamily protein	1.14	1.37	1	1.20175	1.20175
MD01G1047000	Transducin/WD40 repeat-like superfamily protein;function=Transducin/WD40 repeat-like superfamily protein	6.01	5.26	1	0.875208	-1.14259
MD01G1047200	basic helix-loop-helix (bHLH) DNA-binding superfamily protein;function=basic helix-loop-helix (bHLH) DNA-binding superfamily protein	0	0	NA	#DIV/0!	#DIV/0!
MD01G1047400	basic helix-loop-helix (bHLH) DNA-binding superfamily protein;function=basic helix-loop-helix (bHLH) DNA-binding superfamily protein	0.27	0.36	1	1.33333	1.33333
MD01G1047500		0	0	NA	#DIV/0!	#DIV/0!
MD01G1047600	Protein of unknown function;function=Protein of unknown function	0.45	0.56	1	1.24444	1.24444
MD01G1047800	response regulator 2;function=response regulator 2	0	0	NA	#DIV/0!	#DIV/0!
MD01G1047900		0.22	0.12	1	0.545455	-1.83333
MD01G1048000	O-methyltransferase family protein;function=O-methyltransferase family protein	0	0.02	1	#DIV/0!	#DIV/0!
MD01G1048300	O-methyltransferase family protein;function=O-methyltransferase family protein	0	0	NA	#DIV/0!	#DIV/0!
MD01G1048400	O-methyltransferase family protein;function=O-methyltransferase family protein	2.95	2.93	1	0.99322	-1.00683
MD01G1048500		6.28	5.7	1	0.907643	-1.10175
MD01G1048600	digalactosyl diacylglycerol deficient 2;function=digalactosyl diacylglycerol deficient 2	33.16	34.42	1	1.038	1.038
MD01G1048700		0.25	0.24	1	0.96	-1.04167
MD01G1048800	Calcium-dependent lipid-binding (CaLB domain) family protein;function=Calcium-dependent lipid-binding (CaLB domain) family protein	37.81	41.08	1	1.08649	1.08649
MD01G1048900	Calcium-dependent lipid-binding (CaLB domain) family protein;function=Calcium-dependent lipid-binding (CaLB domain) family protein	0.15	0.13	1	0.866667	-1.15385
MD01G1049000	Calcium-dependent lipid-binding (CaLB domain) family protein;function=Calcium-dependent lipid-binding (CaLB domain) family protein	0	0	NA	#DIV/0!	#DIV/0!
MD01G1049100	Thioesterase superfamily protein;function=Thioesterase superfamily protein	6.48	5.64	1	0.87037	-1.14894
MD01G1049200	chloroplast (FTSY);function=chloroplast (FTSY)	10.39	10.04	1	0.966314	-1.03486
MD01G1049300	BON association protein 2;function=BON association protein 2	0.08	0.33	1	4.125	4.125
MD01G1049500		0.91	0.63	1	0.692308	-1.44444
MD01G1049600	BON association protein 2;function=BON association protein 2	0.19	0.53	1	2.78947	2.78947
MD01G1049700	RING/U-box superfamily protein;function=RING/U-box superfamily protein	1.47	1.36	1	0.92517	-1.08088
MD01G1050000	Tetratricopeptide repeat (TPR)-like superfamily protein;function=Tetratricopeptide repeat (TPR)-like superfamily protein	0	0	NA	#DIV/0!	#DIV/0!
MD01G1050100	shaggy-like protein kinase 32;function=shaggy-like protein kinase 32	2.34	3.06	0.469714	1.30769	1.30769
MD01G1050200	Homeobox-leucine zipper family protein / lipid-binding START domain-containing protein;function=Homeobox-leucine zipper family protein / lipid-binding START domain-containing protein	5.11	5.93	1	1.16047	1.16047
MD01G1050300	S-adenosyl-L-methionine-dependent methyltransferases superfamily protein;function=S-adenosyl-L-methionine-dependent methyltransferases superfamily protein	7.8	7.54	1	0.966667	-1.03448
MD01G1050400	Proteasome component (PCI) domain;function=Proteasome component (PCI) domain	0.78	0.73	1	0.935897	-1.06849
MD01G1050500	Ubiquitin-like superfamily protein;function=Ubiquitin-like superfamily protein	1.25	1.11	1	0.888	-1.12613
MD01G1050600	S-adenosyl-L-methionine-dependent methyltransferases superfamily protein;function=S-adenosyl-L-methionine-dependent methyltransferases superfamily protein	0.79	0.92	1	1.16456	1.16456
MD01G1050800	phloem protein 2-A13;function=phloem protein 2-A13	22.83	24.17	1	1.05869	1.05869
MD01G1050900	phloem protein 2-A13;function=phloem protein 2-A13	29.1	34.33	0.860818	1.17973	1.17973
MD01G1051000	phosphoribosyl pyrophosphate (PRPP) synthase 3;function=phosphoribosyl pyrophosphate (PRPP) synthase 3	0.24	0.18	1	0.75	-1.33333
MD01G1051100	F-box family protein;function=F-box family protein	34.43	36.61	1	1.06332	1.06332
MD01G1051200	peroxin 11D;function=peroxin 11D	173.2	173.31	1	1.00064	1.00064
MD01G1051300	ARM repeat superfamily protein;function=ARM repeat superfamily protein	2.32	3.31	1	1.42672	1.42672
MD01G1051400	arginine/serine-rich splicing factor 35;function=arginine/serine-rich splicing factor 35	8.03	7.36	1	0.916563	-1.09103
MD01G1051600	RING/U-box superfamily protein;function=RING/U-box superfamily protein	4.18	4.18	1	1	-1
MD01G1051700	beta-galactosidase 8;function=beta-galactosidase 8	3.34	4.27	1	1.27844	1.27844
MD01G1051800	O-methyltransferase family protein;function=O-methyltransferase family protein	95.78	86.16	1	0.899561	-1.11165
MD01G1051900	O-methyltransferase family protein;function=O-methyltransferase family protein	0.01	0.03	1	3	3
MD01G1052000	Domain of unknown function (DUF313);function=Domain of unknown function (DUF313)	0	0	NA	#DIV/0!	#DIV/0!
[truncated: 43,118 more rows]

## Sheet: p<0.05_Fch>1.5
DEGs annotated as transcription factors in 50 mM sorbitol feeding vs. water control
GeneI D	Gene description	Mean RPKM (H2O)	Mean RPKM (Sorbitol)	Adjusted P (Sorbitol vs. H2O)	Ratio (Sorbitol vs. H2O)	Fold change (Sorbitol vs. H2O)
MD08G1107400	myb domain protein 73;function=myb domain protein 73	1.12	3.16	0.028379	2.82143	2.82143
MD06G1104100	WRKY family transcription factor;function=WRKY family transcription factor	2.4	3.93	0.0164117	1.6375	1.6375
MD08G1092000	myb domain protein 73;function=myb domain protein 73	30.92	68.84	3.33742e-06	2.22639	2.22639
MD05G1206700	NAC transcription factor-like 9;function=NAC transcription factor-like 9	2.67	4.96	4.17051e-06	1.85768	1.85768
MD02G1021100	transcription factor-related;function=transcription factor-related	13.76	24.78	1.52263e-05	1.80087	1.80087
MD16G1262200	sequence-specific DNA binding transcription factors;function=sequence-specific DNA binding transcription factors	0.22	0.35	0.0310466	1.59091	1.59091
MD01G1108000	Plant-specific GATA-type zinc finger transcription factor family protein;function=Plant-specific GATA-type zinc finger transcription factor family protein	11.69	19.15	0.0222293	1.63815	1.63815
MD12G1243700	winged-helix DNA-binding transcription factor family protein;function=winged-helix DNA-binding transcription factor family protein	95.26	168.28	0.259375	1.76653	1.76653
MD11G1212200	Transcription factor jumonji (jmjC) domain-containing protein;function=Transcription factor jumonji (jmjC) domain-containing protein	5.74	9.12	0.0425902	1.58885	1.58885
MD00G1004600	NAC transcription factor-like 9;function=NAC transcription factor-like 9	1.35	0.08	0.0487118	0.0592593	-16.875
MD07G1173900	Plant-specific GATA-type zinc finger transcription factor family protein;function=Plant-specific GATA-type zinc finger transcription factor family protein	11.56	26.65	0.237694	2.30536	2.30536
MD08G1061600	GATA type zinc finger transcription factor family protein;function=GATA type zinc finger transcription factor family protein	3.21	2.07	0.0253153	0.64486	-1.55072
MD14G1010100	myb-like transcription factor family protein;function=myb-like transcription factor family protein	22.9	35.2	0.0285812	1.53712	1.53712
MD17G1156300	WRKY family transcription factor;function=WRKY family transcription factor	1.46	3.69	0.00164316	2.5274	2.5274
MD14G1123000	WRKY family transcription factor;function=WRKY family transcription factor	0.18	0.29	0.0288502	1.61111	1.61111
Note: The Gene IDs in red color are the 6 identified transcription factors overlapped in all three datasets.
